# Supplementary material for: IL8 and PMA Trigger the Regulation of Different Biological Processes in Granulocyte Activation
Source: Front Immunol. 2020 Jan 14;10:3064. doi: 10.3389/fimmu.2019.03064 (PMC6973177; doi:10.3389/fimmu.2019.03064)
Supplement: Supplementary file 1 [file Table_1.XLSX]

## Sheet: Suppl Table 1
Supplemental Table 1: all protein identifications from granulocyte proteome detected by mass spectrometry analysis (Q Exactive HF mass spectrometer online coupled to a UItimate 3000 RSLC nano-HPLC; Progenesis; Mascot). Keratin identifications were removed from Table.
Accession	Peptide count	Unique peptides	Gene symbol	Description
ENSECAP00000009429	144	121	FLNA	FLNA|HGNC Symbol|filamin A, alpha [Source:HGNC Symbol;Acc:3754]|X|ENSECAG00000009550|ENSECAT00000011995
ENSECAP00000019288;ENSECAP00000019320;ENSECAP00000008077;ENSECAP00000014719	143	93	MYH9	MYH9|HGNC Symbol|myosin, heavy chain 9, non-muscle [Source:HGNC Symbol;Acc:7579]|28|ENSECAG00000020716|ENSECAT00000023299
ENSECAP00000015561;ENSECAP00000015635;ENSECAP00000019420;ENSECAP00000019323	138	122	TLN1	TLN1|HGNC Symbol|talin 1 [Source:HGNC Symbol;Acc:11845]|25|ENSECAG00000016464|ENSECAT00000019033
ENSECAP00000022805;ENSECAP00000009075;ENSECAP00000018551	113	8	SYNE1	SYNE1|HGNC Symbol|spectrin repeat containing, nuclear envelope 1 [Source:HGNC Symbol;Acc:17089]|31|ENSECAG00000017353|ENSECAT00000028872
ENSECAP00000016175	105	1	SYNE1	SYNE1|HGNC Symbol|spectrin repeat containing, nuclear envelope 1 [Source:HGNC Symbol;Acc:17089]|31|ENSECAG00000017353|ENSECAT00000019739
ENSECAP00000009178	95	91	VWF	VWF|HGNC Symbol|von Willebrand factor [Source:HGNC Symbol;Acc:12726]|6|ENSECAG00000010778|ENSECAT00000011706
ENSECAP00000020008	94	86	SPTA1	SPTA1|HGNC Symbol|spectrin, alpha, erythrocytic 1 (elliptocytosis 2) [Source:HGNC Symbol;Acc:11272]|5|ENSECAG00000021886|ENSECAT00000024105
ENSECAP00000010291;ENSECAP00000021040	90	81	SPTB	SPTB|HGNC Symbol|spectrin, beta, erythrocytic [Source:HGNC Symbol;Acc:11274]|24|ENSECAG00000011792|ENSECAT00000013008
ENSECAP00000020253;ENSECAP00000020229	84	79	SPTAN1	SPTAN1|HGNC Symbol|spectrin, alpha, non-erythrocytic 1 [Source:HGNC Symbol;Acc:11273]|25|ENSECAG00000021297|ENSECAT00000024384
ENSECAP00000019516;ENSECAP00000015051	80	71	LTF	LTF|EntrezGene|Equus caballus lactotransferrin (LTF), mRNA. [Source:RefSeq mRNA;Acc:NM_001163974]|16|ENSECAG00000021499|ENSECAT00000023554
ENSECAP00000017994;ENSECAP00000017987	72	47	ACTN1	ACTN1|HGNC Symbol|actinin, alpha 1 [Source:HGNC Symbol;Acc:163]|24|ENSECAG00000019476|ENSECAT00000021819
ENSECAP00000014735;ENSECAP00000014756	72	66	PLEC	PLEC|HGNC Symbol|plectin [Source:HGNC Symbol;Acc:9069]|9|ENSECAG00000015514|ENSECAT00000018085
ENSECAP00000020814;ENSECAP00000012486	71	61	LCP1	LCP1|HGNC Symbol|lymphocyte cytosolic protein 1 (L-plastin) [Source:HGNC Symbol;Acc:6528]|17|ENSECAG00000023009|ENSECAT00000025030
ENSECAP00000013519;ENSECAP00000013995;ENSECAP00000013797;ENSECAP00000013894;ENSECAP00000014164	67	5	SPTBN1	SPTBN1|HGNC Symbol|spectrin, beta, non-erythrocytic 1 [Source:HGNC Symbol;Acc:11275]|15|ENSECAG00000014446|ENSECAT00000016722
ENSECAP00000021701	66	58	IQGAP1	IQGAP1|HGNC Symbol|IQ motif containing GTPase activating protein 1 [Source:HGNC Symbol;Acc:6110]|1|ENSECAG00000023879|ENSECAT00000026049
ENSECAP00000013990	65	3	SPTBN1	SPTBN1|HGNC Symbol|spectrin, beta, non-erythrocytic 1 [Source:HGNC Symbol;Acc:11275]|15|ENSECAG00000014446|ENSECAT00000017241
ENSECAP00000016864	62	15	C3	||Uncharacterized protein [Source:UniProtKB/TrEMBL;Acc:F7BLE3]|7|ENSECAG00000019352|ENSECAT00000020539
ENSECAP00000005652;ENSECAP00000005974	60	14	C3	||Uncharacterized protein [Source:UniProtKB/TrEMBL;Acc:F7BTW7]|7|ENSECAG00000000339|ENSECAT00000007684
ENSECAP00000017306	60	56	CLTC	CLTC|UniProtKB Gene Name|Uncharacterized protein [Source:UniProtKB/TrEMBL;Acc:F7BV85]|11|ENSECAG00000019077|ENSECAT00000021037
ENSECAP00000011640	60	54	VCL	VCL|HGNC Symbol|vinculin [Source:HGNC Symbol;Acc:12665]|1|ENSECAG00000013481|ENSECAT00000014550
ENSECAP00000005189;ENSECAP00000019849	55	47	TKT	TKT|HGNC Symbol|transketolase [Source:HGNC Symbol;Acc:11834]|16|ENSECAG00000005863|ENSECAT00000007165
ENSECAP00000019663	52	32	ACTN4	ACTN4|HGNC Symbol|actinin, alpha 4 [Source:HGNC Symbol;Acc:166]|10|ENSECAG00000021777|ENSECAT00000023719
ENSECAP00000013024	51	45	ANK1	ANK1|HGNC Symbol|ankyrin 1, erythrocytic [Source:HGNC Symbol;Acc:492]|27|ENSECAG00000013878|ENSECAT00000016145
ENSECAP00000010937;ENSECAP00000003181	49	33	MSN	MSN|HGNC Symbol|moesin [Source:HGNC Symbol;Acc:7373]|X|ENSECAG00000012900|ENSECAT00000013753
ENSECAP00000016124;ENSECAP00000016149;ENSECAP00000004220	47	6	ACTB	ACTB|EntrezGene|Uncharacterized protein [Source:UniProtKB/TrEMBL;Acc:F7A5E3]|11|ENSECAG00000018600|ENSECAT00000019685
ENSECAP00000006018	47	46	PTPRC	PTPRC|HGNC Symbol|protein tyrosine phosphatase, receptor type, C [Source:HGNC Symbol;Acc:9666]|30|ENSECAG00000007192|ENSECAT00000008088
ENSECAP00000021220;ENSECAP00000006461	46	43	ITGB2	ITGB2|HGNC Symbol|integrin, beta 2 (complement component 3 receptor 3 and 4 subunit) [Source:HGNC Symbol;Acc:6155]|26|ENSECAG00000023061|ENSECAT00000025508
ENSECAP00000022660	46	41	MVP	MVP|HGNC Symbol|major vault protein [Source:HGNC Symbol;Acc:7531]|13|ENSECAG00000025091|ENSECAT00000027087
ENSECAP00000022808;ENSECAP00000014458;ENSECAP00000015231;ENSECAP00000006736	45	43	DYNC1H1	DYNC1H1|HGNC Symbol|dynein, cytoplasmic 1, heavy chain 1 [Source:HGNC Symbol;Acc:2961]|24|ENSECAG00000015929|ENSECAT00000028966
ENSECAP00000004949;ENSECAP00000017870;ENSECAP00000005858;ENSECAP00000020589	44	37	ENO1	ENO1|UniProtKB Gene Name|Enolase 1; Uncharacterized protein [Source:UniProtKB/TrEMBL;Acc:F6V7C1]|2|ENSECAG00000003345|ENSECAT00000006878
ENSECAP00000016531	44	42	GPI	GPI|HGNC Symbol|glucose-6-phosphate isomerase [Source:HGNC Symbol;Acc:4458]|10|ENSECAG00000018093|ENSECAT00000020155
ENSECAP00000011232	44	36	MMP9	MMP9|EntrezGene|Equus caballus matrix metallopeptidase 9 (gelatinase B, 92kDa gelatinase, 92kDa type IV collagenase) (MMP9), mRNA. [Source:RefSeq mRNA;Acc:NM_001111302]|22|ENSECAG00000013081|ENSECAT00000014089
ENSECAP00000006544;ENSECAP00000011863	44	38	PKM	PKM|UniProtKB Gene Name|Equus caballus pyruvate kinase, muscle (PKM2), transcript variant 2, mRNA. [Source:RefSeq mRNA;Acc:NM_001143794]|1|ENSECAG00000007644|ENSECAT00000008703
ENSECAP00000013637	43	6	ACTB	ACTB|EntrezGene|Equus caballus actin, beta (ACTB), mRNA. [Source:RefSeq mRNA;Acc:NM_001081838]|13|ENSECAG00000015935|ENSECAT00000016856
ENSECAP00000007423;ENSECAP00000010538	43	41	THBS1	THBS1|HGNC Symbol|thrombospondin 1 [Source:HGNC Symbol;Acc:11785]|1|ENSECAG00000008923|ENSECAT00000009707
ENSECAP00000011500	41	30	HSPA8	HSPA8|UniProtKB Gene Name|Equus caballus heat shock 70kDa protein 8 (HSPA8), mRNA. [Source:RefSeq mRNA;Acc:NM_001081778]|7|ENSECAG00000013510|ENSECAT00000014388
ENSECAP00000010315	41	36	PYGL	PYGL|EntrezGene|Equus caballus phosphorylase, glycogen, liver (PYGL), mRNA. [Source:RefSeq mRNA;Acc:NM_001145889]|1|ENSECAG00000011728|ENSECAT00000013037
ENSECAP00000005617;ENSECAP00000015056	40	34	MPO	MPO|HGNC Symbol|myeloperoxidase [Source:HGNC Symbol;Acc:7218]|11|ENSECAG00000006662|ENSECAT00000007644
ENSECAP00000012872	39	37	G6PD	G6PD|HGNC Symbol|glucose-6-phosphate dehydrogenase [Source:HGNC Symbol;Acc:4057]|X|ENSECAG00000014994|ENSECAT00000015964
ENSECAP00000014535	38	32	HK3	HK3|HGNC Symbol|hexokinase 3 (white cell) [Source:HGNC Symbol;Acc:4925]|14|ENSECAG00000016508|ENSECAT00000017859
ENSECAP00000014613	38	33	UGP2	UGP2|HGNC Symbol|UDP-glucose pyrophosphorylase 2 [Source:HGNC Symbol;Acc:12527]|15|ENSECAG00000016705|ENSECAT00000017951
ENSECAP00000012929	37	33	PGK1	PGK1|HGNC Symbol|phosphoglycerate kinase 1 [Source:HGNC Symbol;Acc:8896]|X|ENSECAG00000014984|ENSECAT00000016029
ENSECAP00000008974;ENSECAP00000008190	37	37	VCP	VCP|HGNC Symbol|valosin containing protein [Source:HGNC Symbol;Acc:12666]|25|ENSECAG00000010644|ENSECAT00000011472
ENSECAP00000004638;ENSECAP00000008755;ENSECAP00000001617	37	26	VIM	VIM|HGNC Symbol|vimentin [Source:HGNC Symbol;Acc:12692]|29|ENSECAG00000004216|ENSECAT00000006522
ENSECAP00000000832;ENSECAP00000002907	36	22	HSPA1A	||Uncharacterized protein [Source:UniProtKB/TrEMBL;Acc:F7DW69]|20|ENSECAG00000001037|ENSECAT00000001035
ENSECAP00000014524	36	35	APOBR	APOBR|HGNC Symbol|apolipoprotein B receptor [Source:HGNC Symbol;Acc:24087]|13|ENSECAG00000016962|ENSECAT00000017847
ENSECAP00000022220	36	31	CAP1	CAP1|HGNC Symbol|CAP, adenylate cyclase-associated protein 1 (yeast) [Source:HGNC Symbol;Acc:20040]|2|ENSECAG00000024658|ENSECAT00000026616
ENSECAP00000016034	35	33	ITGAM	ITGAM|HGNC Symbol|integrin, alpha M (complement component 3 receptor 3 subunit) [Source:HGNC Symbol;Acc:6149]|13|ENSECAG00000017418|ENSECAT00000019583
ENSECAP00000008362	34	28	ACLY	ACLY|HGNC Symbol|ATP citrate lyase [Source:HGNC Symbol;Acc:115]|11|ENSECAG00000009702|ENSECAT00000010787
ENSECAP00000009911	34	32	AGL	AGL|EntrezGene|Equus caballus amylo-alpha-1, 6-glucosidase, 4-alpha-glucanotransferase (AGL), mRNA. [Source:RefSeq mRNA;Acc:NM_001110308]|5|ENSECAG00000010571|ENSECAT00000012545
ENSECAP00000003332	34	21	ALDOA	ALDOA|HGNC Symbol|aldolase A, fructose-bisphosphate [Source:HGNC Symbol;Acc:414]|13|ENSECAG00000003121|ENSECAT00000004791
ENSECAP00000006599;ENSECAP00000008747	34	32	SERPINB10	SERPINB10|EntrezGene|Equus caballus serpin peptidase inhibitor, clade B (ovalbumin), member 10 (SERPINB10), mRNA. [Source:RefSeq mRNA;Acc:NM_001143952]|8|ENSECAG00000008493|ENSECAT00000008766
ENSECAP00000017490	33	28	CAT	CAT|HGNC Symbol|catalase [Source:HGNC Symbol;Acc:1516]|12|ENSECAG00000019408|ENSECAT00000021245
ENSECAP00000016759	33	19	HSP90AA1	HSP90AA1|UniProtKB Gene Name|Equus caballus heat shock protein 90kDa alpha (cytosolic), class A member 1 (HSP90AA1), mRNA. [Source:RefSeq mRNA;Acc:NM_001163955]|24|ENSECAG00000018948|ENSECAT00000020420
ENSECAP00000016546	33	30	WDR1	WDR1|HGNC Symbol|WD repeat domain 1 [Source:HGNC Symbol;Acc:12754]|3|ENSECAG00000018435|ENSECAT00000020175
ENSECAP00000012772;ENSECAP00000013964	32	24	CD177	||Uncharacterized protein [Source:UniProtKB/TrEMBL;Acc:F7C456]|10|ENSECAG00000015104|ENSECAT00000015847
ENSECAP00000022406;ENSECAP00000011717	32	31	CORO1A	CORO1A|HGNC Symbol|coronin, actin binding protein, 1A [Source:HGNC Symbol;Acc:2252]|13|ENSECAG00000024788|ENSECAT00000026814
ENSECAP00000016264	32	16	EZR	EZR|HGNC Symbol|ezrin [Source:HGNC Symbol;Acc:12691]|31|ENSECAG00000018333|ENSECAT00000019839
ENSECAP00000009171	31	31	ALB	ALB|EntrezGene|Equus caballus albumin (ALB), mRNA. [Source:RefSeq mRNA;Acc:NM_001082503]|3|ENSECAG00000010305|ENSECAT00000011699
ENSECAP00000018395	31	28	EEF2	EEF2|HGNC Symbol|eukaryotic translation elongation factor 2 [Source:HGNC Symbol;Acc:3214]|7|ENSECAG00000020547|ENSECAT00000022276
ENSECAP00000015423	31	25	EPX	EPX|HGNC Symbol|eosinophil peroxidase [Source:HGNC Symbol;Acc:3423]|11|ENSECAG00000017317|ENSECAT00000018878
ENSECAP00000006887	31	17	HSP90AB1	HSP90AB1|UniProtKB Gene Name|Equus caballus heat shock protein 90 (HSP90AB1), mRNA. [Source:RefSeq mRNA;Acc:NM_001081938]|20|ENSECAG00000008511|ENSECAT00000009101
ENSECAP00000007418	31	28	LTA4H	LTA4H|HGNC Symbol|leukotriene A4 hydrolase [Source:HGNC Symbol;Acc:6710]|28|ENSECAG00000008767|ENSECAT00000009702
ENSECAP00000004602	31	29	PDCD6IP	PDCD6IP|HGNC Symbol|programmed cell death 6 interacting protein [Source:HGNC Symbol;Acc:8766]|16|ENSECAG00000004691|ENSECAT00000006481
ENSECAP00000017177	31	26	PGD	PGD|HGNC Symbol|phosphogluconate dehydrogenase [Source:HGNC Symbol;Acc:8891]|2|ENSECAG00000019711|ENSECAT00000020891
ENSECAP00000019665;ENSECAP00000003459;ENSECAP00000002648	30	25	G3PDH	G3PDH|UniProtKB Gene Name|Equus caballus glyceraldehyde-3-phosphate dehydrogenase (GAPDH), mRNA. [Source:RefSeq mRNA;Acc:NM_001163856]|6|ENSECAG00000022051|ENSECAT00000023721
ENSECAP00000018546	30	29	IGF2R	IGF2R|HGNC Symbol|insulin-like growth factor 2 receptor [Source:HGNC Symbol;Acc:5467]|31|ENSECAG00000019509|ENSECAT00000022438
ENSECAP00000021268	30	26	TGM3	TGM3|HGNC Symbol|transglutaminase 3 [Source:HGNC Symbol;Acc:11779]|22|ENSECAG00000023860|ENSECAT00000025564
ENSECAP00000018316	29	5	AHCY	||Adenosylhomocysteinase [Source:UniProtKB/TrEMBL;Acc:F6VIG9]|22|ENSECAG00000020551|ENSECAT00000022181
ENSECAP00000022820;ENSECAP00000007950;ENSECAP00000007964;ENSECAP00000005219;ENSECAP00000021265	29	28	DOCK2	DOCK2|HGNC Symbol|dedicator of cytokinesis 2 [Source:HGNC Symbol;Acc:2988]|14|ENSECAG00000009761|ENSECAT00000028983
ENSECAP00000001508	29	29	SLC4A1	SLC4A1|EntrezGene|Equus caballus solute carrier family 4, anion exchanger, member 1 (erythrocyte membrane protein band 3, Diego blood group) (SLC4A1), mRNA. [Source:RefSeq mRNA;Acc:NM_001081788]|11|ENSECAG00000000527|ENSECAT00000002131
ENSECAP00000008913	28	5	AHCY	AHCY|HGNC Symbol|adenosylhomocysteinase [Source:HGNC Symbol;Acc:343]|22|ENSECAG00000010633|ENSECAT00000011404
ENSECAP00000006401;ENSECAP00000009322;ENSECAP00000015279	28	25	LMNB1	LMNB1|HGNC Symbol|lamin B1 [Source:HGNC Symbol;Acc:6637]|14|ENSECAG00000007942|ENSECAT00000008536
ENSECAP00000018075	28	25	PDIA3	PDIA3|HGNC Symbol|protein disulfide isomerase family A, member 3 [Source:HGNC Symbol;Acc:4606]|1|ENSECAG00000020252|ENSECAT00000021903
ENSECAP00000002280	28	27	PLCG2	PLCG2|HGNC Symbol|phospholipase C, gamma 2 (phosphatidylinositol-specific) [Source:HGNC Symbol;Acc:9066]|3|ENSECAG00000000291|ENSECAT00000003199
ENSECAP00000001095	28	23	PTPN6	PTPN6|HGNC Symbol|protein tyrosine phosphatase, non-receptor type 6 [Source:HGNC Symbol;Acc:9658]|6|ENSECAG00000000465|ENSECAT00000001427
ENSECAP00000012428	28	23	UBA1	UBA1|HGNC Symbol|ubiquitin-like modifier activating enzyme 1 [Source:HGNC Symbol;Acc:12469]|X|ENSECAG00000014002|ENSECAT00000015462
ENSECAP00000018494	27	22	ALDH1L1	ALDH1L1|HGNC Symbol|aldehyde dehydrogenase 1 family, member L1 [Source:HGNC Symbol;Acc:3978]|Un0001|ENSECAG00000021048|ENSECAT00000022380
ENSECAP00000010967	27	23	ALOX5	ALOX5|UniProtKB Gene Name|Uncharacterized protein [Source:UniProtKB/TrEMBL;Acc:F6PM70]|1|ENSECAG00000012930|ENSECAT00000013785
ENSECAP00000019205	27	25	ATP6V1A	ATP6V1A|HGNC Symbol|ATPase, H+ transporting, lysosomal 70kDa, V1 subunit A [Source:HGNC Symbol;Acc:851]|19|ENSECAG00000021773|ENSECAT00000023202
ENSECAP00000019484	27	24	DNAJC13	DNAJC13|HGNC Symbol|DnaJ (Hsp40) homolog, subfamily C, member 13 [Source:HGNC Symbol;Acc:30343]|16|ENSECAG00000021422|ENSECAT00000023520
ENSECAP00000008406	27	25	FGB	FGB|HGNC Symbol|fibrinogen beta chain [Source:HGNC Symbol;Acc:3662]|2|ENSECAG00000010239|ENSECAT00000010841
ENSECAP00000019804	26	24	BPI	BPI|HGNC Symbol|bactericidal/permeability-increasing protein [Source:HGNC Symbol;Acc:1095]|22|ENSECAG00000022085|ENSECAT00000023871
ENSECAP00000014911	26	25	UNC13D	UNC13D|HGNC Symbol|unc-13 homolog D (C. elegans) [Source:HGNC Symbol;Acc:23147]|11|ENSECAG00000016919|ENSECAT00000018291
ENSECAP00000011087	25	23	ANXA2	ANXA2|UniProtKB Gene Name|Equus caballus annexin A2 (ANXA2), mRNA. [Source:RefSeq mRNA;Acc:NM_001123380]|1|ENSECAG00000012670|ENSECAT00000013926
ENSECAP00000006553	25	23	FGG	FGG|HGNC Symbol|fibrinogen gamma chain [Source:HGNC Symbol;Acc:3694]|2|ENSECAG00000008280|ENSECAT00000008714
ENSECAP00000012223	25	23	GBE1	GBE1|EntrezGene|Equus caballus glucan (1,4-alpha-), branching enzyme 1 (GBE1), mRNA. [Source:RefSeq mRNA;Acc:NM_001081940]|26|ENSECAG00000014096|ENSECAT00000015225
ENSECAP00000015507	25	16	GDI1	GDI1|HGNC Symbol|GDP dissociation inhibitor 1 [Source:HGNC Symbol;Acc:4226]|X|ENSECAG00000017687|ENSECAT00000018973
ENSECAP00000007179;ENSECAP00000014139	25	16	GDI2	GDI2|HGNC Symbol|GDP dissociation inhibitor 2 [Source:HGNC Symbol;Acc:4227]|29|ENSECAG00000008855|ENSECAT00000009433
ENSECAP00000017333	25	23	GSN	GSN|HGNC Symbol|gelsolin [Source:HGNC Symbol;Acc:4620]|25|ENSECAG00000018714|ENSECAT00000021066
ENSECAP00000014940;ENSECAP00000016313	25	19	MYO1F	MYO1F|HGNC Symbol|myosin IF [Source:HGNC Symbol;Acc:7600]|7|ENSECAG00000016782|ENSECAT00000018321
ENSECAP00000006755;ENSECAP00000005668	25	25	NCF2	NCF2|HGNC Symbol|neutrophil cytosolic factor 2 [Source:HGNC Symbol;Acc:7661]|5|ENSECAG00000008446|ENSECAT00000008954
ENSECAP00000010841	25	22	STOM	STOM|HGNC Symbol|stomatin [Source:HGNC Symbol;Acc:3383]|25|ENSECAG00000012929|ENSECAT00000013641
ENSECAP00000021106	24	22	ARHGAP4	ARHGAP4|HGNC Symbol|Rho GTPase activating protein 4 [Source:HGNC Symbol;Acc:674]|X|ENSECAG00000023201|ENSECAT00000025371
ENSECAP00000011470;ENSECAP00000014140	24	23	ARHGDIB	ARHGDIB|UniProtKB Gene Name|Rho GDP-dissociation inhibitor 2-like protein; Uncharacterized protein [Source:UniProtKB/TrEMBL;Acc:F7BBJ0]|6|ENSECAG00000013788|ENSECAT00000014355
ENSECAP00000020278	24	21	ATP5B	ATP5B|EntrezGene|Equus caballus ATP synthase, H+ transporting, mitochondrial F1 complex, beta polypeptide (ATP5B), nuclear gene encoding mitochondrial protein, mRNA. [Source:RefSeq mRNA;Acc:NM_001195525]|6|ENSECAG00000022627|ENSECAT00000024412
ENSECAP00000017687	24	2	TUBB	TUBB|HGNC Symbol|tubulin, beta class I [Source:HGNC Symbol;Acc:20778]|20|ENSECAG00000020234|ENSECAT00000021476
ENSECAP00000022515	23	21	AOX4	||Uncharacterized protein [Source:UniProtKB/TrEMBL;Acc:F6S9D5]|18|ENSECAG00000024701|ENSECAT00000026929
ENSECAP00000015826;ENSECAP00000012983;ENSECAP00000007277	23	22	ALDH2	||Uncharacterized protein [Source:UniProtKB/TrEMBL;Acc:F6SL95]|8|ENSECAG00000017673|ENSECAT00000019342
ENSECAP00000006489	23	23	CALR	CALR|HGNC Symbol|calreticulin [Source:HGNC Symbol;Acc:1455]|7|ENSECAG00000008164|ENSECAT00000008636
ENSECAP00000022988;ENSECAP00000020395	23	21	CAPN1	CAPN1|HGNC Symbol|calpain 1, (mu/I) large subunit [Source:HGNC Symbol;Acc:1476]|12|ENSECAG00000022942|ENSECAT00000029098
ENSECAP00000019626;ENSECAP00000006603	23	20	CPNE3	CPNE3|HGNC Symbol|copine III [Source:HGNC Symbol;Acc:2316]|9|ENSECAG00000021241|ENSECAT00000023680
ENSECAP00000019206	23	22	DIAPH1	DIAPH1|HGNC Symbol|diaphanous-related formin 1 [Source:HGNC Symbol;Acc:2876]|14|ENSECAG00000020822|ENSECAT00000023203
ENSECAP00000015165	23	22	FLII	FLII|HGNC Symbol|flightless I homolog (Drosophila) [Source:HGNC Symbol;Acc:3750]|11|ENSECAG00000016883|ENSECAT00000018584
ENSECAP00000009012	23	22	GRP94	GRP94|UniProtKB Gene Name|Equus caballus glucose-regulated protein (GRP94), mRNA. [Source:RefSeq mRNA;Acc:NM_001163873]|28|ENSECAG00000010610|ENSECAT00000011516
ENSECAP00000021702;ENSECAP00000012459	23	2	ITGAX	ITGAX|HGNC Symbol|integrin, alpha X (complement component 3 receptor 4 subunit) [Source:HGNC Symbol;Acc:6152]|13|ENSECAG00000024082|ENSECAT00000026050
ENSECAP00000008091;ENSECAP00000007857	23	22	TAGLN2	TAGLN2|HGNC Symbol|transgelin 2 [Source:HGNC Symbol;Acc:11554]|5|ENSECAG00000010107|ENSECAT00000010481
ENSECAP00000011170;ENSECAP00000011212	22	19	CORO	||Coronin [Source:UniProtKB/TrEMBL;Acc:F7ALQ9]|13|ENSECAG00000012973|ENSECAT00000014018
ENSECAP00000000126	22	1	ACTA1	ACTA1|UniProtKB Gene Name|Uncharacterized protein [Source:UniProtKB/TrEMBL;Acc:F7CZ92]|1|ENSECAG00000000207|ENSECAT00000000176
ENSECAP00000010864;ENSECAP00000012964	22	1	ACTC1	ACTC1|HGNC Symbol|actin, alpha, cardiac muscle 1 [Source:HGNC Symbol;Acc:143]|1|ENSECAG00000013022|ENSECAT00000013669
ENSECAP00000015538	22	19	APPL1	APPL1|HGNC Symbol|adaptor protein, phosphotyrosine interaction, PH domain and leucine zipper containing 1 [Source:HGNC Symbol;Acc:24035]|16|ENSECAG00000017473|ENSECAT00000019006
ENSECAP00000014612	22	16	ATP6V1B2	ATP6V1B2|HGNC Symbol|ATPase, H+ transporting, lysosomal 56/58kDa, V1 subunit B2 [Source:HGNC Symbol;Acc:854]|2|ENSECAG00000016500|ENSECAT00000017950
ENSECAP00000015910;ENSECAP00000018182	22	18	CYBB	CYBB|HGNC Symbol|cytochrome b-245, beta polypeptide [Source:HGNC Symbol;Acc:2578]|X|ENSECAG00000017917|ENSECAT00000019439
ENSECAP00000001477	22	20	HNRNPA2B1	HNRNPA2B1|HGNC Symbol|heterogeneous nuclear ribonucleoprotein A2/B1 [Source:HGNC Symbol;Acc:5033]|4|ENSECAG00000000782|ENSECAT00000002075
ENSECAP00000022686	22	21	HNRNPK	HNRNPK|HGNC Symbol|heterogeneous nuclear ribonucleoprotein K [Source:HGNC Symbol;Acc:5044]|23|ENSECAG00000025104|ENSECAT00000027118
ENSECAP00000012228	22	20	KPNB1	KPNB1|HGNC Symbol|karyopherin (importin) beta 1 [Source:HGNC Symbol;Acc:6400]|11|ENSECAG00000014560|ENSECAT00000015232
ENSECAP00000018516;ENSECAP00000019538	22	20	LDHA	LDHA|UniProtKB Gene Name|Equus caballus lactate dehydrogenase A (LDHA), mRNA. [Source:RefSeq mRNA;Acc:NM_001144880]|7|ENSECAG00000020669|ENSECAT00000022404
ENSECAP00000009139;ENSECAP00000010772;ENSECAP00000011091	22	21	PADI4	PADI4|HGNC Symbol|peptidyl arginine deiminase, type IV [Source:HGNC Symbol;Acc:18368]|2|ENSECAG00000011196|ENSECAT00000011664
ENSECAP00000021887	22	20	PGM1	PGM1|HGNC Symbol|phosphoglucomutase 1 [Source:HGNC Symbol;Acc:8905]|5|ENSECAG00000024262|ENSECAT00000026252
ENSECAP00000015878	22	22	SELENBP1	SELENBP1|HGNC Symbol|selenium binding protein 1 [Source:HGNC Symbol;Acc:10719]|5|ENSECAG00000018012|ENSECAT00000019402
ENSECAP00000005998;ENSECAP00000006075	22	22	VASP	VASP|HGNC Symbol|vasodilator-stimulated phosphoprotein [Source:HGNC Symbol;Acc:12652]|10|ENSECAG00000007818|ENSECAT00000008066
ENSECAP00000005954	21	19	NPEPPS	|||11|ENSECAG00000007392|ENSECAT00000008014
ENSECAP00000002991	21	1	ACTBL2	ACTBL2|HGNC Symbol|actin, beta-like 2 [Source:HGNC Symbol;Acc:17780]|21|ENSECAG00000004482|ENSECAT00000004334
ENSECAP00000017433	21	19	ANXA11	ANXA11|HGNC Symbol|annexin A11 [Source:HGNC Symbol;Acc:535]|1|ENSECAG00000019671|ENSECAT00000021182
ENSECAP00000020333	21	16	ANXA6	ANXA6|HGNC Symbol|annexin A6 [Source:HGNC Symbol;Acc:544]|14|ENSECAG00000022500|ENSECAT00000024476
ENSECAP00000009522	21	21	ARPC2	ARPC2|HGNC Symbol|actin related protein 2/3 complex, subunit 2, 34kDa [Source:HGNC Symbol;Acc:705]|6|ENSECAG00000011456|ENSECAT00000012093
ENSECAP00000012255	21	20	AVIL	AVIL|HGNC Symbol|advillin [Source:HGNC Symbol;Acc:14188]|6|ENSECAG00000013528|ENSECAT00000015265
ENSECAP00000003180	21	18	CPNE1	CPNE1|EntrezGene|Equus caballus copine I (CPNE1), mRNA. [Source:RefSeq mRNA;Acc:NM_001171745]|22|ENSECAG00000001899|ENSECAT00000004589
ENSECAP00000010838;ENSECAP00000010775	21	19	CYFIP2	CYFIP2|HGNC Symbol|cytoplasmic FMR1 interacting protein 2 [Source:HGNC Symbol;Acc:13760]|14|ENSECAG00000011994|ENSECAT00000013636
ENSECAP00000020499;ENSECAP00000020484;ENSECAP00000005101;ENSECAP00000009524	21	18	FMNL1	FMNL1|HGNC Symbol|formin-like 1 [Source:HGNC Symbol;Acc:1212]|11|ENSECAG00000022527|ENSECAT00000024666
ENSECAP00000021754	21	19	HSPA5	HSPA5|HGNC Symbol|heat shock 70kDa protein 5 (glucose-regulated protein, 78kDa) [Source:HGNC Symbol;Acc:5238]|25|ENSECAG00000024205|ENSECAT00000026106
ENSECAP00000007167	21	18	HSPD1	HSPD1|HGNC Symbol|heat shock 60kDa protein 1 (chaperonin) [Source:HGNC Symbol;Acc:5261]|18|ENSECAG00000008968|ENSECAT00000009419
ENSECAP00000021685	21	1	ITGAX	ITGAX|HGNC Symbol|integrin, alpha X (complement component 3 receptor 4 subunit) [Source:HGNC Symbol;Acc:6152]|13|ENSECAG00000024082|ENSECAT00000026030
ENSECAP00000012618	21	18	PLBD1	PLBD1|HGNC Symbol|phospholipase B domain containing 1 [Source:HGNC Symbol;Acc:26215]|6|ENSECAG00000014867|ENSECAT00000015675
ENSECAP00000020433;ENSECAP00000015340	21	18	SEPT7	SEPT7|HGNC Symbol|septin 7 [Source:HGNC Symbol;Acc:1717]|4|ENSECAG00000022693|ENSECAT00000024587
ENSECAP00000005812	20	19	ORM2	||Uncharacterized protein [Source:UniProtKB/TrEMBL;Acc:F7CQ86]|25|ENSECAG00000007625|ENSECAT00000007857
ENSECAP00000017229	20	9	AP1B1	AP1B1|HGNC Symbol|adaptor-related protein complex 1, beta 1 subunit [Source:HGNC Symbol;Acc:554]|8|ENSECAG00000019246|ENSECAT00000020954
ENSECAP00000012379	20	20	APMAP	APMAP|HGNC Symbol|adipocyte plasma membrane associated protein [Source:HGNC Symbol;Acc:13238]|22|ENSECAG00000014524|ENSECAT00000015405
ENSECAP00000007227	20	19	ARHGAP25	ARHGAP25|HGNC Symbol|Rho GTPase activating protein 25 [Source:HGNC Symbol;Acc:28951]|15|ENSECAG00000009153|ENSECAT00000009486
ENSECAP00000018525;ENSECAP00000008271	20	18	ARP3	ARP3|UniProtKB Gene Name|Uncharacterized protein [Source:UniProtKB/TrEMBL;Acc:F6W354]|18|ENSECAG00000020867|ENSECAT00000022413
ENSECAP00000010332	20	19	DBNL	DBNL|HGNC Symbol|drebrin-like [Source:HGNC Symbol;Acc:2696]|4|ENSECAG00000012048|ENSECAT00000013058
ENSECAP00000010583	20	17	DOCK8	DOCK8|HGNC Symbol|dedicator of cytokinesis 8 [Source:HGNC Symbol;Acc:19191]|23|ENSECAG00000011917|ENSECAT00000013338
ENSECAP00000019426	20	16	GYS1	GYS1|UniProtKB Gene Name|Equus caballus glycogen synthase 1 (muscle) (GYS1), mRNA. [Source:RefSeq mRNA;Acc:NM_001126125]|10|ENSECAG00000021428|ENSECAT00000023453
ENSECAP00000019150;ENSECAP00000008100;ENSECAP00000016537	20	20	HSPA4	HSPA4|HGNC Symbol|heat shock 70kDa protein 4 [Source:HGNC Symbol;Acc:5237]|14|ENSECAG00000020813|ENSECAT00000023133
ENSECAP00000018227	20	20	ITGA2B	ITGA2B|HGNC Symbol|integrin, alpha 2b (platelet glycoprotein IIb of IIb/IIIa complex, antigen CD41) [Source:HGNC Symbol;Acc:6138]|11|ENSECAG00000019870|ENSECAT00000022080
ENSECAP00000008115;ENSECAP00000010408	20	20	SERPINB1	SERPINB1|UniProtKB Gene Name|Leukocyte elastase inhibitor [Source:UniProtKB/Swiss-Prot;Acc:P05619]|20|ENSECAG00000009896|ENSECAT00000010506
ENSECAP00000009479	20	19	TALDO1	TALDO1|HGNC Symbol|transaldolase 1 [Source:HGNC Symbol;Acc:11559]|12|ENSECAG00000011679|ENSECAT00000012047
ENSECAP00000000374;ENSECAP00000013154	20	1	TUBB2B	TUBB2B|HGNC Symbol|tubulin, beta 2B class IIb [Source:HGNC Symbol;Acc:30829]|20|ENSECAG00000000341|ENSECAT00000000478
ENSECAP00000019551	20	16	YWHAZ	YWHAZ|HGNC Symbol|tyrosine 3-monooxygenase/tryptophan 5-monooxygenase activation protein, zeta [Source:HGNC Symbol;Acc:12855]|9|ENSECAG00000021882|ENSECAT00000023596
ENSECAP00000019071	19	16	HP	||Uncharacterized protein [Source:UniProtKB/TrEMBL;Acc:F6XWM5]|3|ENSECAG00000021580|ENSECAT00000023043
ENSECAP00000007132	19	17	ACTR2	ACTR2|HGNC Symbol|ARP2 actin-related protein 2 homolog (yeast) [Source:HGNC Symbol;Acc:169]|15|ENSECAG00000009219|ENSECAT00000009381
ENSECAP00000013992;ENSECAP00000016184	19	18	ANXA1	ANXA1|UniProtKB Gene Name|Equus caballus annexin A1 (ANXA1), mRNA. [Source:RefSeq mRNA;Acc:NM_001081867]|23|ENSECAG00000015794|ENSECAT00000017244
ENSECAP00000007479	19	10	AP2B1	AP2B1|HGNC Symbol|adaptor-related protein complex 2, beta 1 subunit [Source:HGNC Symbol;Acc:563]|11|ENSECAG00000009033|ENSECAT00000009776
ENSECAP00000007282	19	19	CAPZB	CAPZB|HGNC Symbol|capping protein (actin filament) muscle Z-line, beta [Source:HGNC Symbol;Acc:1491]|2|ENSECAG00000009145|ENSECAT00000009550
ENSECAP00000020464	19	12	DNM2	DNM2|HGNC Symbol|dynamin 2 [Source:HGNC Symbol;Acc:2974]|7|ENSECAG00000022341|ENSECAT00000024625
ENSECAP00000009720	19	11	EHD1	EHD1|HGNC Symbol|EH-domain containing 1 [Source:HGNC Symbol;Acc:3242]|12|ENSECAG00000011638|ENSECAT00000012314
ENSECAP00000020052	19	18	EPB42	EPB42|HGNC Symbol|erythrocyte membrane protein band 4.2 [Source:HGNC Symbol;Acc:3381]|1|ENSECAG00000022419|ENSECAT00000024153
ENSECAP00000008007	19	17	FGA	FGA|HGNC Symbol|fibrinogen alpha chain [Source:HGNC Symbol;Acc:3661]|2|ENSECAG00000010083|ENSECAT00000010385
ENSECAP00000018076	19	10	GSTP1	GSTP1|HGNC Symbol|glutathione S-transferase pi 1 [Source:HGNC Symbol;Acc:4638]|12|ENSECAG00000020462|ENSECAT00000021904
ENSECAP00000020738	19	17	MDH2	MDH2|EntrezGene|Equus caballus malate dehydrogenase 2, NAD (mitochondrial) (MDH2), nuclear gene encoding mitochondrial protein, mRNA. [Source:RefSeq mRNA;Acc:NM_001195526]|13|ENSECAG00000023094|ENSECAT00000024941
ENSECAP00000016002;ENSECAP00000015755	19	16	MYL6	MYL6|HGNC Symbol|myosin, light chain 6, alkali, smooth muscle and non-muscle [Source:HGNC Symbol;Acc:7587]|6|ENSECAG00000018318|ENSECAT00000019543
ENSECAP00000018749	19	17	MYO18A	MYO18A|HGNC Symbol|myosin XVIIIA [Source:HGNC Symbol;Acc:31104]|11|ENSECAG00000020855|ENSECAT00000022672
ENSECAP00000019271	19	14	ROCK1	ROCK1|EntrezGene|Equus caballus Rho-associated, coiled-coil containing protein kinase 1 (ROCK1), mRNA. [Source:RefSeq mRNA;Acc:NM_001163985]|8|ENSECAG00000021002|ENSECAT00000023282
ENSECAP00000011439	19	2	TUBB4A	TUBB4A|HGNC Symbol|tubulin, beta 4A class IVa [Source:HGNC Symbol;Acc:20774]|7|ENSECAG00000013659|ENSECAT00000014321
ENSECAP00000005567	18	18	ANXA5	ANXA5|HGNC Symbol|annexin A5 [Source:HGNC Symbol;Acc:543]|2|ENSECAG00000006429|ENSECAT00000007591
ENSECAP00000022584;ENSECAP00000014206	18	17	ARPC1B	ARPC1B|HGNC Symbol|actin related protein 2/3 complex, subunit 1B, 41kDa [Source:HGNC Symbol;Acc:704]|13|ENSECAG00000024991|ENSECAT00000027002
ENSECAP00000007062;ENSECAP00000004228	18	17	BIN2	BIN2|HGNC Symbol|bridging integrator 2 [Source:HGNC Symbol;Acc:1053]|6|ENSECAG00000009046|ENSECAT00000009299
ENSECAP00000011487	18	15	ESYT1	ESYT1|HGNC Symbol|extended synaptotagmin-like protein 1 [Source:HGNC Symbol;Acc:29534]|6|ENSECAG00000013110|ENSECAT00000014372
ENSECAP00000006635	18	14	FERMT3	FERMT3|HGNC Symbol|fermitin family member 3 [Source:HGNC Symbol;Acc:23151]|12|ENSECAG00000008107|ENSECAT00000008809
ENSECAP00000005837;ENSECAP00000006744	18	12	FGR	FGR|HGNC Symbol|feline Gardner-Rasheed sarcoma viral oncogene homolog [Source:HGNC Symbol;Acc:3697]|2|ENSECAG00000007837|ENSECAT00000007886
ENSECAP00000008056;ENSECAP00000009891	18	16	HBB	HBB|UniProtKB Gene Name|Equus caballus hemoglobin, beta (HBB), mRNA. [Source:RefSeq mRNA;Acc:NM_001164018]|7|ENSECAG00000010020|ENSECAT00000010442
ENSECAP00000002287;ENSECAP00000012298;ENSECAP00000006033	18	14	KIF5B	KIF5B|HGNC Symbol|kinesin family member 5B [Source:HGNC Symbol;Acc:6324]|29|ENSECAG00000000558|ENSECAT00000003207
ENSECAP00000018476	18	17	LCN2	LCN2|HGNC Symbol|lipocalin 2 [Source:HGNC Symbol;Acc:6526]|25|ENSECAG00000020957|ENSECAT00000022362
ENSECAP00000005451;ENSECAP00000019602	18	18	NAPA	NAPA|HGNC Symbol|N-ethylmaleimide-sensitive factor attachment protein, alpha [Source:HGNC Symbol;Acc:7641]|10|ENSECAG00000006959|ENSECAT00000007461
ENSECAP00000007958	18	17	P4HB	P4HB|HGNC Symbol|prolyl 4-hydroxylase, beta polypeptide [Source:HGNC Symbol;Acc:8548]|11|ENSECAG00000009583|ENSECAT00000010326
ENSECAP00000007456	18	18	PGM2	PGM2|HGNC Symbol|phosphoglucomutase 2 [Source:HGNC Symbol;Acc:8906]|3|ENSECAG00000009090|ENSECAT00000009746
ENSECAP00000016190	18	9	PPP2R1A	PPP2R1A|HGNC Symbol|protein phosphatase 2, regulatory subunit A, alpha [Source:HGNC Symbol;Acc:9302]|10|ENSECAG00000018626|ENSECAT00000019754
ENSECAP00000012261;ENSECAP00000011670;ENSECAP00000009924;ENSECAP00000012483	18	4	TUBA4A	TUBA4A|HGNC Symbol|tubulin, alpha 4a [Source:HGNC Symbol;Acc:12407]|6|ENSECAG00000014514|ENSECAT00000015274
ENSECAP00000001111	18	18	TYMP	TYMP|HGNC Symbol|thymidine phosphorylase [Source:HGNC Symbol;Acc:3148]|28|ENSECAG00000001072|ENSECAT00000001454
ENSECAP00000020656	18	16	VNN2	VNN2|HGNC Symbol|vanin 2 [Source:HGNC Symbol;Acc:12706]|10|ENSECAG00000023216|ENSECAT00000024840
ENSECAP00000019309	17	15	ADSL	ADSL|UniProtKB Gene Name|Uncharacterized protein [Source:UniProtKB/TrEMBL;Acc:F6X5J6]|28|ENSECAG00000021492|ENSECAT00000023324
ENSECAP00000011062	17	4	ALDOC	ALDOC|HGNC Symbol|aldolase C, fructose-bisphosphate [Source:HGNC Symbol;Acc:418]|11|ENSECAG00000013037|ENSECAT00000013898
ENSECAP00000010539	17	16	ANXA4	ANXA4|HGNC Symbol|annexin A4 [Source:HGNC Symbol;Acc:542]|15|ENSECAG00000012321|ENSECAT00000013291
ENSECAP00000019276	17	15	ATP5A1	ATP5A1|HGNC Symbol|ATP synthase, H+ transporting, mitochondrial F1 complex, alpha subunit 1, cardiac muscle [Source:HGNC Symbol;Acc:823]|8|ENSECAG00000021561|ENSECAT00000023287
ENSECAP00000013449	17	17	NBEAL2	NBEAL2|HGNC Symbol|neurobeachin-like 2 [Source:HGNC Symbol;Acc:31928]|16|ENSECAG00000015086|ENSECAT00000016644
ENSECAP00000017252	17	16	SORL1	SORL1|HGNC Symbol|sortilin-related receptor, L(DLR class) A repeats containing [Source:HGNC Symbol;Acc:11185]|7|ENSECAG00000019083|ENSECAT00000020979
ENSECAP00000007870	17	16	SYK	SYK|HGNC Symbol|spleen tyrosine kinase [Source:HGNC Symbol;Acc:11491]|23|ENSECAG00000009488|ENSECAT00000010223
ENSECAP00000013187	17	11	TCN1	TCN1|HGNC Symbol|transcobalamin I (vitamin B12 binding protein, R binder family) [Source:HGNC Symbol;Acc:11652]|12|ENSECAG00000015583|ENSECAT00000016326
ENSECAP00000013340	17	13	TPI1	TPI1|HGNC Symbol|triosephosphate isomerase 1 [Source:HGNC Symbol;Acc:12009]|6|ENSECAG00000015581|ENSECAT00000016514
ENSECAP00000017973;ENSECAP00000003886	17	10	YWHAB	YWHAB|HGNC Symbol|tyrosine 3-monooxygenase/tryptophan 5-monooxygenase activation protein, beta [Source:HGNC Symbol;Acc:12849]|22|ENSECAG00000020397|ENSECAT00000021794
ENSECAP00000007582	17	14	YWHAE	YWHAE|HGNC Symbol|tyrosine 3-monooxygenase/tryptophan 5-monooxygenase activation protein, epsilon [Source:HGNC Symbol;Acc:12851]|11|ENSECAG00000009536|ENSECAT00000009892
ENSECAP00000005499;ENSECAP00000020377;ENSECAP00000012187	16	15	XDH	||Uncharacterized protein [Source:UniProtKB/TrEMBL;Acc:F7D8I6]|15|ENSECAG00000000537|ENSECAT00000007517
ENSECAP00000008154;ENSECAP00000009006;ENSECAP00000020148	16	14	ACSL1	ACSL1|HGNC Symbol|acyl-CoA synthetase long-chain family member 1 [Source:HGNC Symbol;Acc:3569]|27|ENSECAG00000008679|ENSECAT00000010549
ENSECAP00000011452;ENSECAP00000008804	16	16	CAND1	CAND1|HGNC Symbol|cullin-associated and neddylation-dissociated 1 [Source:HGNC Symbol;Acc:30688]|6|ENSECAG00000013404|ENSECAT00000014335
ENSECAP00000012946	16	13	CAPG	CAPG|HGNC Symbol|capping protein (actin filament), gelsolin-like [Source:HGNC Symbol;Acc:1474]|15|ENSECAG00000015128|ENSECAT00000016047
ENSECAP00000022690	16	12	DDX17	DDX17|HGNC Symbol|DEAD (Asp-Glu-Ala-Asp) box helicase 17 [Source:HGNC Symbol;Acc:2740]|28|ENSECAG00000025110|ENSECAT00000027123
ENSECAP00000018148;ENSECAP00000003695;ENSECAP00000000791;ENSECAP00000022685;ENSECAP00000019868	16	16	eca-mir-703	eca-mir-703|miRBase|Equus caballus eukaryotic translation elongation factor 1 alpha 1 (EEF1A1), mRNA. [Source:RefSeq mRNA;Acc:NM_001081781]|10|ENSECAG00000020363|ENSECAT00000021985
ENSECAP00000000530;ENSECAP00000000170	16	10	GNAI2	GNAI2|HGNC Symbol|guanine nucleotide binding protein (G protein), alpha inhibiting activity polypeptide 2 [Source:HGNC Symbol;Acc:4385]|16|ENSECAG00000000489|ENSECAT00000000674
ENSECAP00000020362	16	14	IL16	IL16|HGNC Symbol|interleukin 16 [Source:HGNC Symbol;Acc:5980]|1|ENSECAG00000022705|ENSECAT00000024507
ENSECAP00000004957	16	11	IQGAP2	IQGAP2|HGNC Symbol|IQ motif containing GTPase activating protein 2 [Source:HGNC Symbol;Acc:6111]|14|ENSECAG00000004274|ENSECAT00000006886
ENSECAP00000010646	16	13	MX1	MX1|UniProtKB Gene Name|Equus caballus myxovirus (influenza virus) resistance 1, interferon-inducible protein p78 (mouse) (MX1), mRNA. [Source:RefSeq mRNA;Acc:NM_001082492]|26|ENSECAG00000011776|ENSECAT00000013410
ENSECAP00000007496;ENSECAP00000005628	16	13	MYL12A	MYL12A|HGNC Symbol|myosin, light chain 12A, regulatory, non-sarcomeric [Source:HGNC Symbol;Acc:16701]|8|ENSECAG00000009533|ENSECAT00000009798
ENSECAP00000020297;ENSECAP00000007653	16	14	NT5C2	NT5C2|HGNC Symbol|5'-nucleotidase, cytosolic II [Source:HGNC Symbol;Acc:8022]|1|ENSECAG00000022574|ENSECAT00000024433
ENSECAP00000021214	16	14	NUMA1	NUMA1|HGNC Symbol|nuclear mitotic apparatus protein 1 [Source:HGNC Symbol;Acc:8059]|7|ENSECAG00000023455|ENSECAT00000025499
ENSECAP00000008771	16	13	OLFM4	OLFM4|HGNC Symbol|olfactomedin 4 [Source:HGNC Symbol;Acc:17190]|17|ENSECAG00000010860|ENSECAT00000011247
ENSECAP00000020928	16	16	PRAM1	PRAM1|HGNC Symbol|PML-RARA regulated adaptor molecule 1 [Source:HGNC Symbol;Acc:30091]|7|ENSECAG00000023478|ENSECAT00000025164
ENSECAP00000020223	16	14	PSMD2	PSMD2|HGNC Symbol|proteasome (prosome, macropain) 26S subunit, non-ATPase, 2 [Source:HGNC Symbol;Acc:9559]|19|ENSECAG00000022375|ENSECAT00000024351
ENSECAP00000013949	16	15	SRI	SRI|HGNC Symbol|sorcin [Source:HGNC Symbol;Acc:11292]|4|ENSECAG00000016278|ENSECAT00000017200
ENSECAP00000014359	16	16	STK10	STK10|HGNC Symbol|serine/threonine kinase 10 [Source:HGNC Symbol;Acc:11388]|14|ENSECAG00000016265|ENSECAT00000017662
ENSECAP00000003443	16	16	VPS35	VPS35|HGNC Symbol|vacuolar protein sorting 35 homolog (S. cerevisiae) [Source:HGNC Symbol;Acc:13487]|3|ENSECAG00000004911|ENSECAT00000004933
ENSECAP00000003385	16	8	YWHAQ	YWHAQ|HGNC Symbol|tyrosine 3-monooxygenase/tryptophan 5-monooxygenase activation protein, theta [Source:HGNC Symbol;Acc:12854]|15|ENSECAG00000004925|ENSECAT00000004861
ENSECAP00000020403;ENSECAP00000010488	15	13	MAN2B1	||Uncharacterized protein [Source:UniProtKB/TrEMBL;Acc:F6V3X9]|7|ENSECAG00000022546|ENSECAT00000024553
ENSECAP00000007199;ENSECAP00000008446	15	15	S100A8	||Uncharacterized protein [Source:UniProtKB/TrEMBL;Acc:F6YYI3]|5|ENSECAG00000009271|ENSECAT00000009454
ENSECAP00000020316;ENSECAP00000020303;ENSECAP00000009473	15	15	APBB1IP	APBB1IP|HGNC Symbol|amyloid beta (A4) precursor protein-binding, family B, member 1 interacting protein [Source:HGNC Symbol;Acc:17379]|29|ENSECAG00000022742|ENSECAT00000024458
ENSECAP00000014283;ENSECAP00000014296	15	13	ARAP1	ARAP1|HGNC Symbol|ArfGAP with RhoGAP domain, ankyrin repeat and PH domain 1 [Source:HGNC Symbol;Acc:16925]|7|ENSECAG00000016491|ENSECAT00000017568
ENSECAP00000012746	15	15	ATIC	ATIC|HGNC Symbol|5-aminoimidazole-4-carboxamide ribonucleotide formyltransferase/IMP cyclohydrolase [Source:HGNC Symbol;Acc:794]|6|ENSECAG00000014653|ENSECAT00000015815
ENSECAP00000003479	15	15	BASP1	BASP1|HGNC Symbol|brain abundant, membrane attached signal protein 1 [Source:HGNC Symbol;Acc:957]|21|ENSECAG00000005090|ENSECAT00000004978
ENSECAP00000003374	15	14	CANX	CANX|HGNC Symbol|calnexin [Source:HGNC Symbol;Acc:1473]|14|ENSECAG00000003079|ENSECAT00000004846
ENSECAP00000018356	15	14	CCT3	CCT3|HGNC Symbol|chaperonin containing TCP1, subunit 3 (gamma) [Source:HGNC Symbol;Acc:1616]|5|ENSECAG00000020633|ENSECAT00000022226
ENSECAP00000013300	15	14	COPB2	COPB2|HGNC Symbol|coatomer protein complex, subunit beta 2 (beta prime) [Source:HGNC Symbol;Acc:2232]|16|ENSECAG00000015099|ENSECAT00000016465
ENSECAP00000009226	15	15	DPYD	DPYD|HGNC Symbol|dihydropyrimidine dehydrogenase [Source:HGNC Symbol;Acc:3012]|5|ENSECAG00000010881|ENSECAT00000011760
ENSECAP00000007999;ENSECAP00000009261;ENSECAP00000018295	15	14	DPYSL2	DPYSL2|HGNC Symbol|dihydropyrimidinase-like 2 [Source:HGNC Symbol;Acc:3014]|2|ENSECAG00000008662|ENSECAT00000010376
ENSECAP00000020260;ENSECAP00000012806;ENSECAP00000015221	15	14	EPB41	EPB41|HGNC Symbol|erythrocyte membrane protein band 4.1 (elliptocytosis 1, RH-linked) [Source:HGNC Symbol;Acc:3377]|2|ENSECAG00000022255|ENSECAT00000024392
ENSECAP00000006615	15	12	F13A1	F13A1|HGNC Symbol|coagulation factor XIII, A1 polypeptide [Source:HGNC Symbol;Acc:3531]|20|ENSECAG00000008295|ENSECAT00000008788
ENSECAP00000001923;ENSECAP00000008053;ENSECAP00000008966	15	13	FES	FES|HGNC Symbol|feline sarcoma oncogene [Source:HGNC Symbol;Acc:3657]|1|ENSECAG00000000836|ENSECAT00000002688
ENSECAP00000011523;ENSECAP00000010024	15	10	LYN	LYN|HGNC Symbol|v-yes-1 Yamaguchi sarcoma viral related oncogene homolog [Source:HGNC Symbol;Acc:6735]|9|ENSECAG00000012862|ENSECAT00000014415
ENSECAP00000018040	15	6	PAK2	PAK2|HGNC Symbol|p21 protein (Cdc42/Rac)-activated kinase 2 [Source:HGNC Symbol;Acc:8591]|19|ENSECAG00000020281|ENSECAT00000021868
ENSECAP00000012322;ENSECAP00000012143	15	13	TWF2	TWF2|HGNC Symbol|twinfilin actin-binding protein 2 [Source:HGNC Symbol;Acc:9621]|16|ENSECAG00000014047|ENSECAT00000015339
ENSECAP00000014473	15	15	VAT1	VAT1|HGNC Symbol|vesicle amine transport 1 [Source:HGNC Symbol;Acc:16919]|11|ENSECAG00000016700|ENSECAT00000017794
ENSECAP00000019512	14	3	PNP	||Purine nucleoside phosphorylase [Source:UniProtKB/TrEMBL;Acc:F6XLG0]|1|ENSECAG00000022042|ENSECAT00000023550
ENSECAP00000004403	14	12	ORM2	||Uncharacterized protein [Source:UniProtKB/TrEMBL;Acc:F7AED2]|25|ENSECAG00000006234|ENSECAT00000006238
ENSECAP00000009293	14	13	ALPL	ALPL|HGNC Symbol|alkaline phosphatase, liver/bone/kidney [Source:HGNC Symbol;Acc:438]|2|ENSECAG00000011467|ENSECAT00000011848
ENSECAP00000012558	14	13	EEF1G	EEF1G|UniProtKB Gene Name|Equus caballus eukaryotic translation elongation factor 1 gamma (EEF1G), mRNA. [Source:RefSeq mRNA;Acc:NM_001081785]|12|ENSECAG00000014334|ENSECAT00000015607
ENSECAP00000017068	14	12	ELMO1	ELMO1|HGNC Symbol|engulfment and cell motility 1 [Source:HGNC Symbol;Acc:16286]|4|ENSECAG00000019233|ENSECAT00000020773
ENSECAP00000008374;ENSECAP00000017014	14	12	H2AFY	H2AFY|HGNC Symbol|H2A histone family, member Y [Source:HGNC Symbol;Acc:4740]|14|ENSECAG00000010224|ENSECAT00000010804
ENSECAP00000007189;ENSECAP00000002647	14	5	HCP-1	HCP-1|UniProtKB Gene Name|Equus caballus heterogeneous nuclear ribonucleoprotein A1 (HNRNPA1), mRNA. [Source:RefSeq mRNA;Acc:NM_001242509]|6|ENSECAG00000008676|ENSECAT00000009443
ENSECAP00000007772;ENSECAP00000020952	14	13	HIP1R	HIP1R|HGNC Symbol|huntingtin interacting protein 1 related [Source:HGNC Symbol;Acc:18415]|8|ENSECAG00000008993|ENSECAT00000010108
ENSECAP00000010593	14	14	HNRNPL	HNRNPL|HGNC Symbol|heterogeneous nuclear ribonucleoprotein L [Source:HGNC Symbol;Acc:5045]|10|ENSECAG00000012677|ENSECAT00000013350
ENSECAP00000016485	14	14	ITGB3	ITGB3|UniProtKB Gene Name|Equus caballus integrin, beta 3 (platelet glycoprotein IIIa, antigen CD61) (ITGB3), mRNA. [Source:RefSeq mRNA;Acc:NM_001081802]|11|ENSECAG00000017625|ENSECAT00000020100
ENSECAP00000016129	14	12	LAP3	LAP3|HGNC Symbol|leucine aminopeptidase 3 [Source:HGNC Symbol;Acc:18449]|3|ENSECAG00000018272|ENSECAT00000019690
ENSECAP00000009370	14	12	LDHB	LDHB|UniProtKB Gene Name|Equus caballus lactate dehydrogenase B (LDHB), mRNA. [Source:RefSeq mRNA;Acc:NM_001145111]|6|ENSECAG00000011331|ENSECAT00000011932
ENSECAP00000007251;ENSECAP00000008706	14	14	NCF4	NCF4|HGNC Symbol|neutrophil cytosolic factor 4, 40kDa [Source:HGNC Symbol;Acc:7662]|28|ENSECAG00000008957|ENSECAT00000009512
ENSECAP00000018673	14	12	PFKP	PFKP|HGNC Symbol|phosphofructokinase, platelet [Source:HGNC Symbol;Acc:8878]|29|ENSECAG00000020055|ENSECAT00000022588
ENSECAP00000008720;ENSECAP00000004158	14	11	PGAM4	PGAM4|HGNC Symbol|phosphoglycerate mutase family member 4 [Source:HGNC Symbol;Acc:21731]|1|ENSECAG00000010786|ENSECAT00000011185
ENSECAP00000022663	14	10	TUBB1	TUBB1|HGNC Symbol|tubulin, beta 1 class VI [Source:HGNC Symbol;Acc:16257]|22|ENSECAG00000025099|ENSECAT00000027091
ENSECAP00000010473	14	13	VDAC1	VDAC1|HGNC Symbol|voltage-dependent anion channel 1 [Source:HGNC Symbol;Acc:12669]|14|ENSECAG00000012365|ENSECAT00000013217
ENSECAP00000018633	13	2	PFN1	||Profilin [Source:UniProtKB/TrEMBL;Acc:F6UJ33]|11|ENSECAG00000021116|ENSECAT00000022540
ENSECAP00000015246	13	3	PNP	||Uncharacterized protein [Source:UniProtKB/TrEMBL;Acc:F6QME0]|1|ENSECAG00000017655|ENSECAT00000018680
ENSECAP00000003203	13	12	CTSG	||Uncharacterized protein [Source:UniProtKB/TrEMBL;Acc:F6QWU1]|1|ENSECAG00000004533|ENSECAT00000004616
ENSECAP00000018064	13	12	LGALS9	||Uncharacterized protein [Source:UniProtKB/TrEMBL;Acc:F6VTF3]|11|ENSECAG00000019932|ENSECAT00000021892
ENSECAP00000014221;ENSECAP00000007153	13	13	PPIA	||Uncharacterized protein [Source:UniProtKB/TrEMBL;Acc:F6X6A6]|4|ENSECAG00000016673|ENSECAT00000017494
ENSECAP00000007833;ENSECAP00000006198	13	10	CLIC1	||Uncharacterized protein [Source:UniProtKB/TrEMBL;Acc:F6ZHQ5]|20|ENSECAG00000009680|ENSECAT00000010183
ENSECAP00000011409	13	12	C4BPA	||Uncharacterized protein [Source:UniProtKB/TrEMBL;Acc:F7BNQ2]|5|ENSECAG00000013486|ENSECAT00000014288
ENSECAP00000017624	13	4	GSTP	||Uncharacterized protein [Source:UniProtKB/TrEMBL;Acc:F7BU09]|12|ENSECAG00000020136|ENSECAT00000021402
ENSECAP00000021331	13	10	AK2	AK2|HGNC Symbol|adenylate kinase 2 [Source:HGNC Symbol;Acc:362]|2|ENSECAG00000023800|ENSECAT00000025632
ENSECAP00000011553	13	11	ANXA7	ANXA7|HGNC Symbol|annexin A7 [Source:HGNC Symbol;Acc:545]|1|ENSECAG00000013554|ENSECAT00000014447
ENSECAP00000011136;ENSECAP00000011334	13	7	ATP2A3	ATP2A3|HGNC Symbol|ATPase, Ca++ transporting, ubiquitous [Source:HGNC Symbol;Acc:813]|11|ENSECAG00000012083|ENSECAT00000013979
ENSECAP00000018207	13	12	CCT2	CCT2|HGNC Symbol|chaperonin containing TCP1, subunit 2 (beta) [Source:HGNC Symbol;Acc:1615]|6|ENSECAG00000020755|ENSECAT00000022053
ENSECAP00000019738	13	12	COPB1	COPB1|HGNC Symbol|coatomer protein complex, subunit beta 1 [Source:HGNC Symbol;Acc:2231]|7|ENSECAG00000021898|ENSECAT00000023797
ENSECAP00000013589	13	6	ECATH-2	ECATH-2|EntrezGene|Equus caballus myeloid cathelicidin 2 (ECATH-2), mRNA. [Source:RefSeq mRNA;Acc:NM_001081869]|16|ENSECAG00000016046|ENSECAT00000016802
ENSECAP00000003577	13	12	EPRS	EPRS|HGNC Symbol|glutamyl-prolyl-tRNA synthetase [Source:HGNC Symbol;Acc:3418]|30|ENSECAG00000000700|ENSECAT00000005107
ENSECAP00000009690	13	11	GMIP	GMIP|HGNC Symbol|GEM interacting protein [Source:HGNC Symbol;Acc:24852]|21|ENSECAG00000011647|ENSECAT00000012281
ENSECAP00000005965	13	12	HNRNPU	HNRNPU|HGNC Symbol|heterogeneous nuclear ribonucleoprotein U (scaffold attachment factor A) [Source:HGNC Symbol;Acc:5048]|30|ENSECAG00000007955|ENSECAT00000008027
ENSECAP00000005609	13	12	ILK	ILK|HGNC Symbol|integrin-linked kinase [Source:HGNC Symbol;Acc:6040]|7|ENSECAG00000007599|ENSECAT00000007635
ENSECAP00000007817	13	13	LPCAT2	LPCAT2|HGNC Symbol|lysophosphatidylcholine acyltransferase 2 [Source:HGNC Symbol;Acc:26032]|3|ENSECAG00000009649|ENSECAT00000010163
ENSECAP00000016084;ENSECAP00000008320	13	11	MYO1G	MYO1G|HGNC Symbol|myosin IG [Source:HGNC Symbol;Acc:13880]|4|ENSECAG00000017799|ENSECAT00000019638
ENSECAP00000014829	13	12	PARK7	PARK7|HGNC Symbol|parkinson protein 7 [Source:HGNC Symbol;Acc:16369]|2|ENSECAG00000017251|ENSECAT00000018192
ENSECAP00000016423	13	12	PPA1	PPA1|HGNC Symbol|pyrophosphatase (inorganic) 1 [Source:HGNC Symbol;Acc:9226]|1|ENSECAG00000018686|ENSECAT00000020025
ENSECAP00000019986	13	12	PRDX6	PRDX6|HGNC Symbol|peroxiredoxin 6 [Source:HGNC Symbol;Acc:16753]|5|ENSECAG00000022468|ENSECAT00000024078
ENSECAP00000020068	13	6	PYGB	PYGB|HGNC Symbol|phosphorylase, glycogen; brain [Source:HGNC Symbol;Acc:9723]|22|ENSECAG00000022048|ENSECAT00000024169
ENSECAP00000000639;ENSECAP00000020679	13	2	RAB11B	RAB11B|HGNC Symbol|RAB11B, member RAS oncogene family [Source:HGNC Symbol;Acc:9761]|7|ENSECAG00000000716|ENSECAT00000000799
ENSECAP00000021088;ENSECAP00000020066	13	8	SEPT6	SEPT6|HGNC Symbol|septin 6 [Source:HGNC Symbol;Acc:15848]|X|ENSECAG00000023315|ENSECAT00000025351
ENSECAP00000005891	13	11	SNX2	SNX2|HGNC Symbol|sorting nexin 2 [Source:HGNC Symbol;Acc:11173]|14|ENSECAG00000007426|ENSECAT00000007945
ENSECAP00000018986;ENSECAP00000011224	13	13	TMOD3	TMOD3|HGNC Symbol|tropomodulin 3 (ubiquitous) [Source:HGNC Symbol;Acc:11873]|1|ENSECAG00000021291|ENSECAT00000022946
ENSECAP00000009031	13	4	TPM3	TPM3|HGNC Symbol|tropomyosin 3 [Source:HGNC Symbol;Acc:12012]|5|ENSECAG00000010942|ENSECAT00000011543
ENSECAP00000001190	12	1	PFN	||Profilin [Source:UniProtKB/TrEMBL;Acc:F6TEI8]|11|ENSECAG00000001661|ENSECAT00000001577
ENSECAP00000022301;ENSECAP00000000404	12	9	SLC2A3	||Uncharacterized protein [Source:UniProtKB/TrEMBL;Acc:F6RMW9]|6|ENSECAG00000024719|ENSECAT00000026701
ENSECAP00000009040	12	7	SIRPA	||Uncharacterized protein [Source:UniProtKB/TrEMBL;Acc:F6ZTD7]|22|ENSECAG00000010990|ENSECAT00000011553
ENSECAP00000018049	12	10	ARHGDIA	ARHGDIA|HGNC Symbol|Rho GDP dissociation inhibitor (GDI) alpha [Source:HGNC Symbol;Acc:678]|11|ENSECAG00000020501|ENSECAT00000021877
ENSECAP00000014750	12	9	CAPZA1	CAPZA1|HGNC Symbol|capping protein (actin filament) muscle Z-line, alpha 1 [Source:HGNC Symbol;Acc:1488]|5|ENSECAG00000016995|ENSECAT00000018103
ENSECAP00000019129	12	8	CAPZA2	CAPZA2|EntrezGene|Equus caballus capping protein (actin filament) muscle Z-line, alpha 2 (CAPZA2), mRNA. [Source:RefSeq mRNA;Acc:NM_001114142]|4|ENSECAG00000021693|ENSECAT00000023108
ENSECAP00000017389;ENSECAP00000000393;ENSECAP00000017538	12	11	CFL1	CFL1|HGNC Symbol|cofilin 1 (non-muscle) [Source:HGNC Symbol;Acc:1874]|12|ENSECAG00000019900|ENSECAT00000021133
ENSECAP00000013867	12	12	DAK	DAK|HGNC Symbol|dihydroxyacetone kinase 2 homolog (S. cerevisiae) [Source:HGNC Symbol;Acc:24552]|12|ENSECAG00000015944|ENSECAT00000017110
ENSECAP00000006173	12	12	DDX39B	DDX39B|HGNC Symbol|DEAD (Asp-Glu-Ala-Asp) box polypeptide 39B [Source:HGNC Symbol;Acc:13917]|20|ENSECAG00000007750|ENSECAT00000008265
ENSECAP00000012974	12	5	EHD3	EHD3|HGNC Symbol|EH-domain containing 3 [Source:HGNC Symbol;Acc:3244]|15|ENSECAG00000015195|ENSECAT00000016083
ENSECAP00000012762	12	12	GANAB	GANAB|HGNC Symbol|glucosidase, alpha; neutral AB [Source:HGNC Symbol;Acc:4138]|12|ENSECAG00000014477|ENSECAT00000015836
ENSECAP00000016240	12	11	GPD2	GPD2|HGNC Symbol|glycerol-3-phosphate dehydrogenase 2 (mitochondrial) [Source:HGNC Symbol;Acc:4456]|18|ENSECAG00000018290|ENSECAT00000019811
ENSECAP00000009471;ENSECAP00000008038	12	12	GSTO1	GSTO1|HGNC Symbol|glutathione S-transferase omega 1 [Source:HGNC Symbol;Acc:13312]|1|ENSECAG00000011560|ENSECAT00000012039
ENSECAP00000013412	12	11	HCLS1	HCLS1|HGNC Symbol|hematopoietic cell-specific Lyn substrate 1 [Source:HGNC Symbol;Acc:4844]|19|ENSECAG00000015460|ENSECAT00000016602
ENSECAP00000009472	12	10	HK1	HK1|HGNC Symbol|hexokinase 1 [Source:HGNC Symbol;Acc:4922]|1|ENSECAG00000010479|ENSECAT00000012040
ENSECAP00000020855	12	9	HNRNPA3	HNRNPA3|HGNC Symbol|heterogeneous nuclear ribonucleoprotein A3 [Source:HGNC Symbol;Acc:24941]|18|ENSECAG00000023237|ENSECAT00000025078
ENSECAP00000019601	12	6	IDO1	IDO1|HGNC Symbol|indoleamine 2,3-dioxygenase 1 [Source:HGNC Symbol;Acc:6059]|27|ENSECAG00000022118|ENSECAT00000023652
ENSECAP00000003048	12	11	IFIT1	IFIT1|HGNC Symbol|interferon-induced protein with tetratricopeptide repeats 1 [Source:HGNC Symbol;Acc:5407]|1|ENSECAG00000004433|ENSECAT00000004408
ENSECAP00000015931	12	12	LYZ	LYZ|UniProtKB Gene Name|Lysozyme C, milk isozyme; Milk isozyme-like protein lysozyme C [Source:UniProtKB/TrEMBL;Acc:F7CU94]|6|ENSECAG00000018113|ENSECAT00000019462
ENSECAP00000008642;ENSECAP00000002875;ENSECAP00000006376	12	5	MAPK1	MAPK1|HGNC Symbol|mitogen-activated protein kinase 1 [Source:HGNC Symbol;Acc:6871]|8|ENSECAG00000010551|ENSECAT00000011102
ENSECAP00000018911	12	12	MMP8	MMP8|HGNC Symbol|matrix metallopeptidase 8 (neutrophil collagenase) [Source:HGNC Symbol;Acc:7175]|7|ENSECAG00000021476|ENSECAT00000022856
ENSECAP00000013141	12	11	NCKAP1L	NCKAP1L|HGNC Symbol|NCK-associated protein 1-like [Source:HGNC Symbol;Acc:4862]|6|ENSECAG00000014435|ENSECAT00000016276
ENSECAP00000001771;ENSECAP00000015511	12	9	PCBP1	PCBP1|HGNC Symbol|poly(rC) binding protein 1 [Source:HGNC Symbol;Acc:8647]|15|ENSECAG00000002544|ENSECAT00000002487
ENSECAP00000022085	12	11	PEBP1	PEBP1|HGNC Symbol|phosphatidylethanolamine binding protein 1 [Source:HGNC Symbol;Acc:8630]|8|ENSECAG00000024564|ENSECAT00000026473
ENSECAP00000014920	12	1	PPP1CC	PPP1CC|HGNC Symbol|protein phosphatase 1, catalytic subunit, gamma isozyme [Source:HGNC Symbol;Acc:9283]|8|ENSECAG00000017228|ENSECAT00000018299
ENSECAP00000008484;ENSECAP00000006907;ENSECAP00000008085	12	11	PPP3CA	PPP3CA|HGNC Symbol|protein phosphatase 3, catalytic subunit, alpha isozyme [Source:HGNC Symbol;Acc:9314]|3|ENSECAG00000010136|ENSECAT00000010925
ENSECAP00000021032;ENSECAP00000020818;ENSECAP00000011791	12	11	PRKCD	PRKCD|HGNC Symbol|protein kinase C, delta [Source:HGNC Symbol;Acc:9399]|16|ENSECAG00000023172|ENSECAT00000025287
ENSECAP00000016972;ENSECAP00000013599	12	9	PTBP1	PTBP1|HGNC Symbol|polypyrimidine tract binding protein 1 [Source:HGNC Symbol;Acc:9583]|7|ENSECAG00000018845|ENSECAT00000020669
ENSECAP00000010406	12	9	RAB7A	RAB7A|HGNC Symbol|RAB7A, member RAS oncogene family [Source:HGNC Symbol;Acc:9788]|16|ENSECAG00000012559|ENSECAT00000013142
ENSECAP00000001880	12	12	SUN2	SUN2|HGNC Symbol|Sad1 and UNC84 domain containing 2 [Source:HGNC Symbol;Acc:14210]|28|ENSECAG00000000797|ENSECAT00000002633
ENSECAP00000004525	12	5	YWHAG	YWHAG|HGNC Symbol|tyrosine 3-monooxygenase/tryptophan 5-monooxygenase activation protein, gamma [Source:HGNC Symbol;Acc:12852]|13|ENSECAG00000006452|ENSECAT00000006396
ENSECAP00000017991	12	12	ZYX	ZYX|HGNC Symbol|zyxin [Source:HGNC Symbol;Acc:13200]|4|ENSECAG00000020227|ENSECAT00000021816
ENSECAP00000017842	11	10	HNRNPU	|||12|ENSECAG00000020298|ENSECAT00000021651
ENSECAP00000003632;ENSECAP00000002478	11	7	HMGB1	||Uncharacterized protein [Source:UniProtKB/TrEMBL;Acc:F6S6S0]|1|ENSECAG00000005186|ENSECAT00000005180
ENSECAP00000020301	11	9	LGALS9	||Uncharacterized protein [Source:UniProtKB/TrEMBL;Acc:F6VZR0]|11|ENSECAG00000022377|ENSECAT00000024440
ENSECAP00000007484;ENSECAP00000007552;ENSECAP00000017553	11	11	ANKRD44	||Uncharacterized protein [Source:UniProtKB/TrEMBL;Acc:F6X9Y1]|18|ENSECAG00000008835|ENSECAT00000009783
ENSECAP00000021462	11	11	ACO2	ACO2|HGNC Symbol|aconitase 2, mitochondrial [Source:HGNC Symbol;Acc:118]|28|ENSECAG00000023762|ENSECAT00000025780
ENSECAP00000012998	11	7	AP2A2	AP2A2|HGNC Symbol|adaptor-related protein complex 2, alpha 2 subunit [Source:HGNC Symbol;Acc:562]|12|ENSECAG00000014550|ENSECAT00000016112
ENSECAP00000008148	11	11	ARHGAP1	ARHGAP1|HGNC Symbol|Rho GTPase activating protein 1 [Source:HGNC Symbol;Acc:673]|12|ENSECAG00000009844|ENSECAT00000010541
ENSECAP00000010719	11	11	ARPC4	ARPC4|HGNC Symbol|actin related protein 2/3 complex, subunit 4, 20kDa [Source:HGNC Symbol;Acc:707]|16|ENSECAG00000012891|ENSECAT00000013498
ENSECAP00000015818;ENSECAP00000010019	11	9	ARRB1	ARRB1|HGNC Symbol|arrestin, beta 1 [Source:HGNC Symbol;Acc:711]|7|ENSECAG00000017459|ENSECAT00000019334
ENSECAP00000022397;ENSECAP00000022127;ENSECAP00000022652;ENSECAP00000022049	11	9	ATP1A1	ATP1A1|EntrezGene|Equus caballus ATPase, Na+/K+ transporting, alpha 1 polypeptide (ATP1A1), mRNA. [Source:RefSeq mRNA;Acc:NM_001114532]|5|ENSECAG00000024623|ENSECAT00000026804
ENSECAP00000013085	11	7	CAB39	CAB39|HGNC Symbol|calcium binding protein 39 [Source:HGNC Symbol;Acc:20292]|6|ENSECAG00000015288|ENSECAT00000016215
ENSECAP00000006446;ENSECAP00000019897	11	11	CALM2	CALM2|HGNC Symbol|calmodulin 2 (phosphorylase kinase, delta) [Source:HGNC Symbol;Acc:1445]|15|ENSECAG00000008396|ENSECAT00000008590
ENSECAP00000016965	11	7	CCT5	CCT5|UniProtKB Gene Name|T-complex protein 1 subunit epsilon-like protein; Uncharacterized protein [Source:UniProtKB/TrEMBL;Acc:F6UH83]|21|ENSECAG00000019192|ENSECAT00000020659
ENSECAP00000017129	11	10	CORO1C	CORO1C|HGNC Symbol|coronin, actin binding protein, 1C [Source:HGNC Symbol;Acc:2254]|8|ENSECAG00000019147|ENSECAT00000020838
ENSECAP00000019166	11	3	EIF4A2	EIF4A2|HGNC Symbol|eukaryotic translation initiation factor 4A2 [Source:HGNC Symbol;Acc:3284]|19|ENSECAG00000021223|ENSECAT00000023158
ENSECAP00000016144	11	9	EML2	EML2|HGNC Symbol|echinoderm microtubule associated protein like 2 [Source:HGNC Symbol;Acc:18035]|10|ENSECAG00000018032|ENSECAT00000019704
ENSECAP00000022407;ENSECAP00000004559	11	10	FABP3	FABP3|EntrezGene|Equus caballus fatty acid binding protein 3, muscle and heart (mammary-derived growth inhibitor) (FABP3), mRNA. [Source:RefSeq mRNA;Acc:NM_001163885]|2|ENSECAG00000024852|ENSECAT00000026815
ENSECAP00000021122	11	8	FAM49B	FAM49B|HGNC Symbol|family with sequence similarity 49, member B [Source:HGNC Symbol;Acc:25216]|9|ENSECAG00000023517|ENSECAT00000025394
ENSECAP00000013667;ENSECAP00000013775	11	10	FGD3	FGD3|HGNC Symbol|FYVE, RhoGEF and PH domain containing 3 [Source:HGNC Symbol;Acc:16027]|23|ENSECAG00000015742|ENSECAT00000016890
ENSECAP00000011457	11	11	FNBP1	FNBP1|HGNC Symbol|formin binding protein 1 [Source:HGNC Symbol;Acc:17069]|25|ENSECAG00000012905|ENSECAT00000014340
ENSECAP00000014785	11	3	GNB2	GNB2|HGNC Symbol|guanine nucleotide binding protein (G protein), beta polypeptide 2 [Source:HGNC Symbol;Acc:4398]|13|ENSECAG00000017221|ENSECAT00000018141
ENSECAP00000006706	11	9	HAL	HAL|HGNC Symbol|histidine ammonia-lyase [Source:HGNC Symbol;Acc:4806]|28|ENSECAG00000008161|ENSECAT00000008896
ENSECAP00000016020	11	7	HCK	HCK|HGNC Symbol|hemopoietic cell kinase [Source:HGNC Symbol;Acc:4840]|22|ENSECAG00000017707|ENSECAT00000019564
ENSECAP00000001470;ENSECAP00000001907	11	2	HIST2H2BF	HIST2H2BF|HGNC Symbol|histone cluster 2, H2bf [Source:HGNC Symbol;Acc:24700]|5|ENSECAG00000002082|ENSECAT00000002064
ENSECAP00000021570	11	11	HNRNPM	HNRNPM|HGNC Symbol|heterogeneous nuclear ribonucleoprotein M [Source:HGNC Symbol;Acc:5046]|7|ENSECAG00000023868|ENSECAT00000025904
ENSECAP00000006143	11	9	HP1BP3	HP1BP3|HGNC Symbol|heterochromatin protein 1, binding protein 3 [Source:HGNC Symbol;Acc:24973]|2|ENSECAG00000007787|ENSECAT00000008232
ENSECAP00000011454	11	9	HYOU1	HYOU1|HGNC Symbol|hypoxia up-regulated 1 [Source:HGNC Symbol;Acc:16931]|7|ENSECAG00000013080|ENSECAT00000014337
ENSECAP00000005551	11	10	IDH2	IDH2|HGNC Symbol|isocitrate dehydrogenase 2 (NADP+), mitochondrial [Source:HGNC Symbol;Acc:5383]|1|ENSECAG00000007105|ENSECAT00000007574
ENSECAP00000008012	11	8	IFIT4	IFIT4|UniProtKB Gene Name|Uncharacterized protein [Source:UniProtKB/TrEMBL;Acc:F6RN56]|1|ENSECAG00000010153|ENSECAT00000010390
ENSECAP00000002944	11	11	IFIT5	IFIT5|HGNC Symbol|interferon-induced protein with tetratricopeptide repeats 5 [Source:HGNC Symbol;Acc:13328]|1|ENSECAG00000004349|ENSECAT00000004262
ENSECAP00000009281	11	11	LBR	LBR|UniProtKB Gene Name|Uncharacterized protein [Source:UniProtKB/TrEMBL;Acc:F7AEU3]|30|ENSECAG00000011192|ENSECAT00000011831
ENSECAP00000012473	11	6	MAPK3	MAPK3|HGNC Symbol|mitogen-activated protein kinase 3 [Source:HGNC Symbol;Acc:6877]|13|ENSECAG00000014460|ENSECAT00000015512
ENSECAP00000010994	11	10	MATR3	MATR3|UniProtKB Gene Name|Equus caballus matrin 3 (MATR3), mRNA. [Source:RefSeq mRNA;Acc:NM_001205261]|14|ENSECAG00000012882|ENSECAT00000013816
ENSECAP00000005430	11	10	ME2	ME2|UniProtKB Gene Name|Malic enzyme [Source:UniProtKB/TrEMBL;Acc:F7DIH0]|8|ENSECAG00000005517|ENSECAT00000007437
ENSECAP00000012958	11	9	NCF1	NCF1|HGNC Symbol|neutrophil cytosolic factor 1 [Source:HGNC Symbol;Acc:7660]|13|ENSECAG00000015095|ENSECAT00000016064
ENSECAP00000017204	11	9	OXSR1	OXSR1|HGNC Symbol|oxidative stress responsive 1 [Source:HGNC Symbol;Acc:8508]|16|ENSECAG00000019157|ENSECAT00000020926
ENSECAP00000011250	11	1	PLS3	PLS3|HGNC Symbol|plastin 3 [Source:HGNC Symbol;Acc:9091]|X|ENSECAG00000013135|ENSECAT00000014110
ENSECAP00000020497;ENSECAP00000007794	11	10	PLXNC1	PLXNC1|HGNC Symbol|plexin C1 [Source:HGNC Symbol;Acc:9106]|28|ENSECAG00000022971|ENSECAT00000024664
ENSECAP00000013529	11	1	PPP1CB	PPP1CB|HGNC Symbol|protein phosphatase 1, catalytic subunit, beta isozyme [Source:HGNC Symbol;Acc:9282]|15|ENSECAG00000015953|ENSECAT00000016734
ENSECAP00000009456	11	10	PRDX2	PRDX2|HGNC Symbol|peroxiredoxin 2 [Source:HGNC Symbol;Acc:9353]|7|ENSECAG00000011541|ENSECAT00000012024
ENSECAP00000016080;ENSECAP00000016037;ENSECAP00000006055	11	8	PRKCB	PRKCB|HGNC Symbol|protein kinase C, beta [Source:HGNC Symbol;Acc:9395]|13|ENSECAG00000017393|ENSECAT00000019634
ENSECAP00000003157	11	10	PTX3	PTX3|HGNC Symbol|pentraxin 3, long [Source:HGNC Symbol;Acc:9692]|19|ENSECAG00000004679|ENSECAT00000004554
ENSECAP00000014757	11	9	QSOX1	QSOX1|HGNC Symbol|quiescin Q6 sulfhydryl oxidase 1 [Source:HGNC Symbol;Acc:9756]|5|ENSECAG00000017109|ENSECAT00000018110
ENSECAP00000021272	11	1	RAB11A	RAB11A|HGNC Symbol|RAB11A, member RAS oncogene family [Source:HGNC Symbol;Acc:9760]|1|ENSECAG00000023865|ENSECAT00000025568
ENSECAP00000002196	11	8	RCSD1	RCSD1|HGNC Symbol|RCSD domain containing 1 [Source:HGNC Symbol;Acc:28310]|5|ENSECAG00000003124|ENSECAT00000003068
ENSECAP00000009403	11	10	SELP	SELP|UniProtKB Gene Name|Equus caballus selectin P (granule membrane protein 140kDa, antigen CD62) (SELP), mRNA. [Source:RefSeq mRNA;Acc:NM_001081792]|5|ENSECAG00000010918|ENSECAT00000011969
ENSECAP00000000482	11	9	SFPQ	SFPQ|HGNC Symbol|splicing factor proline/glutamine-rich [Source:HGNC Symbol;Acc:10774]|2|ENSECAG00000000642|ENSECAT00000000613
ENSECAP00000017792	11	11	SKAP2	SKAP2|HGNC Symbol|src kinase associated phosphoprotein 2 [Source:HGNC Symbol;Acc:15687]|4|ENSECAG00000020343|ENSECAT00000021593
ENSECAP00000020401	11	8	SMC3	SMC3|UniProtKB Gene Name|Uncharacterized protein [Source:UniProtKB/TrEMBL;Acc:F6V3Z8]|1|ENSECAG00000022396|ENSECAT00000024551
ENSECAP00000010684	11	8	SNX6	SNX6|HGNC Symbol|sorting nexin 6 [Source:HGNC Symbol;Acc:14970]|1|ENSECAG00000012176|ENSECAT00000013453
ENSECAP00000007853	11	10	STAT1	STAT1|HGNC Symbol|signal transducer and activator of transcription 1, 91kDa [Source:HGNC Symbol;Acc:11362]|18|ENSECAG00000009039|ENSECAT00000010206
ENSECAP00000014882	11	10	STAT3	STAT3|HGNC Symbol|signal transducer and activator of transcription 3 (acute-phase response factor) [Source:HGNC Symbol;Acc:11364]|11|ENSECAG00000016439|ENSECAT00000018255
ENSECAP00000005375	11	10	STIP1	STIP1|HGNC Symbol|stress-induced-phosphoprotein 1 [Source:HGNC Symbol;Acc:11387]|12|ENSECAG00000006942|ENSECAT00000007380
ENSECAP00000014914	11	9	STXBP2	STXBP2|HGNC Symbol|syntaxin binding protein 2 [Source:HGNC Symbol;Acc:11445]|7|ENSECAG00000016424|ENSECAT00000018294
ENSECAP00000022526	11	9	XPO1	XPO1|HGNC Symbol|exportin 1 (CRM1 homolog, yeast) [Source:HGNC Symbol;Acc:12825]|15|ENSECAG00000024920|ENSECAT00000026941
ENSECAP00000022058	10	9		||Uncharacterized protein [Source:UniProtKB/TrEMBL;Acc:F6RP73]|16|ENSECAG00000024563|ENSECAT00000026443
ENSECAP00000006859;ENSECAP00000001933;ENSECAP00000008266	10	8	PRDX1	||Uncharacterized protein [Source:UniProtKB/TrEMBL;Acc:F6S6J4]|2|ENSECAG00000008678|ENSECAT00000009072
ENSECAP00000015361	10	9	HNRNPC	||Uncharacterized protein [Source:UniProtKB/TrEMBL;Acc:F6SNV2]|1|ENSECAG00000017645|ENSECAT00000018807
ENSECAP00000021673;ENSECAP00000022382	10	10	SIGLEC5	||Uncharacterized protein [Source:UniProtKB/TrEMBL;Acc:F6WSK2]|10|ENSECAG00000024181|ENSECAT00000026015
ENSECAP00000012828	10	3	CAMP	||Uncharacterized protein [Source:UniProtKB/TrEMBL;Acc:F7DVN7]|16|ENSECAG00000015224|ENSECAT00000015912
ENSECAP00000006185	10	8	ADK	ADK|HGNC Symbol|adenosine kinase [Source:HGNC Symbol;Acc:257]|1|ENSECAG00000008160|ENSECAT00000008278
ENSECAP00000022364	10	9	APAF1	APAF1|UniProtKB Gene Name|Uncharacterized protein [Source:UniProtKB/TrEMBL;Acc:F6R500]|28|ENSECAG00000024703|ENSECAT00000026768
ENSECAP00000017516	10	9	ARCN1	ARCN1|HGNC Symbol|archain 1 [Source:HGNC Symbol;Acc:649]|7|ENSECAG00000019849|ENSECAT00000021276
ENSECAP00000010000	10	10	ARHGAP9	ARHGAP9|HGNC Symbol|Rho GTPase activating protein 9 [Source:HGNC Symbol;Acc:14130]|6|ENSECAG00000011864|ENSECAT00000012660
ENSECAP00000014271;ENSECAP00000021922	10	9	ASAP1	ASAP1|HGNC Symbol|ArfGAP with SH3 domain, ankyrin repeat and PH domain 1 [Source:HGNC Symbol;Acc:2720]|9|ENSECAG00000016246|ENSECAT00000017553
ENSECAP00000014697	10	8	CCT7	CCT7|HGNC Symbol|chaperonin containing TCP1, subunit 7 (eta) [Source:HGNC Symbol;Acc:1622]|15|ENSECAG00000017145|ENSECAT00000018043
ENSECAP00000017334	10	10	CRLF3	CRLF3|HGNC Symbol|cytokine receptor-like factor 3 [Source:HGNC Symbol;Acc:17177]|11|ENSECAG00000019822|ENSECAT00000021067
ENSECAP00000022415	10	9	CRP	CRP|HGNC Symbol|C-reactive protein, pentraxin-related [Source:HGNC Symbol;Acc:2367]|5|ENSECAG00000024874|ENSECAT00000026823
ENSECAP00000007527	10	10	DNAJA2	DNAJA2|HGNC Symbol|DnaJ (Hsp40) homolog, subfamily A, member 2 [Source:HGNC Symbol;Acc:14884]|3|ENSECAG00000009636|ENSECAT00000009832
ENSECAP00000019298	10	1	EIF4A1	EIF4A1|HGNC Symbol|eukaryotic translation initiation factor 4A1 [Source:HGNC Symbol;Acc:3282]|11|ENSECAG00000021478|ENSECAT00000023311
ENSECAP00000014676	10	9	FLNB	FLNB|HGNC Symbol|filamin B, beta [Source:HGNC Symbol;Acc:3755]|16|ENSECAG00000015849|ENSECAT00000018019
ENSECAP00000019710	10	9	FLOT1	FLOT1|HGNC Symbol|flotillin 1 [Source:HGNC Symbol;Acc:3757]|20|ENSECAG00000022083|ENSECAT00000023766
ENSECAP00000010141	10	10	FLOT2	FLOT2|HGNC Symbol|flotillin 2 [Source:HGNC Symbol;Acc:3758]|11|ENSECAG00000012055|ENSECAT00000012832
ENSECAP00000014528;ENSECAP00000014506	10	10	FYB	FYB|HGNC Symbol|FYN binding protein [Source:HGNC Symbol;Acc:4036]|21|ENSECAG00000016675|ENSECAT00000017851
ENSECAP00000017220	10	10	GARS	GARS|HGNC Symbol|glycyl-tRNA synthetase [Source:HGNC Symbol;Acc:4162]|4|ENSECAG00000019373|ENSECAT00000020944
ENSECAP00000018111	10	9	GART	GART|HGNC Symbol|phosphoribosylglycinamide formyltransferase, phosphoribosylglycinamide synthetase, phosphoribosylaminoimidazole synthetase [Source:HGNC Symbol;Acc:4163]|26|ENSECAG00000019797|ENSECAT00000021942
ENSECAP00000007976;ENSECAP00000005024;ENSECAP00000011043	10	3	GNAI3	GNAI3|HGNC Symbol|guanine nucleotide binding protein (G protein), alpha inhibiting activity polypeptide 3 [Source:HGNC Symbol;Acc:4387]|5|ENSECAG00000010087|ENSECAT00000010348
ENSECAP00000019413	10	3	GNB1	GNB1|HGNC Symbol|guanine nucleotide binding protein (G protein), beta polypeptide 1 [Source:HGNC Symbol;Acc:4396]|2|ENSECAG00000021999|ENSECAT00000023439
ENSECAP00000007886	10	10	GRB2	GRB2|UniProtKB Gene Name|Uncharacterized protein [Source:UniProtKB/TrEMBL;Acc:F7BQS3]|11|ENSECAG00000010007|ENSECAT00000010241
ENSECAP00000009058	10	9	HDGF	HDGF|HGNC Symbol|hepatoma-derived growth factor [Source:HGNC Symbol;Acc:4856]|5|ENSECAG00000011178|ENSECAT00000011575
ENSECAP00000008074	10	6	HMGB2	HMGB2|HGNC Symbol|high mobility group box 2 [Source:HGNC Symbol;Acc:5000]|2|ENSECAG00000010132|ENSECAT00000010462
ENSECAP00000012462;ENSECAP00000020981	10	8	HNRNPH1	HNRNPH1|HGNC Symbol|heterogeneous nuclear ribonucleoprotein H1 (H) [Source:HGNC Symbol;Acc:5041]|14|ENSECAG00000014429|ENSECAT00000015501
ENSECAP00000011794	10	8	HNRNPR	HNRNPR|HGNC Symbol|heterogeneous nuclear ribonucleoprotein R [Source:HGNC Symbol;Acc:5047]|2|ENSECAG00000013733|ENSECAT00000014737
ENSECAP00000022282	10	10	ICAM3	ICAM3|HGNC Symbol|intercellular adhesion molecule 3 [Source:HGNC Symbol;Acc:5346]|7|ENSECAG00000024723|ENSECAT00000026681
ENSECAP00000020868	10	8	LRCH4	LRCH4|HGNC Symbol|leucine-rich repeats and calponin homology (CH) domain containing 4 [Source:HGNC Symbol;Acc:6691]|13|ENSECAG00000023227|ENSECAT00000025095
ENSECAP00000000414	10	9	MAP1S	MAP1S|HGNC Symbol|microtubule-associated protein 1S [Source:HGNC Symbol;Acc:15715]|21|ENSECAG00000000529|ENSECAT00000000532
ENSECAP00000012557;ENSECAP00000012673;ENSECAP00000004442	10	9	MAPK14	MAPK14|HGNC Symbol|mitogen-activated protein kinase 14 [Source:HGNC Symbol;Acc:6876]|20|ENSECAG00000014175|ENSECAT00000015606
ENSECAP00000017466	10	8	NADK2	NADK2|HGNC Symbol|NAD kinase 2, mitochondrial [Source:HGNC Symbol;Acc:26404]|21|ENSECAG00000019847|ENSECAT00000021219
ENSECAP00000019175	10	8	NME2	NME2|EntrezGene|nucleoside diphosphate kinase B [Source:RefSeq peptide;Acc:NP_001191672]|11|ENSECAG00000021658|ENSECAT00000023170
ENSECAP00000017307	10	9	OSTF1	OSTF1|HGNC Symbol|osteoclast stimulating factor 1 [Source:HGNC Symbol;Acc:8510]|23|ENSECAG00000019624|ENSECAT00000021038
ENSECAP00000006791	10	7	PDIA4	PDIA4|HGNC Symbol|protein disulfide isomerase family A, member 4 [Source:HGNC Symbol;Acc:30167]|4|ENSECAG00000008848|ENSECAT00000008992
ENSECAP00000014090	10	10	PPM1F	PPM1F|HGNC Symbol|protein phosphatase, Mg2+/Mn2+ dependent, 1F [Source:HGNC Symbol;Acc:19388]|8|ENSECAG00000016438|ENSECAT00000017347
ENSECAP00000000501;ENSECAP00000003303	10	9	PRKAR1A	PRKAR1A|UniProtKB Gene Name|Uncharacterized protein; cAMP-dependent protein kinase type I-alph regulatory subunit-like protein [Source:UniProtKB/TrEMBL;Acc:F7DX98]|11|ENSECAG00000000737|ENSECAT00000000635
ENSECAP00000019406	10	9	PSAP	PSAP|HGNC Symbol|prosaposin [Source:HGNC Symbol;Acc:9498]|1|ENSECAG00000021672|ENSECAT00000023432
ENSECAP00000011473	10	9	PSMD5	PSMD5|HGNC Symbol|proteasome (prosome, macropain) 26S subunit, non-ATPase, 5 [Source:HGNC Symbol;Acc:9563]|25|ENSECAG00000013504|ENSECAT00000014358
ENSECAP00000003989	10	10	QDPR	QDPR|HGNC Symbol|quinoid dihydropteridine reductase [Source:HGNC Symbol;Acc:9752]|3|ENSECAG00000005662|ENSECAT00000005652
ENSECAP00000006729;ENSECAP00000002389;ENSECAP00000005370;ENSECAP00000014330;ENSECAP00000022168	10	3	RAB1B	RAB1B|HGNC Symbol|RAB1B, member RAS oncogene family [Source:HGNC Symbol;Acc:18370]|12|ENSECAG00000008772|ENSECAT00000008924
ENSECAP00000010070	10	4	RAB2A	RAB2A|UniProtKB Gene Name|Uncharacterized protein [Source:UniProtKB/TrEMBL;Acc:F6RPZ5]|9|ENSECAG00000012124|ENSECAT00000012749
ENSECAP00000003835	10	3	RAP1B	RAP1B|UniProtKB Gene Name|Ras-related protein Rap-1b-like protein; Ras-related protein rab-1B-like protein; Uncharacterized protein [Source:UniProtKB/TrEMBL;Acc:F6SSK7]|6|ENSECAG00000004651|ENSECAT00000005448
ENSECAP00000016586	10	10	S100A11	S100A11|HGNC Symbol|S100 calcium binding protein A11 [Source:HGNC Symbol;Acc:10488]|5|ENSECAG00000019069|ENSECAT00000020220
ENSECAP00000007652	10	10	S100A12	S100A12|HGNC Symbol|S100 calcium binding protein A12 [Source:HGNC Symbol;Acc:10489]|5|ENSECAG00000009742|ENSECAT00000009966
ENSECAP00000015942;ENSECAP00000016004	10	8	SH3KBP1	SH3KBP1|HGNC Symbol|SH3-domain kinase binding protein 1 [Source:HGNC Symbol;Acc:13867]|X|ENSECAG00000017758|ENSECAT00000019477
ENSECAP00000017686	10	9	SNRNP200	SNRNP200|HGNC Symbol|small nuclear ribonucleoprotein 200kDa (U5) [Source:HGNC Symbol;Acc:30859]|15|ENSECAG00000019675|ENSECAT00000021475
ENSECAP00000004190	10	10	SORD	SORD|HGNC Symbol|sorbitol dehydrogenase [Source:HGNC Symbol;Acc:11184]|1|ENSECAG00000005266|ENSECAT00000005957
ENSECAP00000013906	10	8	ST13	ST13|UniProtKB Gene Name|Hsc70-interacting protein-like protein; Uncharacterized protein [Source:UniProtKB/TrEMBL;Acc:F6W9B1]|28|ENSECAG00000015838|ENSECAT00000017154
ENSECAP00000016524	10	8	TF	TF|EntrezGene|serotransferrin precursor [Source:RefSeq peptide;Acc:NP_001075415]|16|ENSECAG00000017555|ENSECAT00000020147
ENSECAP00000012696	10	3	TPM1	TPM1|HGNC Symbol|tropomyosin 1 (alpha) [Source:HGNC Symbol;Acc:12010]|1|ENSECAG00000014949|ENSECAT00000015761
ENSECAP00000019820;ENSECAP00000011904	10	4	TPM4	TPM4|HGNC Symbol|tropomyosin 4 [Source:HGNC Symbol;Acc:12013]|21|ENSECAG00000022254|ENSECAT00000023888
ENSECAP00000010530	10	10	UBA6	UBA6|HGNC Symbol|ubiquitin-like modifier activating enzyme 6 [Source:HGNC Symbol;Acc:25581]|3|ENSECAG00000012273|ENSECAT00000013281
ENSECAP00000009237	10	8	WARS	WARS|HGNC Symbol|tryptophanyl-tRNA synthetase [Source:HGNC Symbol;Acc:12729]|24|ENSECAG00000011037|ENSECAT00000011775
ENSECAP00000012341	10	3	YWHAH	YWHAH|HGNC Symbol|tyrosine 3-monooxygenase/tryptophan 5-monooxygenase activation protein, eta [Source:HGNC Symbol;Acc:12853]|8|ENSECAG00000014740|ENSECAT00000015362
ENSECAP00000002129	9	2	HIST1H3A	|||20|ENSECAG00000003003|ENSECAT00000002974
ENSECAP00000006100	9	8	GLUD1	||Glutamate dehydrogenase [Source:UniProtKB/TrEMBL;Acc:F6V4L4]|1|ENSECAG00000007371|ENSECAT00000008181
ENSECAP00000005327	9	1	H3F3A	||Histone H3 [Source:UniProtKB/TrEMBL;Acc:F7BVE2]|20|ENSECAG00000007316|ENSECAT00000007326
ENSECAP00000008026	9	7	S100A9	||Uncharacterized protein [Source:UniProtKB/TrEMBL;Acc:F6RM82]|5|ENSECAG00000010117|ENSECAT00000010407
ENSECAP00000013031;ENSECAP00000014575;ENSECAP00000013959;ENSECAP00000017674;ENSECAP00000010400;ENSECAP00000011506	9	6	CYP4F2	||Uncharacterized protein [Source:UniProtKB/TrEMBL;Acc:F6UYM8]|21|ENSECAG00000015010|ENSECAT00000016152
ENSECAP00000007030	9	8	SQOR	||Uncharacterized protein [Source:UniProtKB/TrEMBL;Acc:F6Y205]|1|ENSECAG00000008826|ENSECAT00000009265
ENSECAP00000022084;ENSECAP00000002026	9	9	ACTR1A	ACTR1A|UniProtKB Gene Name|Alpha-centractin-like protein; Uncharacterized protein [Source:UniProtKB/TrEMBL;Acc:F6QXY2]|1|ENSECAG00000024503|ENSECAT00000026471
ENSECAP00000011185	9	8	ADD1	ADD1|HGNC Symbol|adducin 1 (alpha) [Source:HGNC Symbol;Acc:243]|3|ENSECAG00000013136|ENSECAT00000014034
ENSECAP00000006246;ENSECAP00000007531	9	5	ARF3	ARF3|HGNC Symbol|ADP-ribosylation factor 3 [Source:HGNC Symbol;Acc:654]|6|ENSECAG00000008273|ENSECAT00000008354
ENSECAP00000009961	9	9	ATG3	ATG3|HGNC Symbol|autophagy related 3 [Source:HGNC Symbol;Acc:20962]|19|ENSECAG00000011954|ENSECAT00000012609
ENSECAP00000017626	9	7	ATL3	ATL3|HGNC Symbol|atlastin GTPase 3 [Source:HGNC Symbol;Acc:24526]|12|ENSECAG00000019843|ENSECAT00000021404
ENSECAP00000007854	9	9	CA1	CA1|HGNC Symbol|carbonic anhydrase I [Source:HGNC Symbol;Acc:1368]|9|ENSECAG00000009144|ENSECAT00000010207
ENSECAP00000019797;ENSECAP00000006138	9	8	CASP3	CASP3|UniProtKB Gene Name|Equus caballus caspase 3, apoptosis-related cysteine peptidase (CASP3), mRNA. [Source:RefSeq mRNA;Acc:NM_001163961]|27|ENSECAG00000022197|ENSECAT00000023864
ENSECAP00000009680	9	8	CCT8	CCT8|HGNC Symbol|chaperonin containing TCP1, subunit 8 (theta) [Source:HGNC Symbol;Acc:1623]|26|ENSECAG00000011457|ENSECAT00000012271
ENSECAP00000015357	9	8	CFP	CFP|HGNC Symbol|complement factor properdin [Source:HGNC Symbol;Acc:8864]|X|ENSECAG00000017644|ENSECAT00000018803
ENSECAP00000013844	9	7	CSE1L	CSE1L|HGNC Symbol|CSE1 chromosome segregation 1-like (yeast) [Source:HGNC Symbol;Acc:2431]|22|ENSECAG00000015543|ENSECAT00000017084
ENSECAP00000011609;ENSECAP00000020025	9	9	CSK	CSK|HGNC Symbol|c-src tyrosine kinase [Source:HGNC Symbol;Acc:2444]|1|ENSECAG00000013581|ENSECAT00000014515
ENSECAP00000005483	9	6	DCTN1	DCTN1|HGNC Symbol|dynactin 1 [Source:HGNC Symbol;Acc:2711]|15|ENSECAG00000005572|ENSECAT00000007498
ENSECAP00000020082	9	9	DCTN2	DCTN2|HGNC Symbol|dynactin 2 (p50) [Source:HGNC Symbol;Acc:2712]|6|ENSECAG00000022334|ENSECAT00000024186
ENSECAP00000013866	9	9	DPP3	DPP3|HGNC Symbol|dipeptidyl-peptidase 3 [Source:HGNC Symbol;Acc:3008]|12|ENSECAG00000015518|ENSECAT00000017109
ENSECAP00000006295	9	9	DYNC1I2	DYNC1I2|HGNC Symbol|dynein, cytoplasmic 1, intermediate chain 2 [Source:HGNC Symbol;Acc:2964]|18|ENSECAG00000007660|ENSECAT00000008412
ENSECAP00000008444;ENSECAP00000020175;ENSECAP00000002289	9	9	EIF5A	EIF5A|UniProtKB Gene Name|Uncharacterized protein [Source:UniProtKB/TrEMBL;Acc:F6SN52]|11|ENSECAG00000010480|ENSECAT00000010884
ENSECAP00000018408;ENSECAP00000008185	9	8	FH	FH|HGNC Symbol|fumarate hydratase [Source:HGNC Symbol;Acc:3700]|30|ENSECAG00000020726|ENSECAT00000022289
ENSECAP00000013839	9	9	HADHA	HADHA|HGNC Symbol|hydroxyacyl-CoA dehydrogenase/3-ketoacyl-CoA thiolase/enoyl-CoA hydratase (trifunctional protein), alpha subunit [Source:HGNC Symbol;Acc:4801]|15|ENSECAG00000015725|ENSECAT00000017079
ENSECAP00000021639	9	7	HNRNPUL1	HNRNPUL1|HGNC Symbol|heterogeneous nuclear ribonucleoprotein U-like 1 [Source:HGNC Symbol;Acc:17011]|10|ENSECAG00000024149|ENSECAT00000025978
ENSECAP00000007728	9	7	ITGAL	ITGAL|UniProtKB Gene Name|Uncharacterized protein [Source:UniProtKB/TrEMBL;Acc:F6Z146]|13|ENSECAG00000008485|ENSECAT00000010058
ENSECAP00000022895;ENSECAP00000001142	9	8	MSRA	MSRA|HGNC Symbol|methionine sulfoxide reductase A [Source:HGNC Symbol;Acc:7377]|2|ENSECAG00000001697|ENSECAT00000028912
ENSECAP00000019598	9	9	NCL	NCL|HGNC Symbol|nucleolin [Source:HGNC Symbol;Acc:7667]|6|ENSECAG00000021868|ENSECAT00000023647
ENSECAP00000017499	9	8	PAICS	PAICS|HGNC Symbol|phosphoribosylaminoimidazole carboxylase, phosphoribosylaminoimidazole succinocarboxamide synthetase [Source:HGNC Symbol;Acc:8587]|3|ENSECAG00000019862|ENSECAT00000021255
ENSECAP00000016091	9	2	PAK1	PAK1|HGNC Symbol|p21 protein (Cdc42/Rac)-activated kinase 1 [Source:HGNC Symbol;Acc:8590]|7|ENSECAG00000017840|ENSECAT00000019645
ENSECAP00000007297	9	8	PARVB	PARVB|HGNC Symbol|parvin, beta [Source:HGNC Symbol;Acc:14653]|28|ENSECAG00000008893|ENSECAT00000009567
ENSECAP00000009288	9	8	PPP2CA	PPP2CA|UniProtKB Gene Name|Serine/threonine-protein phosphatase [Source:UniProtKB/TrEMBL;Acc:F7AEP1]|27|ENSECAG00000011173|ENSECAT00000011842
ENSECAP00000010245	9	1	PPP2R1B	PPP2R1B|HGNC Symbol|protein phosphatase 2, regulatory subunit A, beta [Source:HGNC Symbol;Acc:9303]|7|ENSECAG00000012108|ENSECAT00000012956
ENSECAP00000015414	9	9	PRDX5	PRDX5|HGNC Symbol|peroxiredoxin 5 [Source:HGNC Symbol;Acc:9355]|12|ENSECAG00000017747|ENSECAT00000018868
ENSECAP00000021219	9	8	PREP	PREP|HGNC Symbol|prolyl endopeptidase [Source:HGNC Symbol;Acc:9358]|10|ENSECAG00000023502|ENSECAT00000025507
ENSECAP00000006869	9	9	PSMD1	PSMD1|HGNC Symbol|proteasome (prosome, macropain) 26S subunit, non-ATPase, 1 [Source:HGNC Symbol;Acc:9554]|6|ENSECAG00000007845|ENSECAT00000009082
ENSECAP00000007806	9	2	RAB1A	RAB1A|HGNC Symbol|RAB1A, member RAS oncogene family [Source:HGNC Symbol;Acc:9758]|15|ENSECAG00000009926|ENSECAT00000010149
ENSECAP00000008483;ENSECAP00000011074	9	8	RAB27A	RAB27A|HGNC Symbol|RAB27A, member RAS oncogene family [Source:HGNC Symbol;Acc:9766]|1|ENSECAG00000010394|ENSECAT00000010924
ENSECAP00000019994;ENSECAP00000001614;ENSECAP00000011876	9	4	RAC2	RAC2|HGNC Symbol|ras-related C3 botulinum toxin substrate 2 (rho family, small GTP binding protein Rac2) [Source:HGNC Symbol;Acc:9802]|28|ENSECAG00000022570|ENSECAT00000024087
ENSECAP00000016640	9	9	RENBP	RENBP|HGNC Symbol|renin binding protein [Source:HGNC Symbol;Acc:9959]|X|ENSECAG00000018888|ENSECAT00000020280
ENSECAP00000020368	9	8	RHOG	RHOG|HGNC Symbol|ras homolog family member G [Source:HGNC Symbol;Acc:672]|7|ENSECAG00000022965|ENSECAT00000024515
ENSECAP00000010907	9	7	SIPA1	SIPA1|HGNC Symbol|signal-induced proliferation-associated 1 [Source:HGNC Symbol;Acc:10885]|12|ENSECAG00000012854|ENSECAT00000013717
ENSECAP00000012156	9	9	SLC9A3R1	SLC9A3R1|HGNC Symbol|solute carrier family 9, subfamily A (NHE3, cation proton antiporter 3), member 3 regulator 1 [Source:HGNC Symbol;Acc:11075]|11|ENSECAG00000014372|ENSECAT00000015153
ENSECAP00000008608	9	8	SLK	SLK|HGNC Symbol|STE20-like kinase [Source:HGNC Symbol;Acc:11088]|1|ENSECAG00000010212|ENSECAT00000011061
ENSECAP00000001213	9	9	SNX27	SNX27|HGNC Symbol|sorting nexin family member 27 [Source:HGNC Symbol;Acc:20073]|5|ENSECAG00000000614|ENSECAT00000001614
ENSECAP00000014354	9	9	SRSF1	SRSF1|EntrezGene|Equus caballus serine/arginine-rich splicing factor 1 (SRSF1), mRNA. [Source:RefSeq mRNA;Acc:NM_001195548]|11|ENSECAG00000016654|ENSECAT00000017653
ENSECAP00000006714;ENSECAP00000011069	9	9	STAT5B	STAT5B|HGNC Symbol|signal transducer and activator of transcription 5B [Source:HGNC Symbol;Acc:11367]|11|ENSECAG00000007847|ENSECAT00000008906
ENSECAP00000020522;ENSECAP00000007502	9	8	STIM1	STIM1|HGNC Symbol|stromal interaction molecule 1 [Source:HGNC Symbol;Acc:11386]|7|ENSECAG00000022968|ENSECAT00000024691
ENSECAP00000016000	9	8	TCP1	TCP1|UniProtKB Gene Name|T-complex protein 1 subunit alpha [Source:UniProtKB/TrEMBL;Acc:F7AX81]|31|ENSECAG00000017953|ENSECAT00000019541
ENSECAP00000019004	9	8	TPR	TPR|HGNC Symbol|translocated promoter region, nuclear basket protein [Source:HGNC Symbol;Acc:12017]|5|ENSECAG00000020724|ENSECAT00000022969
ENSECAP00000019371	9	9	TTLL12	TTLL12|HGNC Symbol|tubulin tyrosine ligase-like family, member 12 [Source:HGNC Symbol;Acc:28974]|28|ENSECAG00000021781|ENSECAT00000023392
ENSECAP00000019781;ENSECAP00000007334	9	5	VPS4B	VPS4B|HGNC Symbol|vacuolar protein sorting 4 homolog B (S. cerevisiae) [Source:HGNC Symbol;Acc:10895]|8|ENSECAG00000022158|ENSECAT00000023848
ENSECAP00000015960;ENSECAP00000012490	8	6	HNRNPAB	|||14|ENSECAG00000018242|ENSECAT00000019498
ENSECAP00000001598	8	7	H4F3	|||5|ENSECAG00000002353|ENSECAT00000002252
ENSECAP00000018225	8	8	PSMA2	||Proteasome subunit alpha type [Source:UniProtKB/TrEMBL;Acc:F6TCI4]|4|ENSECAG00000020597|ENSECAT00000022078
ENSECAP00000015762	8	5	PGLYRP1	||Uncharacterized protein [Source:UniProtKB/TrEMBL;Acc:F6QB61]|10|ENSECAG00000018167|ENSECAT00000019268
ENSECAP00000008741	8	5	PGLYRP1	||Uncharacterized protein [Source:UniProtKB/TrEMBL;Acc:F7DQG1]|10|ENSECAG00000010847|ENSECAT00000011210
ENSECAP00000015015	8	6	ABCA13	ABCA13|HGNC Symbol|ATP-binding cassette, sub-family A (ABC1), member 13 [Source:HGNC Symbol;Acc:14638]|4|ENSECAG00000017039|ENSECAT00000018406
ENSECAP00000012151	8	6	ACAP1	ACAP1|HGNC Symbol|ArfGAP with coiled-coil, ankyrin repeat and PH domains 1 [Source:HGNC Symbol;Acc:16467]|11|ENSECAG00000014119|ENSECAT00000015148
ENSECAP00000005760	8	5	AP2A1	AP2A1|HGNC Symbol|adaptor-related protein complex 2, alpha 1 subunit [Source:HGNC Symbol;Acc:561]|10|ENSECAG00000007134|ENSECAT00000007801
ENSECAP00000003640	8	3	ARF4	ARF4|HGNC Symbol|ADP-ribosylation factor 4 [Source:HGNC Symbol;Acc:655]|16|ENSECAG00000005229|ENSECAT00000005191
ENSECAP00000018000;ENSECAP00000004003	8	8	ARPC3	ARPC3|UniProtKB Gene Name|Actin-related protein 2/3 complex subunit-like protein; Uncharacterized protein [Source:UniProtKB/TrEMBL;Acc:F6WE31]|8|ENSECAG00000020416|ENSECAT00000021825
ENSECAP00000016707;ENSECAP00000012776	8	8	ARRB2	ARRB2|HGNC Symbol|arrestin, beta 2 [Source:HGNC Symbol;Acc:712]|11|ENSECAG00000018471|ENSECAT00000020354
ENSECAP00000022552	8	8	ATP6V1C1	ATP6V1C1|UniProtKB Gene Name|Uncharacterized protein; V-type proton ATPase subunit C 1-like protein [Source:UniProtKB/TrEMBL;Acc:F6RUH5]|9|ENSECAG00000024964|ENSECAT00000026968
ENSECAP00000000653	8	8	BLVRB	BLVRB|HGNC Symbol|biliverdin reductase B (flavin reductase (NADPH)) [Source:HGNC Symbol;Acc:1063]|10|ENSECAG00000000697|ENSECAT00000000813
ENSECAP00000012398;ENSECAP00000012438	8	8	CAST	CAST|HGNC Symbol|calpastatin [Source:HGNC Symbol;Acc:1515]|14|ENSECAG00000013676|ENSECAT00000015429
ENSECAP00000015605	8	7	CCDC88B	CCDC88B|HGNC Symbol|coiled-coil domain containing 88B [Source:HGNC Symbol;Acc:26757]|12|ENSECAG00000017900|ENSECAT00000019082
ENSECAP00000014893	8	6	CCT4	CCT4|HGNC Symbol|chaperonin containing TCP1, subunit 4 (delta) [Source:HGNC Symbol;Acc:1617]|15|ENSECAG00000016982|ENSECAT00000018270
ENSECAP00000008133;ENSECAP00000009942	8	5	CLIP1	CLIP1|HGNC Symbol|CAP-GLY domain containing linker protein 1 [Source:HGNC Symbol;Acc:10461]|8|ENSECAG00000009648|ENSECAT00000010525
ENSECAP00000016602	8	8	CNDP2	CNDP2|HGNC Symbol|CNDP dipeptidase 2 (metallopeptidase M20 family) [Source:HGNC Symbol;Acc:24437]|8|ENSECAG00000018401|ENSECAT00000020236
ENSECAP00000010534	8	8	COTL1	COTL1|HGNC Symbol|coactosin-like 1 (Dictyostelium) [Source:HGNC Symbol;Acc:18304]|3|ENSECAG00000012738|ENSECAT00000013285
ENSECAP00000010678	8	8	DDB1	DDB1|HGNC Symbol|damage-specific DNA binding protein 1, 127kDa [Source:HGNC Symbol;Acc:2717]|12|ENSECAG00000012136|ENSECAT00000013446
ENSECAP00000011508	8	4	ECATH-3	ECATH-3|UniProtKB Gene Name|Equus caballus myeloid cathelicidin 3 (ECATH-3), mRNA. [Source:RefSeq mRNA;Acc:NM_001081930]|16|ENSECAG00000013712|ENSECAT00000014398
ENSECAP00000015167	8	8	EMR1	EMR1|HGNC Symbol|egf-like module containing, mucin-like, hormone receptor-like 1 [Source:HGNC Symbol;Acc:3336]|7|ENSECAG00000017237|ENSECAT00000018586
ENSECAP00000014717	8	7	ERP44	ERP44|HGNC Symbol|endoplasmic reticulum protein 44 [Source:HGNC Symbol;Acc:18311]|25|ENSECAG00000016785|ENSECAT00000018066
ENSECAP00000005629	8	6	FAM129A	FAM129A|HGNC Symbol|family with sequence similarity 129, member A [Source:HGNC Symbol;Acc:16784]|5|ENSECAG00000007385|ENSECAT00000007658
ENSECAP00000009307;ENSECAP00000009728	8	6	FUBP1	FUBP1|HGNC Symbol|far upstream element (FUSE) binding protein 1 [Source:HGNC Symbol;Acc:4004]|5|ENSECAG00000010867|ENSECAT00000011862
ENSECAP00000010330	8	5	GLIPR2	GLIPR2|HGNC Symbol|GLI pathogenesis-related 2 [Source:HGNC Symbol;Acc:18007]|25|ENSECAG00000012502|ENSECAT00000013054
ENSECAP00000019998	8	6	GNB2L1	GNB2L1|EntrezGene|Equus caballus guanine nucleotide binding protein (G protein), beta polypeptide 2-like 1 (GNB2L1), mRNA. [Source:RefSeq mRNA;Acc:NM_001242446]|14|ENSECAG00000022567|ENSECAT00000024092
ENSECAP00000014550	8	6	GOT2	GOT2|HGNC Symbol|glutamic-oxaloacetic transaminase 2, mitochondrial [Source:HGNC Symbol;Acc:4433]|3|ENSECAG00000016504|ENSECAT00000017874
ENSECAP00000012215	8	8	GSR	GSR|HGNC Symbol|glutathione reductase [Source:HGNC Symbol;Acc:4623]|27|ENSECAG00000014178|ENSECAT00000015216
ENSECAP00000002228	8	6	HNRNPF	HNRNPF|UniProtKB Gene Name|Uncharacterized protein [Source:UniProtKB/TrEMBL;Acc:F6X7G5]|1|ENSECAG00000003229|ENSECAT00000003119
ENSECAP00000015090;ENSECAP00000007795	8	7	HPRT1	HPRT1|HGNC Symbol|hypoxanthine phosphoribosyltransferase 1 [Source:HGNC Symbol;Acc:5157]|X|ENSECAG00000017534|ENSECAT00000018496
ENSECAP00000010194	8	8	IDH1	IDH1|EntrezGene|Equus caballus isocitrate dehydrogenase 1 (NADP+), soluble (IDH1), mRNA. [Source:RefSeq mRNA;Acc:NM_001195527]|18|ENSECAG00000011931|ENSECAT00000012896
ENSECAP00000022950;ENSECAP00000012445;ENSECAP00000004381	8	8	IPO5	IPO5|HGNC Symbol|importin 5 [Source:HGNC Symbol;Acc:6402]|17|ENSECAG00000014808|ENSECAT00000029161
ENSECAP00000016437	8	7	KHSRP	KHSRP|HGNC Symbol|KH-type splicing regulatory protein [Source:HGNC Symbol;Acc:6316]|7|ENSECAG00000018305|ENSECAT00000020040
ENSECAP00000009239	8	6	LMNB2	LMNB2|HGNC Symbol|lamin B2 [Source:HGNC Symbol;Acc:6638]|7|ENSECAG00000011017|ENSECAT00000011777
ENSECAP00000014327;ENSECAP00000018956	8	7	LRRFIP1	LRRFIP1|HGNC Symbol|leucine rich repeat (in FLII) interacting protein 1 [Source:HGNC Symbol;Acc:6702]|6|ENSECAG00000016447|ENSECAT00000017623
ENSECAP00000008217;ENSECAP00000003017	8	7	MAPRE1	MAPRE1|UniProtKB Gene Name|Microtubule-associated protein RP/EB famil member 1-like protein; Uncharacterized protein [Source:UniProtKB/TrEMBL;Acc:F6SAB2]|22|ENSECAG00000010222|ENSECAT00000010624
ENSECAP00000008620	8	8	MGAM	MGAM|HGNC Symbol|maltase-glucoamylase (alpha-glucosidase) [Source:HGNC Symbol;Acc:7043]|4|ENSECAG00000009647|ENSECAT00000011076
ENSECAP00000014168	8	7	MTHFD1	MTHFD1|HGNC Symbol|methylenetetrahydrofolate dehydrogenase (NADP+ dependent) 1, methenyltetrahydrofolate cyclohydrolase, formyltetrahydrofolate synthetase [Source:HGNC Symbol;Acc:7432]|24|ENSECAG00000015580|ENSECAT00000017438
ENSECAP00000006689;ENSECAP00000014974	8	6	NONO	NONO|HGNC Symbol|non-POU domain containing, octamer-binding [Source:HGNC Symbol;Acc:7871]|X|ENSECAG00000008502|ENSECAT00000008873
ENSECAP00000018892	8	7	NUDC	NUDC|HGNC Symbol|nudC nuclear distribution protein [Source:HGNC Symbol;Acc:8045]|2|ENSECAG00000021311|ENSECAT00000022834
ENSECAP00000005241	8	7	PA2G4	PA2G4|UniProtKB Gene Name|Uncharacterized protein [Source:UniProtKB/TrEMBL;Acc:F7CMH2]|6|ENSECAG00000005731|ENSECAT00000007227
ENSECAP00000008291	8	7	PGLS	PGLS|HGNC Symbol|6-phosphogluconolactonase [Source:HGNC Symbol;Acc:8903]|21|ENSECAG00000010333|ENSECAT00000010705
ENSECAP00000016719	8	8	PLEK	PLEK|HGNC Symbol|pleckstrin [Source:HGNC Symbol;Acc:9070]|15|ENSECAG00000018996|ENSECAT00000020370
ENSECAP00000014710	8	8	PPIB	PPIB|UniProtKB Gene Name|Equus caballus peptidylprolyl isomerase B (cyclophilin B) (PPIB), mRNA. [Source:RefSeq mRNA;Acc:NM_001099761]|1|ENSECAG00000017164|ENSECAT00000018057
ENSECAP00000013754	8	8	PPP6R1	PPP6R1|HGNC Symbol|protein phosphatase 6, regulatory subunit 1 [Source:HGNC Symbol;Acc:29195]|10|ENSECAG00000015843|ENSECAT00000016986
ENSECAP00000012785	8	7	PREX1	PREX1|HGNC Symbol|phosphatidylinositol-3,4,5-trisphosphate-dependent Rac exchange factor 1 [Source:HGNC Symbol;Acc:32594]|22|ENSECAG00000014676|ENSECAT00000015862
ENSECAP00000007555	8	7	PRTN3	PRTN3|HGNC Symbol|proteinase 3 [Source:HGNC Symbol;Acc:9495]|Un0179|ENSECAG00000009674|ENSECAT00000009862
ENSECAP00000002711	8	8	PSTPIP1	PSTPIP1|HGNC Symbol|proline-serine-threonine phosphatase interacting protein 1 [Source:HGNC Symbol;Acc:9580]|1|ENSECAG00000002988|ENSECAT00000003908
ENSECAP00000009491	8	7	RAB14	RAB14|HGNC Symbol|RAB14, member RAS oncogene family [Source:HGNC Symbol;Acc:16524]|25|ENSECAG00000011518|ENSECAT00000012059
ENSECAP00000000335	8	7	RAB44	RAB44|HGNC Symbol|RAB44, member RAS oncogene family [Source:HGNC Symbol;Acc:21068]|20|ENSECAG00000000519|ENSECAT00000000430
ENSECAP00000022622	8	6	RAB5C	RAB5C|HGNC Symbol|RAB5C, member RAS oncogene family [Source:HGNC Symbol;Acc:9785]|11|ENSECAG00000025054|ENSECAT00000027042
ENSECAP00000018272	8	7	RNH1	RNH1|HGNC Symbol|ribonuclease/angiogenin inhibitor 1 [Source:HGNC Symbol;Acc:10074]|12|ENSECAG00000020730|ENSECAT00000022134
ENSECAP00000007722	8	7	SACM1L	SACM1L|HGNC Symbol|SAC1 suppressor of actin mutations 1-like (yeast) [Source:HGNC Symbol;Acc:17059]|16|ENSECAG00000009214|ENSECAT00000010050
ENSECAP00000019342	8	8	SF3B1	SF3B1|HGNC Symbol|splicing factor 3b, subunit 1, 155kDa [Source:HGNC Symbol;Acc:10768]|18|ENSECAG00000021657|ENSECAT00000023359
ENSECAP00000010333	8	7	SH3BGRL	SH3BGRL|HGNC Symbol|SH3 domain binding glutamic acid-rich protein like [Source:HGNC Symbol;Acc:10823]|X|ENSECAG00000012612|ENSECAT00000013059
ENSECAP00000018574	8	7	SVIL	SVIL|HGNC Symbol|supervillin [Source:HGNC Symbol;Acc:11480]|29|ENSECAG00000020932|ENSECAT00000022469
ENSECAP00000008680	8	8	TCIRG1	TCIRG1|HGNC Symbol|T-cell, immune regulator 1, ATPase, H+ transporting, lysosomal V0 subunit A3 [Source:HGNC Symbol;Acc:11647]|12|ENSECAG00000010196|ENSECAT00000011143
ENSECAP00000021062	8	7	TMPO	TMPO|HGNC Symbol|thymopoietin [Source:HGNC Symbol;Acc:11875]|28|ENSECAG00000023461|ENSECAT00000025320
ENSECAP00000007810	8	7	UBE2N	UBE2N|UniProtKB Gene Name|Ubiquitin-conjugating enzyme E2 N-like protein; Uncharacterized protein [Source:UniProtKB/TrEMBL;Acc:F6ZNY8]|28|ENSECAG00000009937|ENSECAT00000010156
ENSECAP00000018932	8	7	UQCRC2	UQCRC2|UniProtKB Gene Name|Mitochondrial cytochrome b-c1 complex subunit 2-like protein; Uncharacterized protein [Source:UniProtKB/TrEMBL;Acc:F6QA35]|13|ENSECAG00000021501|ENSECAT00000022879
ENSECAP00000001283	7	3	H3F3A	||Histone H3 [Source:UniProtKB/TrEMBL;Acc:F6VCB4]|5|ENSECAG00000001849|ENSECAT00000001716
ENSECAP00000020646;ENSECAP00000014708	7	3	GZMB	||Uncharacterized protein [Source:UniProtKB/TrEMBL;Acc:F6VBH5]|1|ENSECAG00000023062|ENSECAT00000024830
ENSECAP00000013488	7	1	CD177	||Uncharacterized protein [Source:UniProtKB/TrEMBL;Acc:F6VRB2]|10|ENSECAG00000015947|ENSECAT00000016687
ENSECAP00000019094	7	7	SULT1A1	||Uncharacterized protein [Source:UniProtKB/TrEMBL;Acc:F6XVR0]|13|ENSECAG00000021518|ENSECAT00000023068
ENSECAP00000016198;ENSECAP00000017417	7	5	FOLR2	||Uncharacterized protein [Source:UniProtKB/TrEMBL;Acc:F7A0H6]|7|ENSECAG00000018619|ENSECAT00000019764
ENSECAP00000004714	7	5	PRG2	||Uncharacterized protein [Source:UniProtKB/TrEMBL;Acc:F7ADF3]|12|ENSECAG00000006504|ENSECAT00000006618
ENSECAP00000012137	7	6	ADD3	ADD3|UniProtKB Gene Name|Uncharacterized protein [Source:UniProtKB/TrEMBL;Acc:F7CCE0]|1|ENSECAG00000013629|ENSECAT00000015130
ENSECAP00000000415	7	7	AKR1A1	AKR1A1|UniProtKB Gene Name|Alcohol dehydrogenase (NADP+)-like protein; Uncharacterized protein [Source:UniProtKB/TrEMBL;Acc:F7CBN0]|2|ENSECAG00000000223|ENSECAT00000000533
ENSECAP00000019477	7	6	ANKFY1	ANKFY1|HGNC Symbol|ankyrin repeat and FYVE domain containing 1 [Source:HGNC Symbol;Acc:20763]|11|ENSECAG00000021771|ENSECAT00000023510
ENSECAP00000006868	7	5	ANP32E	ANP32E|UniProtKB Gene Name|Acidic leucine-rich nuclear phosphoprotein 32 family member E-like protein; Uncharacterized protein [Source:UniProtKB/TrEMBL;Acc:F6S5Y3]|5|ENSECAG00000008718|ENSECAT00000009081
ENSECAP00000011140	7	7	AP1G1	AP1G1|HGNC Symbol|adaptor-related protein complex 1, gamma 1 subunit [Source:HGNC Symbol;Acc:555]|3|ENSECAG00000012874|ENSECAT00000013983
ENSECAP00000017353;ENSECAP00000020791	7	5	AP1M1	AP1M1|HGNC Symbol|adaptor-related protein complex 1, mu 1 subunit [Source:HGNC Symbol;Acc:13667]|21|ENSECAG00000019502|ENSECAT00000021089
ENSECAP00000019835	7	7	APEX1	APEX1|HGNC Symbol|APEX nuclease (multifunctional DNA repair enzyme) 1 [Source:HGNC Symbol;Acc:587]|1|ENSECAG00000022325|ENSECAT00000023904
ENSECAP00000022806	7	7	APRT	APRT|HGNC Symbol|adenine phosphoribosyltransferase [Source:HGNC Symbol;Acc:626]|3|ENSECAG00000026808|ENSECAT00000029081
ENSECAP00000016615	7	5	ARPC5	ARPC5|UniProtKB Gene Name|Actin-related protein 2/3 complex subunit 5 [Source:UniProtKB/TrEMBL;Acc:F7B570]|5|ENSECAG00000019128|ENSECAT00000020253
ENSECAP00000020211	7	7	ATG7	ATG7|HGNC Symbol|autophagy related 7 [Source:HGNC Symbol;Acc:16935]|16|ENSECAG00000022756|ENSECAT00000024336
ENSECAP00000013371	7	6	ATP6V0D1	ATP6V0D1|HGNC Symbol|ATPase, H+ transporting, lysosomal 38kDa, V0 subunit d1 [Source:HGNC Symbol;Acc:13724]|3|ENSECAG00000015817|ENSECAT00000016558
ENSECAP00000021516	7	6	BCL2L15	BCL2L15|HGNC Symbol|BCL2-like 15 [Source:HGNC Symbol;Acc:33624]|5|ENSECAG00000024081|ENSECAT00000025841
ENSECAP00000013914	7	4	BMX	BMX|HGNC Symbol|BMX non-receptor tyrosine kinase [Source:HGNC Symbol;Acc:1079]|X|ENSECAG00000016017|ENSECAT00000017163
ENSECAP00000010340	7	7	CAPNS1	CAPNS1|HGNC Symbol|calpain, small subunit 1 [Source:HGNC Symbol;Acc:1481]|10|ENSECAG00000012210|ENSECAT00000013067
ENSECAP00000008636	7	3	CD44	CD44|HGNC Symbol|CD44 molecule (Indian blood group) [Source:HGNC Symbol;Acc:1681]|12|ENSECAG00000010267|ENSECAT00000011095
ENSECAP00000014469	7	6	CD55	CD55|HGNC Symbol|CD55 molecule, decay accelerating factor for complement (Cromer blood group) [Source:HGNC Symbol;Acc:2665]|5|ENSECAG00000016667|ENSECAT00000017789
ENSECAP00000003324;ENSECAP00000016775	7	6	CDC42	CDC42|HGNC Symbol|cell division cycle 42 [Source:HGNC Symbol;Acc:1736]|1|ENSECAG00000004908|ENSECAT00000004781
ENSECAP00000009565	7	5	CHI3L1	CHI3L1|HGNC Symbol|chitinase 3-like 1 (cartilage glycoprotein-39) [Source:HGNC Symbol;Acc:1932]|30|ENSECAG00000011068|ENSECAT00000012140
ENSECAP00000016990	7	5	CPNE2	CPNE2|HGNC Symbol|copine II [Source:HGNC Symbol;Acc:2315]|3|ENSECAG00000018864|ENSECAT00000020690
ENSECAP00000014421	7	6	CS	CS|EntrezGene|Equus caballus citrate synthase (CS), nuclear gene encoding mitochondrial protein, mRNA. [Source:RefSeq mRNA;Acc:NM_001195515]|6|ENSECAG00000016568|ENSECAT00000017737
ENSECAP00000021509	7	6	CSTA	CSTA|HGNC Symbol|cystatin A (stefin A) [Source:HGNC Symbol;Acc:2481]|19|ENSECAG00000024043|ENSECAT00000025834
ENSECAP00000006705	7	6	CYB5R3	CYB5R3|HGNC Symbol|cytochrome b5 reductase 3 [Source:HGNC Symbol;Acc:2873]|28|ENSECAG00000008452|ENSECAT00000008894
ENSECAP00000019682;ENSECAP00000013326	7	6	DEF6	DEF6|HGNC Symbol|differentially expressed in FDCP 6 homolog (mouse) [Source:HGNC Symbol;Acc:2760]|20|ENSECAG00000022088|ENSECAT00000023738
ENSECAP00000021001	7	1	DNM1	DNM1|HGNC Symbol|dynamin 1 [Source:HGNC Symbol;Acc:2972]|25|ENSECAG00000022878|ENSECAT00000025252
ENSECAP00000022911;ENSECAP00000018604;ENSECAP00000016331	7	6	DOCK11	DOCK11|HGNC Symbol|dedicator of cytokinesis 11 [Source:HGNC Symbol;Acc:23483]|X|ENSECAG00000020337|ENSECAT00000028970
ENSECAP00000023026;ENSECAP00000021477	7	7	EFHD2	EFHD2|HGNC Symbol|EF-hand domain family, member D2 [Source:HGNC Symbol;Acc:28670]|2|ENSECAG00000026816|ENSECAT00000028870
ENSECAP00000004886	7	7	ERAP1	ERAP1|HGNC Symbol|endoplasmic reticulum aminopeptidase 1 [Source:HGNC Symbol;Acc:18173]|14|ENSECAG00000003636|ENSECAT00000006811
ENSECAP00000022210	7	6	FUCA1	FUCA1|HGNC Symbol|fucosidase, alpha-L- 1, tissue [Source:HGNC Symbol;Acc:4006]|2|ENSECAG00000024652|ENSECAT00000026606
ENSECAP00000021943	7	7	GLOD4	GLOD4|UniProtKB Gene Name|Glyoxalase domain-containing protein 4-like protein; Uncharacterized protein [Source:UniProtKB/TrEMBL;Acc:F6Z1U4]|11|ENSECAG00000024418|ENSECAT00000026314
ENSECAP00000009120	7	6	GLS	GLS|HGNC Symbol|glutaminase [Source:HGNC Symbol;Acc:4331]|18|ENSECAG00000010549|ENSECAT00000011641
ENSECAP00000008295	7	4	GMFG	GMFG|HGNC Symbol|glia maturation factor, gamma [Source:HGNC Symbol;Acc:4374]|10|ENSECAG00000010325|ENSECAT00000010710
ENSECAP00000022533	7	5	HIST1H1C	HIST1H1C|HGNC Symbol|histone cluster 1, H1c [Source:HGNC Symbol;Acc:4716]|20|ENSECAG00000024980|ENSECAT00000026948
ENSECAP00000007637	7	5	HNRNPD	HNRNPD|HGNC Symbol|heterogeneous nuclear ribonucleoprotein D (AU-rich element RNA binding protein 1, 37kDa) [Source:HGNC Symbol;Acc:5036]|3|ENSECAG00000009344|ENSECAT00000009949
ENSECAP00000004344;ENSECAP00000013902	7	4	HPCAL1	HPCAL1|HGNC Symbol|hippocalcin-like 1 [Source:HGNC Symbol;Acc:5145]|15|ENSECAG00000006159|ENSECAT00000006160
ENSECAP00000000334	7	5	IGHM	IGHM|HGNC Symbol|immunoglobulin heavy constant mu [Source:HGNC Symbol;Acc:5541]|Un0011|ENSECAG00000000548|ENSECAT00000000429
ENSECAP00000022179;ENSECAP00000022172	7	4	IMMT	IMMT|HGNC Symbol|inner membrane protein, mitochondrial [Source:HGNC Symbol;Acc:6047]|15|ENSECAG00000024569|ENSECAT00000026571
ENSECAP00000015019	7	7	LASP1	LASP1|HGNC Symbol|LIM and SH3 protein 1 [Source:HGNC Symbol;Acc:6513]|11|ENSECAG00000017325|ENSECAT00000018410
ENSECAP00000019375	7	7	LCP2	LCP2|HGNC Symbol|lymphocyte cytosolic protein 2 (SH2 domain containing leukocyte protein of 76kDa) [Source:HGNC Symbol;Acc:6529]|14|ENSECAG00000021603|ENSECAT00000023396
ENSECAP00000020017;ENSECAP00000008363	7	5	MAP2K3	MAP2K3|HGNC Symbol|mitogen-activated protein kinase kinase 3 [Source:HGNC Symbol;Acc:6843]|11|ENSECAG00000022242|ENSECAT00000024114
ENSECAP00000008897	7	6	MDH1	MDH1|HGNC Symbol|malate dehydrogenase 1, NAD (soluble) [Source:HGNC Symbol;Acc:6970]|15|ENSECAG00000010849|ENSECAT00000011388
ENSECAP00000009453	7	6	NAGA	NAGA|HGNC Symbol|N-acetylgalactosaminidase, alpha- [Source:HGNC Symbol;Acc:7631]|28|ENSECAG00000011376|ENSECAT00000012021
ENSECAP00000002368	7	7	OTUB1	OTUB1|HGNC Symbol|OTU domain, ubiquitin aldehyde binding 1 [Source:HGNC Symbol;Acc:23077]|12|ENSECAG00000002621|ENSECAT00000003338
ENSECAP00000012312	7	5	PAFAH1B1	PAFAH1B1|HGNC Symbol|platelet-activating factor acetylhydrolase 1b, regulatory subunit 1 (45kDa) [Source:HGNC Symbol;Acc:8574]|11|ENSECAG00000014291|ENSECAT00000015329
ENSECAP00000020217;ENSECAP00000010624	7	4	PCBP2	PCBP2|HGNC Symbol|poly(rC) binding protein 2 [Source:HGNC Symbol;Acc:8648]|6|ENSECAG00000022389|ENSECAT00000024342
ENSECAP00000004162	7	7	PCMT1	PCMT1|HGNC Symbol|protein-L-isoaspartate (D-aspartate) O-methyltransferase [Source:HGNC Symbol;Acc:8728]|31|ENSECAG00000005292|ENSECAT00000005917
ENSECAP00000020399	7	7	PDIA6	PDIA6|HGNC Symbol|protein disulfide isomerase family A, member 6 [Source:HGNC Symbol;Acc:30168]|15|ENSECAG00000022717|ENSECAT00000024549
ENSECAP00000014996	7	4	PITPNA	PITPNA|HGNC Symbol|phosphatidylinositol transfer protein, alpha [Source:HGNC Symbol;Acc:9001]|11|ENSECAG00000016884|ENSECAT00000018385
ENSECAP00000018104	7	6	PPP1R12A	PPP1R12A|HGNC Symbol|protein phosphatase 1, regulatory subunit 12A [Source:HGNC Symbol;Acc:7618]|28|ENSECAG00000020406|ENSECAT00000021934
ENSECAP00000005602	7	7	PPP2R4	PPP2R4|HGNC Symbol|protein phosphatase 2A activator, regulatory subunit 4 [Source:HGNC Symbol;Acc:9308]|25|ENSECAG00000007349|ENSECAT00000007628
ENSECAP00000014863	7	6	PRDX3	PRDX3|HGNC Symbol|peroxiredoxin 3 [Source:HGNC Symbol;Acc:9354]|1|ENSECAG00000017026|ENSECAT00000018231
ENSECAP00000005876	7	7	PRPF19	PRPF19|HGNC Symbol|pre-mRNA processing factor 19 [Source:HGNC Symbol;Acc:17896]|12|ENSECAG00000007322|ENSECAT00000007930
ENSECAP00000009883	7	7	PSMA5	PSMA5|HGNC Symbol|proteasome (prosome, macropain) subunit, alpha type, 5 [Source:HGNC Symbol;Acc:9534]|5|ENSECAG00000011835|ENSECAT00000012508
ENSECAP00000019847	7	7	PSMA6	PSMA6|HGNC Symbol|proteasome (prosome, macropain) subunit, alpha type, 6 [Source:HGNC Symbol;Acc:9535]|1|ENSECAG00000022437|ENSECAT00000023920
ENSECAP00000020819	7	7	PSMC5	PSMC5|UniProtKB Gene Name|26S protease regulatory subunit 8-like protein; Uncharacterized protein [Source:UniProtKB/TrEMBL;Acc:F6W9Z5]|11|ENSECAG00000023185|ENSECAT00000025036
ENSECAP00000002244	7	7	PSMD13	PSMD13|HGNC Symbol|proteasome (prosome, macropain) 26S subunit, non-ATPase, 13 [Source:HGNC Symbol;Acc:9558]|12|ENSECAG00000003103|ENSECAT00000003140
ENSECAP00000016044	7	7	PSME2	PSME2|HGNC Symbol|proteasome (prosome, macropain) activator subunit 2 (PA28 beta) [Source:HGNC Symbol;Acc:9569]|1|ENSECAG00000017910|ENSECAT00000019594
ENSECAP00000019339	7	4	PTBP3	PTBP3|HGNC Symbol|polypyrimidine tract binding protein 3 [Source:HGNC Symbol;Acc:10253]|25|ENSECAG00000021243|ENSECAT00000023356
ENSECAP00000022309	7	6	PTPRJ	PTPRJ|HGNC Symbol|protein tyrosine phosphatase, receptor type, J [Source:HGNC Symbol;Acc:9673]|12|ENSECAG00000024702|ENSECAT00000026709
ENSECAP00000020606	7	5	RAB10	RAB10|HGNC Symbol|RAB10, member RAS oncogene family [Source:HGNC Symbol;Acc:9759]|15|ENSECAG00000023178|ENSECAT00000024785
ENSECAP00000017995;ENSECAP00000020664;ENSECAP00000013464;ENSECAP00000000134	7	5	RAB3D	RAB3D|HGNC Symbol|RAB3D, member RAS oncogene family [Source:HGNC Symbol;Acc:9779]|7|ENSECAG00000020419|ENSECAT00000021820
ENSECAP00000020810	7	4	RAB5B	RAB5B|HGNC Symbol|RAB5B, member RAS oncogene family [Source:HGNC Symbol;Acc:9784]|6|ENSECAG00000023306|ENSECAT00000025026
ENSECAP00000009706	7	4	RAB8B	RAB8B|HGNC Symbol|RAB8B, member RAS oncogene family [Source:HGNC Symbol;Acc:30273]|1|ENSECAG00000011902|ENSECAT00000012300
ENSECAP00000007748	7	3	RAC1	RAC1|HGNC Symbol|ras-related C3 botulinum toxin substrate 1 (rho family, small GTP binding protein Rac1) [Source:HGNC Symbol;Acc:9801]|13|ENSECAG00000009727|ENSECAT00000010082
ENSECAP00000004325	7	1	RAP1A	RAP1A|UniProtKB Gene Name|Uncharacterized protein [Source:UniProtKB/TrEMBL;Acc:F6XQN7]|3|ENSECAG00000006203|ENSECAT00000006137
ENSECAP00000021990	7	7	RARS	RARS|HGNC Symbol|arginyl-tRNA synthetase [Source:HGNC Symbol;Acc:9870]|14|ENSECAG00000024383|ENSECAT00000026369
ENSECAP00000019023	7	6	RBMX	RBMX|HGNC Symbol|RNA binding motif protein, X-linked [Source:HGNC Symbol;Acc:9910]|X|ENSECAG00000021380|ENSECAT00000022991
ENSECAP00000015162;ENSECAP00000017748	7	3	RPS6KA1	RPS6KA1|HGNC Symbol|ribosomal protein S6 kinase, 90kDa, polypeptide 1 [Source:HGNC Symbol;Acc:10430]|2|ENSECAG00000016238|ENSECAT00000018581
ENSECAP00000008285	7	7	SASH3	SASH3|HGNC Symbol|SAM and SH3 domain containing 3 [Source:HGNC Symbol;Acc:15975]|X|ENSECAG00000010263|ENSECAT00000010697
ENSECAP00000005055	7	1	SEPT11	SEPT11|HGNC Symbol|septin 11 [Source:HGNC Symbol;Acc:25589]|3|ENSECAG00000005768|ENSECAT00000006999
ENSECAP00000006268	7	7	SH3BP1	SH3BP1|HGNC Symbol|SH3-domain binding protein 1 [Source:HGNC Symbol;Acc:10824]|28|ENSECAG00000007864|ENSECAT00000008380
ENSECAP00000007329	7	7	SNAP23	SNAP23|HGNC Symbol|synaptosomal-associated protein, 23kDa [Source:HGNC Symbol;Acc:11131]|1|ENSECAG00000009143|ENSECAT00000009600
ENSECAP00000017065	7	5	SNX1	SNX1|HGNC Symbol|sorting nexin 1 [Source:HGNC Symbol;Acc:11172]|1|ENSECAG00000019019|ENSECAT00000020770
ENSECAP00000019582;ENSECAP00000008598	7	6	STK4	STK4|HGNC Symbol|serine/threonine kinase 4 [Source:HGNC Symbol;Acc:11408]|22|ENSECAG00000021941|ENSECAT00000023629
ENSECAP00000000396	7	5	STXBP5	STXBP5|HGNC Symbol|syntaxin binding protein 5 (tomosyn) [Source:HGNC Symbol;Acc:19665]|31|ENSECAG00000000362|ENSECAT00000000507
ENSECAP00000005709	7	7	TNFAIP8L2	TNFAIP8L2|HGNC Symbol|tumor necrosis factor, alpha-induced protein 8-like 2 [Source:HGNC Symbol;Acc:26277]|5|ENSECAG00000007696|ENSECAT00000007744
ENSECAP00000015994	7	6	TPT1	TPT1|HGNC Symbol|tumor protein, translationally-controlled 1 [Source:HGNC Symbol;Acc:12022]|17|ENSECAG00000018348|ENSECAT00000019534
ENSECAP00000011207	7	7	TXN	TXN|UniProtKB Gene Name|Equus caballus thioredoxin (TXN), mRNA. [Source:RefSeq mRNA;Acc:NM_001081813]|25|ENSECAG00000013324|ENSECAT00000014059
ENSECAP00000014340;ENSECAP00000022847	7	7	TXNRD1	TXNRD1|EntrezGene|Equus caballus thioredoxin reductase 1 (TXNRD1), mRNA. [Source:RefSeq mRNA;Acc:NM_001137609]|28|ENSECAG00000015982|ENSECAT00000017637
ENSECAP00000008276	7	7	U2AF2	U2AF2|HGNC Symbol|U2 small nuclear RNA auxiliary factor 2 [Source:HGNC Symbol;Acc:23156]|10|ENSECAG00000010110|ENSECAT00000010686
ENSECAP00000009761;ENSECAP00000009796	7	7	UBE2V1	UBE2V1|HGNC Symbol|ubiquitin-conjugating enzyme E2 variant 1 [Source:HGNC Symbol;Acc:12494]|22|ENSECAG00000011858|ENSECAT00000012363
ENSECAP00000021647	6	5	PSMA2	||Proteasome subunit alpha type [Source:UniProtKB/TrEMBL;Acc:F6WZW6]|7|ENSECAG00000024086|ENSECAT00000025986
ENSECAP00000022267;ENSECAP00000002094;ENSECAP00000001640	6	6	PRPS2	||Ribose-phosphate pyrophosphokinase 1-like protein; Uncharacterized protein [Source:UniProtKB/TrEMBL;Acc:F6SIZ6]|X|ENSECAG00000024711|ENSECAT00000026665
ENSECAP00000018341;ENSECAP00000003618	6	4	RAB4A	||Uncharacterized protein [Source:UniProtKB/TrEMBL;Acc:F6VAP5]|10|ENSECAG00000020905|ENSECAT00000022207
ENSECAP00000013705	6	6	BTNL10	||Uncharacterized protein [Source:UniProtKB/TrEMBL;Acc:F6VGK4]|14|ENSECAG00000016052|ENSECAT00000016932
ENSECAP00000007559	6	4	PPP3R1	||Uncharacterized protein [Source:UniProtKB/TrEMBL;Acc:F6XK91]|15|ENSECAG00000009627|ENSECAT00000009866
ENSECAP00000002350	6	4	ANP32A	||Uncharacterized protein [Source:UniProtKB/TrEMBL;Acc:F6YLX4]|1|ENSECAG00000002541|ENSECAT00000003309
ENSECAP00000016180;ENSECAP00000017769	6	4	SIGLEC8	||Uncharacterized protein [Source:UniProtKB/TrEMBL;Acc:F7A0W3]|10|ENSECAG00000018618|ENSECAT00000019744
ENSECAP00000016711	6	1	SIRPB1	||Uncharacterized protein [Source:UniProtKB/TrEMBL;Acc:F7ACN9]|22|ENSECAG00000019130|ENSECAT00000020358
ENSECAP00000011411;ENSECAP00000015462;ENSECAP00000005691	6	6	STK26	||Uncharacterized protein [Source:UniProtKB/TrEMBL;Acc:F7BNN7]|X|ENSECAG00000013409|ENSECAT00000014290
ENSECAP00000013440;ENSECAP00000016054	6	5	ABI1	ABI1|HGNC Symbol|abl-interactor 1 [Source:HGNC Symbol;Acc:11320]|29|ENSECAG00000015467|ENSECAT00000016630
ENSECAP00000003876	6	4	ADRBK1	ADRBK1|UniProtKB Gene Name|Uncharacterized protein [Source:UniProtKB/TrEMBL;Acc:F6SK02]|12|ENSECAG00000002944|ENSECAT00000005502
ENSECAP00000011700	6	4	AIF1	AIF1|HGNC Symbol|allograft inflammatory factor 1 [Source:HGNC Symbol;Acc:352]|20|ENSECAG00000013747|ENSECAT00000014623
ENSECAP00000021140	6	4	ALDH16A1	ALDH16A1|HGNC Symbol|aldehyde dehydrogenase 16 family, member A1 [Source:HGNC Symbol;Acc:28114]|10|ENSECAG00000023437|ENSECAT00000025412
ENSECAP00000018424	6	6	ARSB	ARSB|HGNC Symbol|arylsulfatase B [Source:HGNC Symbol;Acc:714]|14|ENSECAG00000020847|ENSECAT00000022306
ENSECAP00000014272	6	2	ATP6V1E1	ATP6V1E1|HGNC Symbol|ATPase, H+ transporting, lysosomal 31kDa, V1 subunit E1 [Source:HGNC Symbol;Acc:857]|6|ENSECAG00000016487|ENSECAT00000017554
ENSECAP00000018848;ENSECAP00000006952	6	5	BTK	BTK|HGNC Symbol|Bruton agammaglobulinemia tyrosine kinase [Source:HGNC Symbol;Acc:1133]|X|ENSECAG00000020984|ENSECAT00000022788
ENSECAP00000014302	6	6	CA2	CA2|HGNC Symbol|carbonic anhydrase II [Source:HGNC Symbol;Acc:1373]|9|ENSECAG00000016228|ENSECAT00000017593
ENSECAP00000017560	6	5	CCT6A	CCT6A|HGNC Symbol|chaperonin containing TCP1, subunit 6A (zeta 1) [Source:HGNC Symbol;Acc:1620]|13|ENSECAG00000020091|ENSECAT00000021330
ENSECAP00000010796	6	6	CDC37	CDC37|HGNC Symbol|cell division cycle 37 [Source:HGNC Symbol;Acc:1735]|7|ENSECAG00000012896|ENSECAT00000013586
ENSECAP00000006395;ENSECAP00000020124	6	6	CHMP4B	CHMP4B|HGNC Symbol|charged multivesicular body protein 4B [Source:HGNC Symbol;Acc:16171]|22|ENSECAG00000008311|ENSECAT00000008526
ENSECAP00000005379	6	3	COMT	COMT|EntrezGene|Equus caballus catechol-O-methyltransferase (COMT), transcript variant MB-COMT, mRNA. [Source:RefSeq mRNA;Acc:NM_001081834]|Un0002|ENSECAG00000007364|ENSECAT00000007385
ENSECAP00000019949	6	5	COPA	COPA|HGNC Symbol|coatomer protein complex, subunit alpha [Source:HGNC Symbol;Acc:2230]|5|ENSECAG00000021818|ENSECAT00000024039
ENSECAP00000021934	6	6	COPE	COPE|HGNC Symbol|coatomer protein complex, subunit epsilon [Source:HGNC Symbol;Acc:2234]|21|ENSECAG00000024390|ENSECAT00000026305
ENSECAP00000000376;ENSECAP00000011970	6	6	COPG1	COPG1|HGNC Symbol|coatomer protein complex, subunit gamma 1 [Source:HGNC Symbol;Acc:2236]|16|ENSECAG00000000124|ENSECAT00000000480
ENSECAP00000013130	6	6	COPS4	COPS4|HGNC Symbol|COP9 signalosome subunit 4 [Source:HGNC Symbol;Acc:16702]|3|ENSECAG00000015209|ENSECAT00000016264
ENSECAP00000022537	6	6	CTSZ	CTSZ|HGNC Symbol|cathepsin Z [Source:HGNC Symbol;Acc:2547]|22|ENSECAG00000024967|ENSECAT00000026952
ENSECAP00000008798	6	6	CYBA	CYBA|HGNC Symbol|cytochrome b-245, alpha polypeptide [Source:HGNC Symbol;Acc:2577]|3|ENSECAG00000010965|ENSECAT00000011277
ENSECAP00000008443;ENSECAP00000021248	6	6	DDX3X	DDX3X|HGNC Symbol|DEAD (Asp-Glu-Ala-Asp) box helicase 3, X-linked [Source:HGNC Symbol;Acc:2745]|X|ENSECAG00000009901|ENSECAT00000010883
ENSECAP00000019669	6	6	DDX58	DDX58|HGNC Symbol|DEAD (Asp-Glu-Ala-Asp) box polypeptide 58 [Source:HGNC Symbol;Acc:19102]|23|ENSECAG00000021989|ENSECAT00000023725
ENSECAP00000009317	6	6	DHRS7	DHRS7|HGNC Symbol|dehydrogenase/reductase (SDR family) member 7 [Source:HGNC Symbol;Acc:21524]|24|ENSECAG00000011422|ENSECAT00000011872
ENSECAP00000017557	6	6	DNAJB1	DNAJB1|HGNC Symbol|DnaJ (Hsp40) homolog, subfamily B, member 1 [Source:HGNC Symbol;Acc:5270]|7|ENSECAG00000020066|ENSECAT00000021327
ENSECAP00000008784	6	5	DYNC1LI1	DYNC1LI1|HGNC Symbol|dynein, cytoplasmic 1, light intermediate chain 1 [Source:HGNC Symbol;Acc:18745]|16|ENSECAG00000010584|ENSECAT00000011263
ENSECAP00000006156	6	5	EEF1D	EEF1D|HGNC Symbol|eukaryotic translation elongation factor 1 delta (guanine nucleotide exchange protein) [Source:HGNC Symbol;Acc:3211]|9|ENSECAG00000007976|ENSECAT00000008247
ENSECAP00000016907	6	5	EFTUD2	EFTUD2|HGNC Symbol|elongation factor Tu GTP binding domain containing 2 [Source:HGNC Symbol;Acc:30858]|11|ENSECAG00000019363|ENSECAT00000020585
ENSECAP00000017440	6	6	FNTA	FNTA|UniProtKB Gene Name|Uncharacterized protein [Source:UniProtKB/TrEMBL;Acc:F7DDP6]|27|ENSECAG00000019829|ENSECAT00000021189
ENSECAP00000019888	6	6	GCA	GCA|HGNC Symbol|grancalcin, EF-hand calcium binding protein [Source:HGNC Symbol;Acc:15990]|18|ENSECAG00000022290|ENSECAT00000023966
ENSECAP00000015248	6	5	GNA13	GNA13|HGNC Symbol|guanine nucleotide binding protein (G protein), alpha 13 [Source:HGNC Symbol;Acc:4381]|11|ENSECAG00000017724|ENSECAT00000018682
ENSECAP00000020574	6	3	GNPDA1	GNPDA1|HGNC Symbol|glucosamine-6-phosphate deaminase 1 [Source:HGNC Symbol;Acc:4417]|14|ENSECAG00000023055|ENSECAT00000024748
ENSECAP00000015944	6	5	GPX1	GPX1|EntrezGene|Equus caballus glutathione peroxidase 1 (GPX1), mRNA. [Source:RefSeq mRNA;Acc:NM_001166479]|16|ENSECAG00000018442|ENSECAT00000019479
ENSECAP00000020709	6	5	GYG1	GYG1|HGNC Symbol|glycogenin 1 [Source:HGNC Symbol;Acc:4699]|16|ENSECAG00000023192|ENSECAT00000024904
ENSECAP00000004353	6	1	HIST3H3	HIST3H3|HGNC Symbol|histone cluster 3, H3 [Source:HGNC Symbol;Acc:4778]|14|ENSECAG00000006187|ENSECAT00000006172
ENSECAP00000001188	6	5	HMOX1	HMOX1|HGNC Symbol|heme oxygenase (decycling) 1 [Source:HGNC Symbol;Acc:5013]|28|ENSECAG00000001129|ENSECAT00000001574
ENSECAP00000017311	6	6	INPP5D	INPP5D|HGNC Symbol|inositol polyphosphate-5-phosphatase, 145kDa [Source:HGNC Symbol;Acc:6079]|6|ENSECAG00000019497|ENSECAT00000021043
ENSECAP00000011630	6	5	KARS	KARS|HGNC Symbol|lysyl-tRNA synthetase [Source:HGNC Symbol;Acc:6215]|3|ENSECAG00000013424|ENSECAT00000014538
ENSECAP00000022044	6	5	KIAA0196	KIAA0196|HGNC Symbol|KIAA0196 [Source:HGNC Symbol;Acc:28984]|9|ENSECAG00000024402|ENSECAT00000026429
ENSECAP00000007524	6	6	LRMP	LRMP|HGNC Symbol|lymphoid-restricted membrane protein [Source:HGNC Symbol;Acc:6690]|6|ENSECAG00000009290|ENSECAT00000009829
ENSECAP00000008990	6	4	MAP2K1	MAP2K1|HGNC Symbol|mitogen-activated protein kinase kinase 1 [Source:HGNC Symbol;Acc:6840]|1|ENSECAG00000010640|ENSECAT00000011490
ENSECAP00000000167	6	5	NAP1L1	NAP1L1|HGNC Symbol|nucleosome assembly protein 1-like 1 [Source:HGNC Symbol;Acc:7637]|28|ENSECAG00000000066|ENSECAT00000000225
ENSECAP00000014336	6	5	NNT	NNT|HGNC Symbol|nicotinamide nucleotide transhydrogenase [Source:HGNC Symbol;Acc:7863]|21|ENSECAG00000016077|ENSECAT00000017633
ENSECAP00000014144	6	6	OLA1	OLA1|HGNC Symbol|Obg-like ATPase 1 [Source:HGNC Symbol;Acc:28833]|18|ENSECAG00000016353|ENSECAT00000017411
ENSECAP00000018467;ENSECAP00000002349	6	5	PABPC1	PABPC1|HGNC Symbol|poly(A) binding protein, cytoplasmic 1 [Source:HGNC Symbol;Acc:8554]|9|ENSECAG00000020699|ENSECAT00000022353
ENSECAP00000009489	6	5	PACSIN2	PACSIN2|HGNC Symbol|protein kinase C and casein kinase substrate in neurons 2 [Source:HGNC Symbol;Acc:8571]|28|ENSECAG00000011667|ENSECAT00000012057
ENSECAP00000018086	6	6	PARVG	PARVG|HGNC Symbol|parvin, gamma [Source:HGNC Symbol;Acc:14654]|28|ENSECAG00000020449|ENSECAT00000021915
ENSECAP00000012813	6	5	PFAS	PFAS|HGNC Symbol|phosphoribosylformylglycinamidine synthase [Source:HGNC Symbol;Acc:8863]|11|ENSECAG00000014762|ENSECAT00000015893
ENSECAP00000004457	6	6	PHGDH	PHGDH|HGNC Symbol|phosphoglycerate dehydrogenase [Source:HGNC Symbol;Acc:8923]|5|ENSECAG00000005228|ENSECAT00000006309
ENSECAP00000008312	6	3	PITPNB	PITPNB|HGNC Symbol|phosphatidylinositol transfer protein, beta [Source:HGNC Symbol;Acc:9002]|8|ENSECAG00000010198|ENSECAT00000010731
ENSECAP00000019654	6	5	PLEKHQ1	PLEKHQ1|UniProtKB Gene Name|Uncharacterized protein [Source:UniProtKB/TrEMBL;Acc:F6YPQ9]|1|ENSECAG00000022172|ENSECAT00000023710
ENSECAP00000016955;ENSECAP00000017203;ENSECAP00000021940;ENSECAP00000012072	6	6	PPP2R2A	PPP2R2A|HGNC Symbol|protein phosphatase 2, regulatory subunit B, alpha [Source:HGNC Symbol;Acc:9304]|2|ENSECAG00000019205|ENSECAT00000020644
ENSECAP00000005144	6	6	PSMB4	PSMB4|HGNC Symbol|proteasome (prosome, macropain) subunit, beta type, 4 [Source:HGNC Symbol;Acc:9541]|5|ENSECAG00000006692|ENSECAT00000007115
ENSECAP00000014588	6	4	PSMC2	PSMC2|HGNC Symbol|proteasome (prosome, macropain) 26S subunit, ATPase, 2 [Source:HGNC Symbol;Acc:9548]|4|ENSECAG00000016724|ENSECAT00000017917
ENSECAP00000022376	6	6	PSMC3	PSMC3|HGNC Symbol|proteasome (prosome, macropain) 26S subunit, ATPase, 3 [Source:HGNC Symbol;Acc:9549]|12|ENSECAG00000024786|ENSECAT00000026780
ENSECAP00000016735	6	6	PSTPIP2	PSTPIP2|HGNC Symbol|proline-serine-threonine phosphatase interacting protein 2 [Source:HGNC Symbol;Acc:9581]|8|ENSECAG00000019025|ENSECAT00000020389
ENSECAP00000017387	6	6	PTPN1	PTPN1|HGNC Symbol|protein tyrosine phosphatase, non-receptor type 1 [Source:HGNC Symbol;Acc:9642]|22|ENSECAG00000019772|ENSECAT00000021131
ENSECAP00000012610	6	6	PXN	PXN|HGNC Symbol|paxillin [Source:HGNC Symbol;Acc:9718]|8|ENSECAG00000014975|ENSECAT00000015666
ENSECAP00000008035	6	6	PYCARD	PYCARD|HGNC Symbol|PYD and CARD domain containing [Source:HGNC Symbol;Acc:16608]|13|ENSECAG00000010166|ENSECAT00000010419
ENSECAP00000013745	6	6	RAB11FIP1	RAB11FIP1|HGNC Symbol|RAB11 family interacting protein 1 (class I) [Source:HGNC Symbol;Acc:30265]|27|ENSECAG00000016134|ENSECAT00000016977
ENSECAP00000016540	6	3	RAB5A	RAB5A|HGNC Symbol|RAB5A, member RAS oncogene family [Source:HGNC Symbol;Acc:9783]|16|ENSECAG00000019062|ENSECAT00000020166
ENSECAP00000020242;ENSECAP00000022238	6	4	RAB6A	RAB6A|HGNC Symbol|RAB6A, member RAS oncogene family [Source:HGNC Symbol;Acc:9786]|7|ENSECAG00000022694|ENSECAT00000024371
ENSECAP00000004804	6	3	RAB8A	RAB8A|HGNC Symbol|RAB8A, member RAS oncogene family [Source:HGNC Symbol;Acc:7007]|21|ENSECAG00000006184|ENSECAT00000006719
ENSECAP00000008136;ENSECAP00000001782	6	6	RHOC	RHOC|HGNC Symbol|ras homolog family member C [Source:HGNC Symbol;Acc:669]|5|ENSECAG00000010174|ENSECAT00000010529
ENSECAP00000012986	6	6	RNASEL	RNASEL|EntrezGene|Equus caballus ribonuclease L (2',5'-oligoisoadenylate synthetase-dependent) (RNASEL), mRNA. [Source:RefSeq mRNA;Acc:NM_001089586]|5|ENSECAG00000015188|ENSECAT00000016099
ENSECAP00000016471	6	5	RPN2	RPN2|HGNC Symbol|ribophorin II [Source:HGNC Symbol;Acc:10382]|22|ENSECAG00000018381|ENSECAT00000020083
ENSECAP00000014923	6	5	RSU1	RSU1|UniProtKB Gene Name|Uncharacterized protein [Source:UniProtKB/TrEMBL;Acc:F7AYU1]|29|ENSECAG00000017242|ENSECAT00000018303
ENSECAP00000014718	6	5	RUVBL2	RUVBL2|HGNC Symbol|RuvB-like AAA ATPase 2 [Source:HGNC Symbol;Acc:10475]|10|ENSECAG00000016701|ENSECAT00000018067
ENSECAP00000002219	6	4	SDHA	SDHA|HGNC Symbol|succinate dehydrogenase complex, subunit A, flavoprotein (Fp) [Source:HGNC Symbol;Acc:10680]|21|ENSECAG00000000397|ENSECAT00000003106
ENSECAP00000018039	6	6	SEPT9	SEPT9|HGNC Symbol|septin 9 [Source:HGNC Symbol;Acc:7323]|11|ENSECAG00000020246|ENSECAT00000021867
ENSECAP00000014905	6	6	SNTB1	SNTB1|HGNC Symbol|syntrophin, beta 1 (dystrophin-associated protein A1, 59kDa, basic component 1) [Source:HGNC Symbol;Acc:11168]|9|ENSECAG00000017294|ENSECAT00000018283
ENSECAP00000020162	6	6	SNX3	SNX3|HGNC Symbol|sorting nexin 3 [Source:HGNC Symbol;Acc:11174]|10|ENSECAG00000022664|ENSECAT00000024274
ENSECAP00000010508	6	6	SRRT	SRRT|HGNC Symbol|serrate RNA effector molecule homolog (Arabidopsis) [Source:HGNC Symbol;Acc:24101]|13|ENSECAG00000012292|ENSECAT00000013256
ENSECAP00000018334	6	6	SYTL1	SYTL1|HGNC Symbol|synaptotagmin-like 1 [Source:HGNC Symbol;Acc:15584]|2|ENSECAG00000020672|ENSECAT00000022199
ENSECAP00000018335;ENSECAP00000018140	6	6	TGFBI	TGFBI|HGNC Symbol|transforming growth factor, beta-induced, 68kDa [Source:HGNC Symbol;Acc:11771]|14|ENSECAG00000020193|ENSECAT00000022200
ENSECAP00000006569	6	6	THEMIS2	THEMIS2|HGNC Symbol|thymocyte selection associated family member 2 [Source:HGNC Symbol;Acc:16839]|2|ENSECAG00000008596|ENSECAT00000008733
ENSECAP00000010063	6	6	TOM1	TOM1|HGNC Symbol|target of myb1 (chicken) [Source:HGNC Symbol;Acc:11982]|28|ENSECAG00000011873|ENSECAT00000012741
ENSECAP00000011786	6	6	TPD52	TPD52|HGNC Symbol|tumor protein D52 [Source:HGNC Symbol;Acc:12005]|9|ENSECAG00000013962|ENSECAT00000014729
ENSECAP00000003448	6	6	TPP2	TPP2|UniProtKB Gene Name|Uncharacterized protein [Source:UniProtKB/TrEMBL;Acc:F6PPB7]|17|ENSECAG00000000631|ENSECAT00000004940
ENSECAP00000002343	6	6	UBC	UBC|EntrezGene|Equus caballus ubiquitin C (UBC), mRNA. [Source:RefSeq mRNA;Acc:NM_001081862]|11|ENSECAG00000003428|ENSECAT00000003301
ENSECAP00000006409	6	6	UPP1	UPP1|HGNC Symbol|uridine phosphorylase 1 [Source:HGNC Symbol;Acc:12576]|4|ENSECAG00000008193|ENSECAT00000008545
ENSECAP00000012739	6	5	USP5	USP5|HGNC Symbol|ubiquitin specific peptidase 5 (isopeptidase T) [Source:HGNC Symbol;Acc:12628]|6|ENSECAG00000014532|ENSECAT00000015808
ENSECAP00000013147	6	6	VDAC2	VDAC2|HGNC Symbol|voltage-dependent anion channel 2 [Source:HGNC Symbol;Acc:12672]|1|ENSECAG00000015321|ENSECAT00000016283
ENSECAP00000013692	6	6	WIPF1	WIPF1|HGNC Symbol|WAS/WASL interacting protein family, member 1 [Source:HGNC Symbol;Acc:12736]|18|ENSECAG00000015984|ENSECAT00000016918
ENSECAP00000015329;ENSECAP00000014766	5	5	LIMS1	|||15|ENSECAG00000017490|ENSECAT00000018770
ENSECAP00000013087;ENSECAP00000020087;ENSECAP00000006375	5	5	KLC2	|||24|ENSECAG00000014904|ENSECAT00000016217
ENSECAP00000007173	5	5	EIF3C	||Eukaryotic translation initiation factor 3 subunit C [Source:UniProtKB/TrEMBL;Acc:F6Z4N9]|13|ENSECAG00000008746|ENSECAT00000009427
ENSECAP00000003060	5	5	PRG3	||Uncharacterized protein [Source:UniProtKB/TrEMBL;Acc:F6PL29]|12|ENSECAG00000004473|ENSECAT00000004424
ENSECAP00000022232	5	3	LUC7L2	||Uncharacterized protein [Source:UniProtKB/TrEMBL;Acc:F6SR70]|4|ENSECAG00000024679|ENSECAT00000026628
ENSECAP00000001275	5	5	CEACAM1	||Uncharacterized protein [Source:UniProtKB/TrEMBL;Acc:F6VCS1]|10|ENSECAG00000000893|ENSECAT00000001706
ENSECAP00000002356;ENSECAP00000008796;ENSECAP00000014009;ENSECAP00000009540;ENSECAP00000016594	5	1	EQMHCB2	||Uncharacterized protein [Source:UniProtKB/TrEMBL;Acc:F6YLT0]|20|ENSECAG00000000325|ENSECAT00000003319
ENSECAP00000000401	5	3	SIGLEC14	||Uncharacterized protein [Source:UniProtKB/TrEMBL;Acc:F7CBV6]|10|ENSECAG00000000505|ENSECAT00000000513
ENSECAP00000003967	5	4	PRG3	||Uncharacterized protein [Source:UniProtKB/TrEMBL;Acc:F7CTZ1]|12|ENSECAG00000005569|ENSECAT00000005621
ENSECAP00000000669;ENSECAP00000022115	5	5	HLA-B	||Uncharacterized protein [Source:UniProtKB/TrEMBL;Acc:F7D1W9]|25|ENSECAG00000000436|ENSECAT00000000831
ENSECAP00000017062	5	1	KRAS	||Uncharacterized protein [Source:UniProtKB/TrEMBL;Acc:F7DYP5]|6|ENSECAG00000019522|ENSECAT00000020767
ENSECAP00000022471	5	5	ACADVL	ACADVL|HGNC Symbol|acyl-CoA dehydrogenase, very long chain [Source:HGNC Symbol;Acc:92]|11|ENSECAG00000024844|ENSECAT00000026882
ENSECAP00000012768;ENSECAP00000006041	5	5	ACAP2	ACAP2|HGNC Symbol|ArfGAP with coiled-coil, ankyrin repeat and PH domains 2 [Source:HGNC Symbol;Acc:16469]|19|ENSECAG00000015122|ENSECAT00000015843
ENSECAP00000022155;ENSECAP00000006017	5	4	ADD2	ADD2|HGNC Symbol|adducin 2 (beta) [Source:HGNC Symbol;Acc:244]|15|ENSECAG00000024568|ENSECAT00000026547
ENSECAP00000011252	5	4	ADPRHL2	ADPRHL2|HGNC Symbol|ADP-ribosylhydrolase like 2 [Source:HGNC Symbol;Acc:21304]|2|ENSECAG00000013445|ENSECAT00000014112
ENSECAP00000012587;ENSECAP00000005226	5	5	AKR1B1	AKR1B1|HGNC Symbol|aldo-keto reductase family 1, member B1 (aldose reductase) [Source:HGNC Symbol;Acc:381]|4|ENSECAG00000014271|ENSECAT00000015641
ENSECAP00000016220	5	4	ANXA3	ANXA3|HGNC Symbol|annexin A3 [Source:HGNC Symbol;Acc:541]|3|ENSECAG00000018419|ENSECAT00000019790
ENSECAP00000007649	5	4	APOA1	APOA1|HGNC Symbol|apolipoprotein A-I [Source:HGNC Symbol;Acc:600]|7|ENSECAG00000009752|ENSECAT00000009963
ENSECAP00000010352;ENSECAP00000017584	5	5	ARHGEF6	ARHGEF6|HGNC Symbol|Rac/Cdc42 guanine nucleotide exchange factor (GEF) 6 [Source:HGNC Symbol;Acc:685]|X|ENSECAG00000011914|ENSECAT00000013081
ENSECAP00000017924	5	5	ASAH1	ASAH1|HGNC Symbol|N-acylsphingosine amidohydrolase (acid ceramidase) 1 [Source:HGNC Symbol;Acc:735]|27|ENSECAG00000020076|ENSECAT00000021737
ENSECAP00000006104;ENSECAP00000006119	5	1	ATP2A2	ATP2A2|EntrezGene|Equus caballus ATPase, Ca++ transporting, cardiac muscle, slow twitch 2 (ATP2A2), mRNA. [Source:RefSeq mRNA;Acc:NM_001081765]|8|ENSECAG00000007671|ENSECAT00000008186
ENSECAP00000004686;ENSECAP00000007444;ENSECAP00000021536	5	2	ATP2B4	ATP2B4|HGNC Symbol|ATPase, Ca++ transporting, plasma membrane 4 [Source:HGNC Symbol;Acc:817]|5|ENSECAG00000002919|ENSECAT00000006583
ENSECAP00000007497	5	4	ATP5H	ATP5H|HGNC Symbol|ATP synthase, H+ transporting, mitochondrial Fo complex, subunit d [Source:HGNC Symbol;Acc:845]|11|ENSECAG00000009487|ENSECAT00000009799
ENSECAP00000009061	5	5	ATP6V1G1	ATP6V1G1|HGNC Symbol|ATPase, H+ transporting, lysosomal 13kDa, V1 subunit G1 [Source:HGNC Symbol;Acc:864]|25|ENSECAG00000011155|ENSECAT00000011579
ENSECAP00000009614;ENSECAP00000019657	5	4	BZW1	BZW1|HGNC Symbol|basic leucine zipper and W2 domains 1 [Source:HGNC Symbol;Acc:18380]|18|ENSECAG00000011768|ENSECAT00000012194
ENSECAP00000011096	5	5	CD48	CD48|HGNC Symbol|CD48 molecule [Source:HGNC Symbol;Acc:1683]|5|ENSECAG00000013345|ENSECAT00000013936
ENSECAP00000011716	5	5	CDA	CDA|HGNC Symbol|cytidine deaminase [Source:HGNC Symbol;Acc:1712]|2|ENSECAG00000013981|ENSECAT00000014642
ENSECAP00000000342	5	5	CMPK1	CMPK1|HGNC Symbol|cytidine monophosphate (UMP-CMP) kinase 1, cytosolic [Source:HGNC Symbol;Acc:18170]|2|ENSECAG00000000428|ENSECAT00000000438
ENSECAP00000022211	5	5	CRISPLD2	CRISPLD2|HGNC Symbol|cysteine-rich secretory protein LCCL domain containing 2 [Source:HGNC Symbol;Acc:25248]|3|ENSECAG00000024636|ENSECAT00000026607
ENSECAP00000021653	5	5	DARS	DARS|UniProtKB Gene Name|Uncharacterized protein [Source:UniProtKB/TrEMBL;Acc:F6WZB7]|18|ENSECAG00000024197|ENSECAT00000025992
ENSECAP00000009394	5	1	DDX5	DDX5|HGNC Symbol|DEAD (Asp-Glu-Ala-Asp) box helicase 5 [Source:HGNC Symbol;Acc:2746]|11|ENSECAG00000011132|ENSECAT00000011959
ENSECAP00000013265	5	5	DERA	DERA|HGNC Symbol|deoxyribose-phosphate aldolase (putative) [Source:HGNC Symbol;Acc:24269]|6|ENSECAG00000015504|ENSECAT00000016422
ENSECAP00000011546	5	1	DES	DES|HGNC Symbol|desmin [Source:HGNC Symbol;Acc:2770]|6|ENSECAG00000013832|ENSECAT00000014439
ENSECAP00000009436	5	5	DHX58	DHX58|HGNC Symbol|DEXH (Asp-Glu-X-His) box polypeptide 58 [Source:HGNC Symbol;Acc:29517]|11|ENSECAG00000011439|ENSECAT00000012002
ENSECAP00000021077	5	5	DSCR3	DSCR3|HGNC Symbol|Down syndrome critical region gene 3 [Source:HGNC Symbol;Acc:3044]|26|ENSECAG00000023577|ENSECAT00000025337
ENSECAP00000005731	5	2	EEA1	EEA1|HGNC Symbol|early endosome antigen 1 [Source:HGNC Symbol;Acc:3185]|28|ENSECAG00000007262|ENSECAT00000007768
ENSECAP00000015087	5	1	EHD4	EHD4|HGNC Symbol|EH-domain containing 4 [Source:HGNC Symbol;Acc:3245]|1|ENSECAG00000017216|ENSECAT00000018492
ENSECAP00000011816	5	4	EIF3B	EIF3B|HGNC Symbol|eukaryotic translation initiation factor 3, subunit B [Source:HGNC Symbol;Acc:3280]|13|ENSECAG00000013671|ENSECAT00000014767
ENSECAP00000015461	5	4	EIF4H	EIF4H|HGNC Symbol|eukaryotic translation initiation factor 4H [Source:HGNC Symbol;Acc:12741]|13|ENSECAG00000017832|ENSECAT00000018924
ENSECAP00000018799	5	5	EPS15	EPS15|HGNC Symbol|epidermal growth factor receptor pathway substrate 15 [Source:HGNC Symbol;Acc:3419]|2|ENSECAG00000020824|ENSECAT00000022730
ENSECAP00000008238;ENSECAP00000015959	5	4	ERLIN2	ERLIN2|HGNC Symbol|ER lipid raft associated 2 [Source:HGNC Symbol;Acc:1356]|27|ENSECAG00000009999|ENSECAT00000010647
ENSECAP00000000280	5	5	ERP29	ERP29|HGNC Symbol|endoplasmic reticulum protein 29 [Source:HGNC Symbol;Acc:13799]|8|ENSECAG00000000384|ENSECAT00000000362
ENSECAP00000021802	5	5	ESD	ESD|HGNC Symbol|esterase D [Source:HGNC Symbol;Acc:3465]|17|ENSECAG00000024350|ENSECAT00000026161
ENSECAP00000010949	5	4	ETF1	ETF1|HGNC Symbol|eukaryotic translation termination factor 1 [Source:HGNC Symbol;Acc:3477]|14|ENSECAG00000013041|ENSECAT00000013766
ENSECAP00000002795	5	5	EVI2B	EVI2B|HGNC Symbol|ecotropic viral integration site 2B [Source:HGNC Symbol;Acc:3500]|11|ENSECAG00000004162|ENSECAT00000004041
ENSECAP00000007262	5	5	FAM63A	FAM63A|HGNC Symbol|family with sequence similarity 63, member A [Source:HGNC Symbol;Acc:25648]|5|ENSECAG00000009096|ENSECAT00000009525
ENSECAP00000022714	5	4	GALE	GALE|HGNC Symbol|UDP-galactose-4-epimerase [Source:HGNC Symbol;Acc:4116]|2|ENSECAG00000025140|ENSECAT00000027149
ENSECAP00000017429	5	5	GALK1	GALK1|HGNC Symbol|galactokinase 1 [Source:HGNC Symbol;Acc:4118]|11|ENSECAG00000019803|ENSECAT00000021178
ENSECAP00000005033	5	1	H3F3A	H3F3A|UniProtKB Gene Name|Histone H3 [Source:UniProtKB/TrEMBL;Acc:F6YXV8]|30|ENSECAG00000006904|ENSECAT00000006972
ENSECAP00000014183	5	4	HBZ1	HBZ1|EntrezGene|Equus caballus hemoglobin, zeta (HBZ1), mRNA. [Source:RefSeq mRNA;Acc:NM_001114542]|13|ENSECAG00000016460|ENSECAT00000017453
ENSECAP00000009888	5	5	HEXB	HEXB|HGNC Symbol|hexosaminidase B (beta polypeptide) [Source:HGNC Symbol;Acc:4879]|14|ENSECAG00000011657|ENSECAT00000012513
ENSECAP00000005312	5	5	HNRNPH3	HNRNPH3|HGNC Symbol|heterogeneous nuclear ribonucleoprotein H3 (2H9) [Source:HGNC Symbol;Acc:5043]|1|ENSECAG00000007190|ENSECAT00000007308
ENSECAP00000011089	5	5	HRG	HRG|HGNC Symbol|histidine-rich glycoprotein [Source:HGNC Symbol;Acc:5181]|19|ENSECAG00000013388|ENSECAT00000013928
ENSECAP00000016873	5	3	HSD11B1	HSD11B1|HGNC Symbol|hydroxysteroid (11-beta) dehydrogenase 1 [Source:HGNC Symbol;Acc:5208]|5|ENSECAG00000019243|ENSECAT00000020548
ENSECAP00000005923	5	3	HSPA9	HSPA9|EntrezGene|Equus caballus heat shock 70kDa protein 9 (mortalin) (HSPA9), nuclear gene encoding mitochondrial protein, mRNA. [Source:RefSeq mRNA;Acc:NM_001163884]|14|ENSECAG00000007513|ENSECAT00000007980
ENSECAP00000017959	5	5	HSPB1	HSPB1|HGNC Symbol|heat shock 27kDa protein 1 [Source:HGNC Symbol;Acc:5246]|13|ENSECAG00000020463|ENSECAT00000021776
ENSECAP00000019491	5	5	HVCN1	HVCN1|HGNC Symbol|hydrogen voltage-gated channel 1 [Source:HGNC Symbol;Acc:28240]|8|ENSECAG00000022050|ENSECAT00000023527
ENSECAP00000011707	5	5	IFI30	IFI30|HGNC Symbol|interferon, gamma-inducible protein 30 [Source:HGNC Symbol;Acc:5398]|21|ENSECAG00000013896|ENSECAT00000014631
ENSECAP00000015714;ENSECAP00000006804	5	5	ILF3	ILF3|HGNC Symbol|interleukin enhancer binding factor 3, 90kDa [Source:HGNC Symbol;Acc:6038]|7|ENSECAG00000017640|ENSECAT00000019213
ENSECAP00000015480	5	5	IMPA2	IMPA2|HGNC Symbol|inositol(myo)-1(or 4)-monophosphatase 2 [Source:HGNC Symbol;Acc:6051]|8|ENSECAG00000017598|ENSECAT00000018944
ENSECAP00000018042;ENSECAP00000009334	5	5	INPP5B	INPP5B|HGNC Symbol|inositol polyphosphate-5-phosphatase, 75kDa [Source:HGNC Symbol;Acc:6077]|2|ENSECAG00000019874|ENSECAT00000021870
ENSECAP00000000924	5	5	ISG15	ISG15|HGNC Symbol|ISG15 ubiquitin-like modifier [Source:HGNC Symbol;Acc:4053]|2|ENSECAG00000001324|ENSECAT00000001183
ENSECAP00000007767	5	3	MAP2K2	MAP2K2|HGNC Symbol|mitogen-activated protein kinase kinase 2 [Source:HGNC Symbol;Acc:6842]|7|ENSECAG00000009157|ENSECAT00000010103
ENSECAP00000004498	5	5	MCU	MCU|HGNC Symbol|mitochondrial calcium uniporter [Source:HGNC Symbol;Acc:23526]|1|ENSECAG00000006181|ENSECAT00000006365
ENSECAP00000017058	5	4	MICAL1	MICAL1|HGNC Symbol|microtubule associated monooxygenase, calponin and LIM domain containing 1 [Source:HGNC Symbol;Acc:20619]|10|ENSECAG00000019131|ENSECAT00000020763
ENSECAP00000010748	5	5	MINPP1	MINPP1|HGNC Symbol|multiple inositol-polyphosphate phosphatase 1 [Source:HGNC Symbol;Acc:7102]|1|ENSECAG00000012951|ENSECAT00000013532
ENSECAP00000009606	5	5	MMRN1	MMRN1|HGNC Symbol|multimerin 1 [Source:HGNC Symbol;Acc:7178]|3|ENSECAG00000011719|ENSECAT00000012186
ENSECAP00000016452	5	5	MROH1	MROH1|HGNC Symbol|maestro heat-like repeat family member 1 [Source:HGNC Symbol;Acc:26958]|9|ENSECAG00000018269|ENSECAT00000020061
ENSECAP00000015154	5	5	MTC1	MTC1|UniProtKB Gene Name|Equus caballus ret proto-oncogene (RET), mRNA. [Source:RefSeq mRNA;Acc:NM_001081875]|13|ENSECAG00000017238|ENSECAT00000018573
ENSECAP00000021733	5	5	MTPN	MTPN|HGNC Symbol|myotrophin [Source:HGNC Symbol;Acc:15667]|4|ENSECAG00000024284|ENSECAT00000026084
ENSECAP00000022062	5	1	MYO1E	MYO1E|HGNC Symbol|myosin IE [Source:HGNC Symbol;Acc:7599]|1|ENSECAG00000024352|ENSECAT00000026447
ENSECAP00000020523	5	5	NADK	NADK|HGNC Symbol|NAD kinase [Source:HGNC Symbol;Acc:29831]|2|ENSECAG00000022883|ENSECAT00000024692
ENSECAP00000014323	5	4	NANS	NANS|HGNC Symbol|N-acetylneuraminic acid synthase [Source:HGNC Symbol;Acc:19237]|25|ENSECAG00000016772|ENSECAT00000017618
ENSECAP00000016371	5	4	NEK9	NEK9|HGNC Symbol|NIMA-related kinase 9 [Source:HGNC Symbol;Acc:18591]|24|ENSECAG00000018489|ENSECAT00000019965
ENSECAP00000017364	5	5	NT5DC1	NT5DC1|HGNC Symbol|5'-nucleotidase domain containing 1 [Source:HGNC Symbol;Acc:21556]|10|ENSECAG00000019833|ENSECAT00000021101
ENSECAP00000017134	5	4	NUDT9	NUDT9|HGNC Symbol|nudix (nucleoside diphosphate linked moiety X)-type motif 9 [Source:HGNC Symbol;Acc:8056]|3|ENSECAG00000019556|ENSECAT00000020843
ENSECAP00000009833	5	5	OLR1	OLR1|HGNC Symbol|oxidized low density lipoprotein (lectin-like) receptor 1 [Source:HGNC Symbol;Acc:8133]|6|ENSECAG00000011965|ENSECAT00000012446
ENSECAP00000017592	5	5	PDS5B	PDS5B|HGNC Symbol|PDS5, regulator of cohesion maintenance, homolog B (S. cerevisiae) [Source:HGNC Symbol;Acc:20418]|17|ENSECAG00000019312|ENSECAT00000021365
ENSECAP00000017836	5	3	PIK3R1	PIK3R1|HGNC Symbol|phosphoinositide-3-kinase, regulatory subunit 1 (alpha) [Source:HGNC Symbol;Acc:8979]|21|ENSECAG00000019837|ENSECAT00000021644
ENSECAP00000022445	5	5	PLA2G4A	PLA2G4A|EntrezGene|Equus caballus phospholipase A2, group IVA (cytosolic, calcium-dependent) (PLA2G4A), mRNA. [Source:RefSeq mRNA;Acc:NM_001081843]|5|ENSECAG00000024810|ENSECAT00000026856
ENSECAP00000007580	5	4	PLIN3	PLIN3|HGNC Symbol|perilipin 3 [Source:HGNC Symbol;Acc:16893]|7|ENSECAG00000009572|ENSECAT00000009890
ENSECAP00000010413	5	4	PPBP	PPBP|HGNC Symbol|pro-platelet basic protein (chemokine (C-X-C motif) ligand 7) [Source:HGNC Symbol;Acc:9240]|3|ENSECAG00000012702|ENSECAT00000013150
ENSECAP00000005929	5	5	PPP2R5A	PPP2R5A|UniProtKB Gene Name|Uncharacterized protein [Source:UniProtKB/TrEMBL;Acc:F7C305]|5|ENSECAG00000007665|ENSECAT00000007987
ENSECAP00000013487	5	4	PPP6C	PPP6C|HGNC Symbol|protein phosphatase 6, catalytic subunit [Source:HGNC Symbol;Acc:9323]|25|ENSECAG00000015767|ENSECAT00000016686
ENSECAP00000011982;ENSECAP00000010901	5	5	PSMA7	PSMA7|HGNC Symbol|proteasome (prosome, macropain) subunit, alpha type, 7 [Source:HGNC Symbol;Acc:9536]|22|ENSECAG00000014168|ENSECAT00000014955
ENSECAP00000019171	5	5	PSMB1	PSMB1|HGNC Symbol|proteasome (prosome, macropain) subunit, beta type, 1 [Source:HGNC Symbol;Acc:9537]|31|ENSECAG00000021637|ENSECAT00000023164
ENSECAP00000014747	5	3	PSMB5	PSMB5|HGNC Symbol|proteasome (prosome, macropain) subunit, beta type, 5 [Source:HGNC Symbol;Acc:9542]|1|ENSECAG00000017123|ENSECAT00000018099
ENSECAP00000014397	5	5	PSME1	PSME1|HGNC Symbol|proteasome (prosome, macropain) activator subunit 1 (PA28 alpha) [Source:HGNC Symbol;Acc:9568]|1|ENSECAG00000016855|ENSECAT00000017709
ENSECAP00000011047	5	5	PTGES3	PTGES3|UniProtKB Gene Name|Uncharacterized protein [Source:UniProtKB/TrEMBL;Acc:F6ZQ56]|6|ENSECAG00000013127|ENSECAT00000013880
ENSECAP00000022175	5	4	PTPN11	PTPN11|HGNC Symbol|protein tyrosine phosphatase, non-receptor type 11 [Source:HGNC Symbol;Acc:9644]|8|ENSECAG00000024560|ENSECAT00000026567
ENSECAP00000004973;ENSECAP00000010637	5	5	RAB31	RAB31|HGNC Symbol|RAB31, member RAS oncogene family [Source:HGNC Symbol;Acc:9771]|8|ENSECAG00000006886|ENSECAT00000006904
ENSECAP00000014625;ENSECAP00000012317	5	5	RALA	RALA|HGNC Symbol|v-ral simian leukemia viral oncogene homolog A (ras related) [Source:HGNC Symbol;Acc:9839]|4|ENSECAG00000017044|ENSECAT00000017963
ENSECAP00000009745	5	4	RPIA	RPIA|HGNC Symbol|ribose 5-phosphate isomerase A [Source:HGNC Symbol;Acc:10297]|15|ENSECAG00000011754|ENSECAT00000012343
ENSECAP00000010128	5	1	RPS6KA3	RPS6KA3|HGNC Symbol|ribosomal protein S6 kinase, 90kDa, polypeptide 3 [Source:HGNC Symbol;Acc:10432]|X|ENSECAG00000011322|ENSECAT00000012815
ENSECAP00000017362	5	2	RRAGC	RRAGC|HGNC Symbol|Ras-related GTP binding C [Source:HGNC Symbol;Acc:19902]|2|ENSECAG00000019915|ENSECAT00000021098
ENSECAP00000012968	5	5	SDCBP	SDCBP|EntrezGene|Equus caballus syndecan binding protein (syntenin) (SDCBP), mRNA. [Source:RefSeq mRNA;Acc:NM_001242477]|9|ENSECAG00000015053|ENSECAT00000016077
ENSECAP00000018089	5	3	SEC13	SEC13|HGNC Symbol|SEC13 homolog (S. cerevisiae) [Source:HGNC Symbol;Acc:10697]|16|ENSECAG00000020459|ENSECAT00000021918
ENSECAP00000012410	5	3	SEC23A	SEC23A|HGNC Symbol|Sec23 homolog A (S. cerevisiae) [Source:HGNC Symbol;Acc:10701]|1|ENSECAG00000014310|ENSECAT00000015442
ENSECAP00000015790	5	4	SEC31A	SEC31A|HGNC Symbol|SEC31 homolog A (S. cerevisiae) [Source:HGNC Symbol;Acc:17052]|3|ENSECAG00000017741|ENSECAT00000019300
ENSECAP00000015383	5	5	SEPT2	SEPT2|HGNC Symbol|septin 2 [Source:HGNC Symbol;Acc:7729]|6|ENSECAG00000017553|ENSECAT00000018834
ENSECAP00000007313	5	4	SET	SET|UniProtKB Gene Name|Uncharacterized protein [Source:UniProtKB/TrEMBL;Acc:F6XAY6]|25|ENSECAG00000009117|ENSECAT00000009583
ENSECAP00000011754	5	3	SF3B3	SF3B3|HGNC Symbol|splicing factor 3b, subunit 3, 130kDa [Source:HGNC Symbol;Acc:10770]|3|ENSECAG00000014053|ENSECAT00000014693
ENSECAP00000007103	5	4	SRGN	SRGN|HGNC Symbol|serglycin [Source:HGNC Symbol;Acc:9361]|1|ENSECAG00000009192|ENSECAT00000009345
ENSECAP00000020553	5	5	STRAP	STRAP|HGNC Symbol|serine/threonine kinase receptor associated protein [Source:HGNC Symbol;Acc:30796]|6|ENSECAG00000022958|ENSECAT00000024725
ENSECAP00000012542	5	5	STX2	STX2|HGNC Symbol|syntaxin 2 [Source:HGNC Symbol;Acc:3403]|8|ENSECAG00000014615|ENSECAT00000015590
ENSECAP00000017604	5	4	STX7	STX7|HGNC Symbol|syntaxin 7 [Source:HGNC Symbol;Acc:11442]|10|ENSECAG00000019923|ENSECAT00000021377
ENSECAP00000020706	5	4	SUCLG2	SUCLG2|HGNC Symbol|succinate-CoA ligase, GDP-forming, beta subunit [Source:HGNC Symbol;Acc:11450]|16|ENSECAG00000023254|ENSECAT00000024901
ENSECAP00000006495	5	4	TARDBP	TARDBP|UniProtKB Gene Name|Uncharacterized protein [Source:UniProtKB/TrEMBL;Acc:F6TJA5]|2|ENSECAG00000008338|ENSECAT00000008644
ENSECAP00000004396	5	4	TMEM43	TMEM43|HGNC Symbol|transmembrane protein 43 [Source:HGNC Symbol;Acc:28472]|16|ENSECAG00000005661|ENSECAT00000006229
ENSECAP00000001363;ENSECAP00000011196	5	5	TOP1	TOP1|HGNC Symbol|topoisomerase (DNA) I [Source:HGNC Symbol;Acc:11986]|22|ENSECAG00000000383|ENSECAT00000001865
ENSECAP00000019921	5	4	TSTA3	TSTA3|HGNC Symbol|tissue specific transplantation antigen P35B [Source:HGNC Symbol;Acc:12390]|9|ENSECAG00000022267|ENSECAT00000024007
ENSECAP00000016777;ENSECAP00000003518	5	5	UBE2L3	UBE2L3|HGNC Symbol|ubiquitin-conjugating enzyme E2L 3 [Source:HGNC Symbol;Acc:12488]|8|ENSECAG00000019274|ENSECAT00000020442
ENSECAP00000019303	5	5	UGGT1	UGGT1|HGNC Symbol|UDP-glucose glycoprotein glucosyltransferase 1 [Source:HGNC Symbol;Acc:15663]|18|ENSECAG00000021191|ENSECAT00000023316
ENSECAP00000011552	5	4	USO1	USO1|HGNC Symbol|USO1 vesicle transport factor [Source:HGNC Symbol;Acc:30904]|3|ENSECAG00000013245|ENSECAT00000014446
ENSECAP00000018392	5	1	UTRN	UTRN|HGNC Symbol|utrophin [Source:HGNC Symbol;Acc:12635]|31|ENSECAG00000019458|ENSECAT00000022272
ENSECAP00000006909	5	4	VPS29	VPS29|HGNC Symbol|vacuolar protein sorting 29 homolog (S. cerevisiae) [Source:HGNC Symbol;Acc:14340]|8|ENSECAG00000008902|ENSECAT00000009127
ENSECAP00000020397	5	5	XPNPEP1	XPNPEP1|HGNC Symbol|X-prolyl aminopeptidase (aminopeptidase P) 1, soluble [Source:HGNC Symbol;Acc:12822]|1|ENSECAG00000022579|ENSECAT00000024546
ENSECAP00000013080	4	3	RPL6	||60S ribosomal protein L6 [Source:UniProtKB/TrEMBL;Acc:F6U945]|10|ENSECAG00000015459|ENSECAT00000016209
ENSECAP00000001117	4	1		||Histone H2A [Source:UniProtKB/TrEMBL;Acc:F7B9F5]|20|ENSECAG00000001500|ENSECAT00000001469
ENSECAP00000018884	4	3	RTN3	||Reticulon [Source:UniProtKB/TrEMBL;Acc:F6RFZ7]|12|ENSECAG00000021359|ENSECAT00000022826
ENSECAP00000003793	4	1	IGL	||Uncharacterized protein [Source:UniProtKB/TrEMBL;Acc:F6QAU5]|8|ENSECAG00000005487|ENSECAT00000005395
ENSECAP00000015276	4	4	EIF2S3	||Uncharacterized protein [Source:UniProtKB/TrEMBL;Acc:F6QF52]|X|ENSECAG00000017343|ENSECAT00000018712
ENSECAP00000022279	4	4	LGALS9	||Uncharacterized protein [Source:UniProtKB/TrEMBL;Acc:F6SIG5]|11|ENSECAG00000024755|ENSECAT00000026678
ENSECAP00000006247	4	4	HADHB	||Uncharacterized protein [Source:UniProtKB/TrEMBL;Acc:F6TCZ6]|15|ENSECAG00000007882|ENSECAT00000008355
ENSECAP00000004943	4	2	SIGLEC5	||Uncharacterized protein [Source:UniProtKB/TrEMBL;Acc:F6V7L9]|10|ENSECAG00000006856|ENSECAT00000006871
ENSECAP00000019644	4	4	APOR	||Uncharacterized protein [Source:UniProtKB/TrEMBL;Acc:F6YWC0]|5|ENSECAG00000022247|ENSECAT00000023700
ENSECAP00000004745	4	4	CXCR2	||Uncharacterized protein [Source:UniProtKB/TrEMBL;Acc:F7ACE5]|6|ENSECAG00000006595|ENSECAT00000006652
ENSECAP00000011509	4	3	TSNAX	||Uncharacterized protein [Source:UniProtKB/TrEMBL;Acc:F7ARF9]|1|ENSECAG00000013688|ENSECAT00000014399
ENSECAP00000016613	4	4	LILRA5	||Uncharacterized protein [Source:UniProtKB/TrEMBL;Acc:F7B583]|10|ENSECAG00000019124|ENSECAT00000020251
ENSECAP00000009749	4	3	WASHC2A	||Uncharacterized protein [Source:UniProtKB/TrEMBL;Acc:F7BEF7]|1|ENSECAG00000011080|ENSECAT00000012347
ENSECAP00000005940	4	4	CSNK2A	||Uncharacterized protein [Source:UniProtKB/TrEMBL;Acc:F7BXZ1]|22|ENSECAG00000007532|ENSECAT00000007999
ENSECAP00000012711;ENSECAP00000003358	4	1	IGL	||Uncharacterized protein [Source:UniProtKB/TrEMBL;Acc:F7CAC5]|8|ENSECAG00000015109|ENSECAT00000015778
ENSECAP00000017517;ENSECAP00000020027;ENSECAP00000010823;ENSECAP00000020084	4	4	FCGR3	||Uncharacterized protein [Source:UniProtKB/TrEMBL;Acc:F7CR15]|5|ENSECAG00000020009|ENSECAT00000021277
ENSECAP00000012602	4	3	CR1	||Uncharacterized protein [Source:UniProtKB/TrEMBL;Acc:F7D2W0]|5|ENSECAG00000014292|ENSECAT00000015658
ENSECAP00000017390	4	1	EQMCE1	||Uncharacterized protein [Source:UniProtKB/TrEMBL;Acc:F7DXG2]|20|ENSECAG00000019474|ENSECAT00000021134
ENSECAP00000003734	4	1	COMT	||Uncharacterized protein [Source:UniProtKB/TrEMBL;Acc:H9GZS8]|Un0002|ENSECAG00000005359|ENSECAT00000005315
ENSECAP00000019890	4	3	ABHD14B	ABHD14B|HGNC Symbol|abhydrolase domain containing 14B [Source:HGNC Symbol;Acc:28235]|16|ENSECAG00000022421|ENSECAT00000023968
ENSECAP00000018743	4	3	ACADM	ACADM|HGNC Symbol|acyl-CoA dehydrogenase, C-4 to C-12 straight chain [Source:HGNC Symbol;Acc:89]|5|ENSECAG00000021085|ENSECAT00000022666
ENSECAP00000012443	4	4	ACAT2	ACAT2|HGNC Symbol|acetyl-CoA acetyltransferase 2 [Source:HGNC Symbol;Acc:94]|31|ENSECAG00000014678|ENSECAT00000015478
ENSECAP00000018862	4	4	ACIN1	ACIN1|HGNC Symbol|apoptotic chromatin condensation inducer 1 [Source:HGNC Symbol;Acc:17066]|1|ENSECAG00000021097|ENSECAT00000022804
ENSECAP00000008037	4	3	ACP1	ACP1|HGNC Symbol|acid phosphatase 1, soluble [Source:HGNC Symbol;Acc:122]|15|ENSECAG00000010079|ENSECAT00000010422
ENSECAP00000011372	4	3	ACTL6A	ACTL6A|HGNC Symbol|actin-like 6A [Source:HGNC Symbol;Acc:24124]|19|ENSECAG00000013622|ENSECAT00000014242
ENSECAP00000009155	4	4	ADSS	ADSS|UniProtKB Gene Name|Adenylosuccinate synthetase [Source:UniProtKB/TrEMBL;Acc:F7BBM5]|30|ENSECAG00000010744|ENSECAT00000011682
ENSECAP00000010083;ENSECAP00000002891	4	3	ALDH3A2	ALDH3A2|HGNC Symbol|aldehyde dehydrogenase 3 family, member A2 [Source:HGNC Symbol;Acc:403]|11|ENSECAG00000011403|ENSECAT00000012764
ENSECAP00000010824	4	2	ALDH9A1	ALDH9A1|HGNC Symbol|aldehyde dehydrogenase 9 family, member A1 [Source:HGNC Symbol;Acc:412]|5|ENSECAG00000012770|ENSECAT00000013622
ENSECAP00000016275	4	4	ALYREF	ALYREF|HGNC Symbol|Aly/REF export factor [Source:HGNC Symbol;Acc:19071]|11|ENSECAG00000018754|ENSECAT00000019852
ENSECAP00000011785	4	4	APOA1BP	APOA1BP|HGNC Symbol|apolipoprotein A-I binding protein [Source:HGNC Symbol;Acc:18453]|5|ENSECAG00000013968|ENSECAT00000014727
ENSECAP00000014325;ENSECAP00000021596	4	4	ARFGEF1	ARFGEF1|HGNC Symbol|ADP-ribosylation factor guanine nucleotide-exchange factor 1 (brefeldin A-inhibited) [Source:HGNC Symbol;Acc:15772]|9|ENSECAG00000016412|ENSECAT00000017621
ENSECAP00000009785	4	3	ARHGAP30	ARHGAP30|HGNC Symbol|Rho GTPase activating protein 30 [Source:HGNC Symbol;Acc:27414]|5|ENSECAG00000011890|ENSECAT00000012392
ENSECAP00000016312	4	3	ARL6IP1	ARL6IP1|UniProtKB Gene Name|ADP-ribosylation factor-like protein 6-interacting protein 1-like protein; Uncharacterized protein [Source:UniProtKB/TrEMBL;Acc:F7B2S0]|13|ENSECAG00000018811|ENSECAT00000019895
ENSECAP00000010818	4	1	ARL8B	ARL8B|HGNC Symbol|ADP-ribosylation factor-like 8B [Source:HGNC Symbol;Acc:25564]|16|ENSECAG00000013084|ENSECAT00000013615
ENSECAP00000007809	4	2	ARPC5L	ARPC5L|HGNC Symbol|actin related protein 2/3 complex, subunit 5-like [Source:HGNC Symbol;Acc:23366]|25|ENSECAG00000009791|ENSECAT00000010155
ENSECAP00000011565	4	1	ATP2A1	ATP2A1|UniProtKB Gene Name|Uncharacterized protein [Source:UniProtKB/TrEMBL;Acc:F6ZUA6]|13|ENSECAG00000012593|ENSECAT00000014463
ENSECAP00000007505	4	1	ATP2B1	ATP2B1|UniProtKB Gene Name|Uncharacterized protein [Source:UniProtKB/TrEMBL;Acc:F6XSG4]|28|ENSECAG00000008450|ENSECAT00000009808
ENSECAP00000016105	4	3	ATP5F1	ATP5F1|HGNC Symbol|ATP synthase, H+ transporting, mitochondrial Fo complex, subunit B1 [Source:HGNC Symbol;Acc:840]|5|ENSECAG00000018599|ENSECAT00000019663
ENSECAP00000009598	4	4	BLVRA	BLVRA|UniProtKB Gene Name|Biliverdin reductase A-like protein; Uncharacterized protein [Source:UniProtKB/TrEMBL;Acc:F7AIK6]|4|ENSECAG00000011650|ENSECAT00000012177
ENSECAP00000009567	4	4	C1QBP	C1QBP|HGNC Symbol|complement component 1, q subcomponent binding protein [Source:HGNC Symbol;Acc:1243]|11|ENSECAG00000011765|ENSECAT00000012142
ENSECAP00000018973	4	4	C20orf27	C20orf27|HGNC Symbol|chromosome 20 open reading frame 27 [Source:HGNC Symbol;Acc:15873]|22|ENSECAG00000021455|ENSECAT00000022931
ENSECAP00000001198;ENSECAP00000015297;ENSECAP00000017827	4	4	CAMK2G	CAMK2G|HGNC Symbol|calcium/calmodulin-dependent protein kinase II gamma [Source:HGNC Symbol;Acc:1463]|1|ENSECAG00000000031|ENSECAT00000001588
ENSECAP00000010329;ENSECAP00000004093	4	4	CAMKK2	CAMKK2|HGNC Symbol|calcium/calmodulin-dependent protein kinase kinase 2, beta [Source:HGNC Symbol;Acc:1470]|8|ENSECAG00000012142|ENSECAT00000013053
ENSECAP00000013268	4	2	CASP6	CASP6|HGNC Symbol|caspase 6, apoptosis-related cysteine peptidase [Source:HGNC Symbol;Acc:1507]|2|ENSECAG00000015479|ENSECAT00000016426
ENSECAP00000004055;ENSECAP00000011485	4	3	CASP8	CASP8|HGNC Symbol|caspase 8, apoptosis-related cysteine peptidase [Source:HGNC Symbol;Acc:1509]|18|ENSECAG00000005210|ENSECAT00000005749
ENSECAP00000003427	4	3	CBL	CBL|HGNC Symbol|Cbl proto-oncogene, E3 ubiquitin protein ligase [Source:HGNC Symbol;Acc:1541]|7|ENSECAG00000003448|ENSECAT00000004914
ENSECAP00000010494	4	3	CBX3	CBX3|HGNC Symbol|chromobox homolog 3 [Source:HGNC Symbol;Acc:1553]|4|ENSECAG00000012780|ENSECAT00000013241
ENSECAP00000014412	4	4	CCAR1	CCAR1|HGNC Symbol|cell division cycle and apoptosis regulator 1 [Source:HGNC Symbol;Acc:24236]|1|ENSECAG00000016291|ENSECAT00000017725
ENSECAP00000008816	4	4	CCDC22	CCDC22|HGNC Symbol|coiled-coil domain containing 22 [Source:HGNC Symbol;Acc:28909]|X|ENSECAG00000010680|ENSECAT00000011296
ENSECAP00000016635	4	4	CD47	CD47|HGNC Symbol|CD47 molecule [Source:HGNC Symbol;Acc:1682]|19|ENSECAG00000018995|ENSECAT00000020275
ENSECAP00000005316	4	4	CELF2	CELF2|HGNC Symbol|CUGBP, Elav-like family member 2 [Source:HGNC Symbol;Acc:2550]|29|ENSECAG00000006649|ENSECAT00000007313
ENSECAP00000011142	4	3	CES2	CES2|HGNC Symbol|carboxylesterase 2 [Source:HGNC Symbol;Acc:1864]|3|ENSECAG00000012061|ENSECAT00000013985
ENSECAP00000012992	4	4	CORO1B	CORO1B|HGNC Symbol|coronin, actin binding protein, 1B [Source:HGNC Symbol;Acc:2253]|12|ENSECAG00000014882|ENSECAT00000016105
ENSECAP00000005000	4	4	CRISP3	CRISP3|EntrezGene|Equus caballus cysteine-rich secretory protein 3 (CRISP3), mRNA. [Source:RefSeq mRNA;Acc:NM_001081874]|20|ENSECAG00000006482|ENSECAT00000006933
ENSECAP00000007047	4	4	CSRP1	CSRP1|HGNC Symbol|cysteine and glycine-rich protein 1 [Source:HGNC Symbol;Acc:2469]|30|ENSECAG00000008944|ENSECAT00000009283
ENSECAP00000022824;ENSECAP00000015499;ENSECAP00000015080	4	2	CTPS2	CTPS2|HGNC Symbol|CTP synthase 2 [Source:HGNC Symbol;Acc:2520]|X|ENSECAG00000017669|ENSECAT00000028845
ENSECAP00000011124	4	4	CTSH	CTSH|HGNC Symbol|cathepsin H [Source:HGNC Symbol;Acc:2535]|1|ENSECAG00000013091|ENSECAT00000013967
ENSECAP00000011045	4	4	DAGLB	DAGLB|HGNC Symbol|diacylglycerol lipase, beta [Source:HGNC Symbol;Acc:28923]|13|ENSECAG00000013070|ENSECAT00000013878
ENSECAP00000010836	4	4	DCPS	DCPS|HGNC Symbol|decapping enzyme, scavenger [Source:HGNC Symbol;Acc:29812]|7|ENSECAG00000012956|ENSECAT00000013634
ENSECAP00000010223	4	4	DEK	DEK|HGNC Symbol|DEK oncogene [Source:HGNC Symbol;Acc:2768]|20|ENSECAG00000012231|ENSECAT00000012930
ENSECAP00000012441	4	4	DENND3	DENND3|HGNC Symbol|DENN/MADD domain containing 3 [Source:HGNC Symbol;Acc:29134]|9|ENSECAG00000014691|ENSECAT00000015476
ENSECAP00000010386	4	4	DGKA	DGKA|HGNC Symbol|diacylglycerol kinase, alpha 80kDa [Source:HGNC Symbol;Acc:2849]|6|ENSECAG00000011968|ENSECAT00000013121
ENSECAP00000020897	4	3	DHX15	DHX15|HGNC Symbol|DEAH (Asp-Glu-Ala-His) box helicase 15 [Source:HGNC Symbol;Acc:2738]|3|ENSECAG00000023224|ENSECAT00000025129
ENSECAP00000022941;ENSECAP00000008466	4	1	DNM3	DNM3|HGNC Symbol|dynamin 3 [Source:HGNC Symbol;Acc:29125]|5|ENSECAG00000010369|ENSECAT00000029159
ENSECAP00000011206	4	4	ECHDC2	ECHDC2|HGNC Symbol|enoyl CoA hydratase domain containing 2 [Source:HGNC Symbol;Acc:23408]|2|ENSECAG00000013217|ENSECAT00000014058
ENSECAP00000014209	4	4	EEF1B2	EEF1B2|HGNC Symbol|eukaryotic translation elongation factor 1 beta 2 [Source:HGNC Symbol;Acc:3208]|18|ENSECAG00000016653|ENSECAT00000017481
ENSECAP00000010359;ENSECAP00000004015	4	3	EIF1	EIF1|HGNC Symbol|eukaryotic translation initiation factor 1 [Source:HGNC Symbol;Acc:3249]|11|ENSECAG00000012516|ENSECAT00000013091
ENSECAP00000015947	4	4	EIF2S1	EIF2S1|UniProtKB Gene Name|Eukaryotic translation initiation factor subunit 1-like protein; Uncharacterized protein [Source:UniProtKB/TrEMBL;Acc:F7CTS5]|24|ENSECAG00000018424|ENSECAT00000019482
ENSECAP00000017148	4	4	EIF2S2	EIF2S2|UniProtKB Gene Name|Eukaryotic translation initiation factor 2 subunit 2-like protein; Uncharacterized protein [Source:UniProtKB/TrEMBL;Acc:F7DE88]|22|ENSECAG00000019481|ENSECAT00000020858
ENSECAP00000014020	4	4	EIF4A3	EIF4A3|HGNC Symbol|eukaryotic translation initiation factor 4A3 [Source:HGNC Symbol;Acc:18683]|11|ENSECAG00000015925|ENSECAT00000017275
ENSECAP00000017418	4	3	EPS15L1	EPS15L1|HGNC Symbol|epidermal growth factor receptor pathway substrate 15-like 1 [Source:HGNC Symbol;Acc:24634]|21|ENSECAG00000019452|ENSECAT00000021166
ENSECAP00000009264	4	2	EQMHCB2	EQMHCB2|EntrezGene|Equus caballus MHC class I heavy chain (EQMHCB2), mRNA. [Source:RefSeq mRNA;Acc:NM_001082506]|20|ENSECAG00000009069|ENSECAT00000011806
ENSECAP00000019904	4	3	EWSR1	EWSR1|HGNC Symbol|EWS RNA-binding protein 1 [Source:HGNC Symbol;Acc:3508]|8|ENSECAG00000022120|ENSECAT00000023986
ENSECAP00000001827	4	4	FAH	FAH|HGNC Symbol|fumarylacetoacetate hydrolase (fumarylacetoacetase) [Source:HGNC Symbol;Acc:3579]|1|ENSECAG00000000939|ENSECAT00000002563
ENSECAP00000008703	4	4	FAM107B	FAM107B|HGNC Symbol|family with sequence similarity 107, member B [Source:HGNC Symbol;Acc:23726]|29|ENSECAG00000010777|ENSECAT00000011168
ENSECAP00000009437;ENSECAP00000009448	4	3	FAM160B1	FAM160B1|HGNC Symbol|family with sequence similarity 160, member B1 [Source:HGNC Symbol;Acc:29320]|1|ENSECAG00000011276|ENSECAT00000012003
ENSECAP00000012593	4	2	FAM49A	FAM49A|HGNC Symbol|family with sequence similarity 49, member A [Source:HGNC Symbol;Acc:25373]|15|ENSECAG00000014952|ENSECAT00000015648
ENSECAP00000021235	4	4	FCHO2	FCHO2|HGNC Symbol|FCH domain only 2 [Source:HGNC Symbol;Acc:25180]|14|ENSECAG00000023625|ENSECAT00000025525
ENSECAP00000015582	4	4	FKBP15	FKBP15|HGNC Symbol|FK506 binding protein 15, 133kDa [Source:HGNC Symbol;Acc:23397]|25|ENSECAG00000017713|ENSECAT00000019055
ENSECAP00000011113	4	3	GBP6	GBP6|HGNC Symbol|guanylate binding protein family, member 6 [Source:HGNC Symbol;Acc:25395]|5|ENSECAG00000012791|ENSECAT00000013954
ENSECAP00000011602	4	3	GGA1	GGA1|HGNC Symbol|golgi-associated, gamma adaptin ear containing, ARF binding protein 1 [Source:HGNC Symbol;Acc:17842]|28|ENSECAG00000013492|ENSECAT00000014507
ENSECAP00000006904	4	4	GIT2	GIT2|HGNC Symbol|G protein-coupled receptor kinase interacting ArfGAP 2 [Source:HGNC Symbol;Acc:4273]|8|ENSECAG00000008399|ENSECAT00000009120
ENSECAP00000022109	4	4	GLRX	GLRX|HGNC Symbol|glutaredoxin (thioltransferase) [Source:HGNC Symbol;Acc:4330]|14|ENSECAG00000024613|ENSECAT00000026497
ENSECAP00000000200	4	4	GLRX3	GLRX3|HGNC Symbol|glutaredoxin 3 [Source:HGNC Symbol;Acc:15987]|1|ENSECAG00000000306|ENSECAT00000000264
ENSECAP00000018085	4	4	GM2A	GM2A|UniProtKB Gene Name|Equus caballus GM2 ganglioside activator (GM2A), mRNA. [Source:RefSeq mRNA;Acc:NM_001081912]|14|ENSECAG00000020587|ENSECAT00000021914
ENSECAP00000020502	4	2	GMPR	GMPR|HGNC Symbol|guanosine monophosphate reductase [Source:HGNC Symbol;Acc:4376]|20|ENSECAG00000022923|ENSECAT00000024669
ENSECAP00000021880	4	3	GNAS1	GNAS1|UniProtKB Gene Name|Uncharacterized protein [Source:UniProtKB/TrEMBL;Acc:F6X8Y3]|22|ENSECAG00000024243|ENSECAT00000026245
ENSECAP00000013712	4	1	GNPDA2	GNPDA2|HGNC Symbol|glucosamine-6-phosphate deaminase 2 [Source:HGNC Symbol;Acc:21526]|3|ENSECAG00000016016|ENSECAT00000016939
ENSECAP00000000135	4	4	GOT1	GOT1|UniProtKB Gene Name|Aspartate aminotransferase [Source:UniProtKB/TrEMBL;Acc:F7CDB4]|1|ENSECAG00000000095|ENSECAT00000000188
ENSECAP00000012684	4	4	GSDMD	GSDMD|HGNC Symbol|gasdermin D [Source:HGNC Symbol;Acc:25697]|9|ENSECAG00000015005|ENSECAT00000015748
ENSECAP00000014243;ENSECAP00000021178	4	1	H2AFV	H2AFV|HGNC Symbol|H2A histone family, member V [Source:HGNC Symbol;Acc:20664]|4|ENSECAG00000016692|ENSECAT00000017523
ENSECAP00000010115	4	2	HBE1	HBE1|HGNC Symbol|hemoglobin, epsilon 1 [Source:HGNC Symbol;Acc:4830]|7|ENSECAG00000012269|ENSECAT00000012801
ENSECAP00000014039;ENSECAP00000011591	4	4	HDAC1	HDAC1|HGNC Symbol|histone deacetylase 1 [Source:HGNC Symbol;Acc:4852]|2|ENSECAG00000016082|ENSECAT00000017295
ENSECAP00000009930	4	3	HEXA	HEXA|HGNC Symbol|hexosaminidase A (alpha polypeptide) [Source:HGNC Symbol;Acc:4878]|1|ENSECAG00000011466|ENSECAT00000012568
ENSECAP00000020212	4	2	HNRNPD	HNRNPD|UniProtKB Gene Name|Uncharacterized protein [Source:UniProtKB/TrEMBL;Acc:F6UQU2]|3|ENSECAG00000022692|ENSECAT00000024337
ENSECAP00000013274	4	4	HSD17B10	HSD17B10|HGNC Symbol|hydroxysteroid (17-beta) dehydrogenase 10 [Source:HGNC Symbol;Acc:4800]|X|ENSECAG00000015572|ENSECAT00000016434
ENSECAP00000006260;ENSECAP00000010606	4	4	HSD17B11	HSD17B11|HGNC Symbol|hydroxysteroid (17-beta) dehydrogenase 11 [Source:HGNC Symbol;Acc:22960]|3|ENSECAG00000008173|ENSECAT00000008370
ENSECAP00000004056;ENSECAP00000019419	4	4	IL1RN	IL1RN|UniProtKB Gene Name|Equus caballus interleukin 1 receptor antagonist (IL1RN), mRNA. [Source:RefSeq mRNA;Acc:NM_001082525]|15|ENSECAG00000004312|ENSECAT00000005750
ENSECAP00000006934	4	4	ILF2	ILF2|HGNC Symbol|interleukin enhancer binding factor 2 [Source:HGNC Symbol;Acc:6037]|5|ENSECAG00000008567|ENSECAT00000009156
ENSECAP00000014130	4	3	IPO7	IPO7|HGNC Symbol|importin 7 [Source:HGNC Symbol;Acc:9852]|7|ENSECAG00000015965|ENSECAT00000017394
ENSECAP00000011891	4	4	ITPA	ITPA|HGNC Symbol|inosine triphosphatase (nucleoside triphosphate pyrophosphatase) [Source:HGNC Symbol;Acc:6176]|22|ENSECAG00000014049|ENSECAT00000014855
ENSECAP00000001381	4	4	KCTD12	KCTD12|HGNC Symbol|potassium channel tetramerization domain containing 12 [Source:HGNC Symbol;Acc:14678]|17|ENSECAG00000002083|ENSECAT00000001906
ENSECAP00000015399	4	4	LAMP1	LAMP1|HGNC Symbol|lysosomal-associated membrane protein 1 [Source:HGNC Symbol;Acc:6499]|17|ENSECAG00000017618|ENSECAT00000018853
ENSECAP00000019722	4	4	LNPEP	LNPEP|HGNC Symbol|leucyl/cystinyl aminopeptidase [Source:HGNC Symbol;Acc:6656]|14|ENSECAG00000021790|ENSECAT00000023780
ENSECAP00000015725	4	4	LRRC59	LRRC59|HGNC Symbol|leucine rich repeat containing 59 [Source:HGNC Symbol;Acc:28817]|11|ENSECAG00000018072|ENSECAT00000019226
ENSECAP00000018185	4	3	MGST1	MGST1|UniProtKB Gene Name|Microsomal glutathione S-transferase 1-like protein; Uncharacterized protein [Source:UniProtKB/TrEMBL;Acc:F6U8C2]|6|ENSECAG00000020763|ENSECAT00000022028
ENSECAP00000020866	4	4	MOB1A	MOB1A|HGNC Symbol|MOB kinase activator 1A [Source:HGNC Symbol;Acc:16015]|15|ENSECAG00000023379|ENSECAT00000025093
ENSECAP00000011239	4	4	NAGK	NAGK|HGNC Symbol|N-acetylglucosamine kinase [Source:HGNC Symbol;Acc:17174]|15|ENSECAG00000013331|ENSECAT00000014099
ENSECAP00000015949	4	3	NAPRT1	NAPRT1|HGNC Symbol|nicotinate phosphoribosyltransferase domain containing 1 [Source:HGNC Symbol;Acc:30450]|9|ENSECAG00000018111|ENSECAT00000019484
ENSECAP00000000764	4	4	NPL	NPL|HGNC Symbol|N-acetylneuraminate pyruvate lyase (dihydrodipicolinate synthase) [Source:HGNC Symbol;Acc:16781]|5|ENSECAG00000000650|ENSECAT00000000944
ENSECAP00000008826	4	3	NSF	NSF|HGNC Symbol|N-ethylmaleimide-sensitive factor [Source:HGNC Symbol;Acc:8016]|11|ENSECAG00000010401|ENSECAT00000011306
ENSECAP00000013875	4	3	NT5DC2	NT5DC2|HGNC Symbol|5'-nucleotidase domain containing 2 [Source:HGNC Symbol;Acc:25717]|16|ENSECAG00000015835|ENSECAT00000017118
ENSECAP00000009338	4	4	NUDT2	NUDT2|HGNC Symbol|nudix (nucleoside diphosphate linked moiety X)-type motif 2 [Source:HGNC Symbol;Acc:8049]|23|ENSECAG00000011552|ENSECAT00000011893
ENSECAP00000021677	4	4	OGDH	OGDH|HGNC Symbol|oxoglutarate (alpha-ketoglutarate) dehydrogenase (lipoamide) [Source:HGNC Symbol;Acc:8124]|4|ENSECAG00000023953|ENSECAT00000026022
ENSECAP00000008799	4	3	PAFAH1B3	PAFAH1B3|HGNC Symbol|platelet-activating factor acetylhydrolase 1b, catalytic subunit 3 (29kDa) [Source:HGNC Symbol;Acc:8576]|10|ENSECAG00000010970|ENSECAT00000011278
ENSECAP00000015236;ENSECAP00000007464	4	4	PCYT1A	PCYT1A|HGNC Symbol|phosphate cytidylyltransferase 1, choline, alpha [Source:HGNC Symbol;Acc:8754]|19|ENSECAG00000017477|ENSECAT00000018666
ENSECAP00000015619	4	4	PDCD10	PDCD10|HGNC Symbol|programmed cell death 10 [Source:HGNC Symbol;Acc:8761]|19|ENSECAG00000017911|ENSECAT00000019099
ENSECAP00000018627	4	3	PDCD6	PDCD6|HGNC Symbol|programmed cell death 6 [Source:HGNC Symbol;Acc:8765]|21|ENSECAG00000021111|ENSECAT00000022534
ENSECAP00000018411	4	3	PDLIM1	PDLIM1|HGNC Symbol|PDZ and LIM domain 1 [Source:HGNC Symbol;Acc:2067]|1|ENSECAG00000020816|ENSECAT00000022293
ENSECAP00000017180	4	3	PICALM	PICALM|HGNC Symbol|phosphatidylinositol binding clathrin assembly protein [Source:HGNC Symbol;Acc:15514]|7|ENSECAG00000019264|ENSECAT00000020894
ENSECAP00000005743	4	2	PIK3CD	PIK3CD|HGNC Symbol|phosphatidylinositol-4,5-bisphosphate 3-kinase, catalytic subunit delta [Source:HGNC Symbol;Acc:8977]|2|ENSECAG00000006847|ENSECAT00000007780
ENSECAP00000006272;ENSECAP00000019873	4	4	PIP4K2A	PIP4K2A|HGNC Symbol|phosphatidylinositol-5-phosphate 4-kinase, type II, alpha [Source:HGNC Symbol;Acc:8997]|29|ENSECAG00000007707|ENSECAT00000008384
ENSECAP00000017568	4	2	PLAA	PLAA|HGNC Symbol|phospholipase A2-activating protein [Source:HGNC Symbol;Acc:9043]|23|ENSECAG00000020120|ENSECAT00000021340
ENSECAP00000009151	4	4	PPA2	PPA2|HGNC Symbol|pyrophosphatase (inorganic) 2 [Source:HGNC Symbol;Acc:28883]|2|ENSECAG00000011236|ENSECAT00000011678
ENSECAP00000014938	4	4	PPP1R7	PPP1R7|HGNC Symbol|protein phosphatase 1, regulatory subunit 7 [Source:HGNC Symbol;Acc:9295]|6|ENSECAG00000017246|ENSECAT00000018319
ENSECAP00000006923	4	3	PPP5C	PPP5C|HGNC Symbol|protein phosphatase 5, catalytic subunit [Source:HGNC Symbol;Acc:9322]|10|ENSECAG00000008603|ENSECAT00000009145
ENSECAP00000014954	4	2	PRKACA	PRKACA|HGNC Symbol|protein kinase, cAMP-dependent, catalytic, alpha [Source:HGNC Symbol;Acc:9380]|7|ENSECAG00000016874|ENSECAT00000018339
ENSECAP00000021407	4	4	PRKCSH	PRKCSH|HGNC Symbol|protein kinase C substrate 80K-H [Source:HGNC Symbol;Acc:9411]|7|ENSECAG00000023774|ENSECAT00000025717
ENSECAP00000009546	4	4	PSMA3	PSMA3|HGNC Symbol|proteasome (prosome, macropain) subunit, alpha type, 3 [Source:HGNC Symbol;Acc:9532]|24|ENSECAG00000011509|ENSECAT00000012120
ENSECAP00000007717	4	3	PSMA4	PSMA4|HGNC Symbol|proteasome (prosome, macropain) subunit, alpha type, 4 [Source:HGNC Symbol;Acc:9533]|1|ENSECAG00000009632|ENSECAT00000010043
ENSECAP00000001101	4	4	PSMB3	PSMB3|HGNC Symbol|proteasome (prosome, macropain) subunit, beta type, 3 [Source:HGNC Symbol;Acc:9540]|11|ENSECAG00000000987|ENSECAT00000001435
ENSECAP00000013937	4	3	PSMB6	PSMB6|HGNC Symbol|proteasome (prosome, macropain) subunit, beta type, 6 [Source:HGNC Symbol;Acc:9543]|11|ENSECAG00000016254|ENSECAT00000017187
ENSECAP00000021023	4	4	PSMB7	PSMB7|UniProtKB Gene Name|Proteasome subunit beta type [Source:UniProtKB/TrEMBL;Acc:F7CUX8]|25|ENSECAG00000023415|ENSECAT00000025277
ENSECAP00000016548	4	4	PSMB8	PSMB8|HGNC Symbol|proteasome (prosome, macropain) subunit, beta type, 8 [Source:HGNC Symbol;Acc:9545]|20|ENSECAG00000018887|ENSECAT00000020177
ENSECAP00000012452	4	4	PSMD11	PSMD11|HGNC Symbol|proteasome (prosome, macropain) 26S subunit, non-ATPase, 11 [Source:HGNC Symbol;Acc:9556]|11|ENSECAG00000014306|ENSECAT00000015487
ENSECAP00000010459	4	4	PSMD12	PSMD12|HGNC Symbol|proteasome (prosome, macropain) 26S subunit, non-ATPase, 12 [Source:HGNC Symbol;Acc:9557]|11|ENSECAG00000012224|ENSECAT00000013203
ENSECAP00000017866	4	3	PSMD7	PSMD7|HGNC Symbol|proteasome (prosome, macropain) 26S subunit, non-ATPase, 7 [Source:HGNC Symbol;Acc:9565]|3|ENSECAG00000020408|ENSECAT00000021676
ENSECAP00000017277	4	4	PTK2B	PTK2B|HGNC Symbol|protein tyrosine kinase 2 beta [Source:HGNC Symbol;Acc:9612]|2|ENSECAG00000018924|ENSECAT00000021005
ENSECAP00000020335	4	4	QPCT	QPCT|HGNC Symbol|glutaminyl-peptide cyclotransferase [Source:HGNC Symbol;Acc:9753]|15|ENSECAG00000022776|ENSECAT00000024478
ENSECAP00000001619	4	3	RAB35	RAB35|HGNC Symbol|RAB35, member RAS oncogene family [Source:HGNC Symbol;Acc:9774]|8|ENSECAG00000002380|ENSECAT00000002280
ENSECAP00000018078	4	4	RAN	RAN|HGNC Symbol|RAN, member RAS oncogene family [Source:HGNC Symbol;Acc:9846]|8|ENSECAG00000020532|ENSECAT00000021906
ENSECAP00000020811	4	4	RASGRP2	RASGRP2|HGNC Symbol|RAS guanyl releasing protein 2 (calcium and DAG-regulated) [Source:HGNC Symbol;Acc:9879]|12|ENSECAG00000022956|ENSECAT00000025027
ENSECAP00000019548	4	4	RBM8A	RBM8A|EntrezGene|Equus caballus RNA binding motif protein 8A (RBM8A), mRNA. [Source:RefSeq mRNA;Acc:NM_001163973]|5|ENSECAG00000022024|ENSECAT00000023591
ENSECAP00000015007	4	3	RCC1	RCC1|EntrezGene|Equus caballus regulator of chromosome condensation 1 (RCC1), mRNA. [Source:RefSeq mRNA;Acc:NM_001205211]|2|ENSECAG00000017252|ENSECAT00000018397
ENSECAP00000021891	4	4	RCC2	RCC2|HGNC Symbol|regulator of chromosome condensation 2 [Source:HGNC Symbol;Acc:30297]|2|ENSECAG00000024364|ENSECAT00000026258
ENSECAP00000011798	4	4	RELA	RELA|HGNC Symbol|v-rel avian reticuloendotheliosis viral oncogene homolog A [Source:HGNC Symbol;Acc:9955]|12|ENSECAG00000013763|ENSECAT00000014744
ENSECAP00000008293	4	4	RP2	RP2|HGNC Symbol|retinitis pigmentosa 2 (X-linked recessive) [Source:HGNC Symbol;Acc:10274]|X|ENSECAG00000010351|ENSECAT00000010708
ENSECAP00000002798	4	4	RPN1	RPN1|HGNC Symbol|ribophorin I [Source:HGNC Symbol;Acc:10381]|16|ENSECAG00000003030|ENSECAT00000004045
ENSECAP00000019030	4	2	RPS6KA2	RPS6KA2|HGNC Symbol|ribosomal protein S6 kinase, 90kDa, polypeptide 2 [Source:HGNC Symbol;Acc:10431]|31|ENSECAG00000020508|ENSECAT00000022999
ENSECAP00000013651	4	1	RRAGD	RRAGD|HGNC Symbol|Ras-related GTP binding D [Source:HGNC Symbol;Acc:19903]|10|ENSECAG00000015826|ENSECAT00000016873
ENSECAP00000021481	4	3	RRM1	RRM1|HGNC Symbol|ribonucleotide reductase M1 [Source:HGNC Symbol;Acc:10451]|7|ENSECAG00000023847|ENSECAT00000025802
ENSECAP00000000842	4	4	RUVBL1	RUVBL1|HGNC Symbol|RuvB-like AAA ATPase 1 [Source:HGNC Symbol;Acc:10474]|16|ENSECAG00000000545|ENSECAT00000001047
ENSECAP00000021450	4	4	S100P	S100P|HGNC Symbol|S100 calcium binding protein P [Source:HGNC Symbol;Acc:10504]|3|ENSECAG00000023992|ENSECAT00000025766
ENSECAP00000007924	4	3	SCRN2	SCRN2|HGNC Symbol|secernin 2 [Source:HGNC Symbol;Acc:30381]|11|ENSECAG00000009826|ENSECAT00000010284
ENSECAP00000019290	4	4	SEC24C	SEC24C|HGNC Symbol|SEC24 family member C [Source:HGNC Symbol;Acc:10705]|1|ENSECAG00000021483|ENSECAT00000023302
ENSECAP00000000171	4	4	SEMA7A	SEMA7A|HGNC Symbol|semaphorin 7A, GPI membrane anchor (John Milton Hagen blood group) [Source:HGNC Symbol;Acc:10741]|1|ENSECAG00000000173|ENSECAT00000000230
ENSECAP00000012113;ENSECAP00000002259	4	4	SEPHS1	SEPHS1|EntrezGene|Equus caballus selenophosphate synthetase 1 (SEPHS1), mRNA. [Source:RefSeq mRNA;Acc:NM_001190419]|29|ENSECAG00000014281|ENSECAT00000015104
ENSECAP00000018174;ENSECAP00000018139	4	3	SEPT5	SEPT5|HGNC Symbol|septin 5 [Source:HGNC Symbol;Acc:9164]|Un0002|ENSECAG00000020718|ENSECAT00000022015
ENSECAP00000013972;ENSECAP00000012931	4	4	SERPINE2	SERPINE2|HGNC Symbol|serpin peptidase inhibitor, clade E (nexin, plasminogen activator inhibitor type 1), member 2 [Source:HGNC Symbol;Acc:8951]|6|ENSECAG00000016075|ENSECAT00000017223
ENSECAP00000022087	4	4	SF1	SF1|HGNC Symbol|splicing factor 1 [Source:HGNC Symbol;Acc:12950]|12|ENSECAG00000024544|ENSECAT00000026475
ENSECAP00000009685	4	4	SH3BGRL3	SH3BGRL3|EntrezGene|Equus caballus SH3 domain binding glutamic acid-rich protein like 3 (SH3BGRL3), mRNA. [Source:RefSeq mRNA;Acc:NM_001242455]|2|ENSECAG00000011837|ENSECAT00000012276
ENSECAP00000022327	4	4	SH3GL1	SH3GL1|HGNC Symbol|SH3-domain GRB2-like 1 [Source:HGNC Symbol;Acc:10830]|7|ENSECAG00000024773|ENSECAT00000026730
ENSECAP00000007648;ENSECAP00000012086	4	3	SLC25A12	SLC25A12|HGNC Symbol|solute carrier family 25 (aspartate/glutamate carrier), member 12 [Source:HGNC Symbol;Acc:10982]|18|ENSECAG00000009055|ENSECAT00000009962
ENSECAP00000012953	4	4	SLC25A3	SLC25A3|HGNC Symbol|solute carrier family 25 (mitochondrial carrier; phosphate carrier), member 3 [Source:HGNC Symbol;Acc:10989]|28|ENSECAG00000015135|ENSECAT00000016055
ENSECAP00000011418;ENSECAP00000018459;ENSECAP00000008778	4	4	SLC25A5	SLC25A5|HGNC Symbol|solute carrier family 25 (mitochondrial carrier; adenine nucleotide translocator), member 5 [Source:HGNC Symbol;Acc:10991]|X|ENSECAG00000013635|ENSECAT00000014297
ENSECAP00000009875	4	4	SNRPB	SNRPB|HGNC Symbol|small nuclear ribonucleoprotein polypeptides B and B1 [Source:HGNC Symbol;Acc:11153]|22|ENSECAG00000011944|ENSECAT00000012498
ENSECAP00000012016	4	4	SNX18	SNX18|HGNC Symbol|sorting nexin 18 [Source:HGNC Symbol;Acc:19245]|21|ENSECAG00000014364|ENSECAT00000014994
ENSECAP00000007080	4	4	SOD1	SOD1|EntrezGene|Equus caballus superoxide dismutase 1, soluble (SOD1), mRNA. [Source:RefSeq mRNA;Acc:NM_001081826]|26|ENSECAG00000008958|ENSECAT00000009319
ENSECAP00000016378	4	3	SRSF3	SRSF3|UniProtKB Gene Name|Splicing factor, arginine/serine-rich 3-like protein; Uncharacterized protein [Source:UniProtKB/TrEMBL;Acc:F7AVB5]|20|ENSECAG00000018741|ENSECAT00000019972
ENSECAP00000006808	4	3	SRSF7	SRSF7|EntrezGene|Equus caballus serine/arginine-rich splicing factor 7 (SRSF7), mRNA. [Source:RefSeq mRNA;Acc:NM_001195588]|15|ENSECAG00000008664|ENSECAT00000009013
ENSECAP00000019047;ENSECAP00000020847	4	3	STAG2	STAG2|HGNC Symbol|stromal antigen 2 [Source:HGNC Symbol;Acc:11355]|X|ENSECAG00000020917|ENSECAT00000023019
ENSECAP00000019130;ENSECAP00000015861;ENSECAP00000013919	4	3	STMN1	STMN1|UniProtKB Gene Name|Stathmin [Source:UniProtKB/TrEMBL;Acc:F6Z5N6]|2|ENSECAG00000021662|ENSECAT00000023109
ENSECAP00000010895	4	4	SUCLG1	SUCLG1|HGNC Symbol|succinate-CoA ligase, alpha subunit [Source:HGNC Symbol;Acc:11449]|15|ENSECAG00000012979|ENSECAT00000013705
ENSECAP00000007735	4	4	SYPL1	SYPL1|HGNC Symbol|synaptophysin-like 1 [Source:HGNC Symbol;Acc:11507]|4|ENSECAG00000009695|ENSECAT00000010067
ENSECAP00000013197	4	4	TAPBP	TAPBP|HGNC Symbol|TAP binding protein (tapasin) [Source:HGNC Symbol;Acc:11566]|20|ENSECAG00000015448|ENSECAT00000016339
ENSECAP00000021753	4	4	TBC1D23	TBC1D23|HGNC Symbol|TBC1 domain family, member 23 [Source:HGNC Symbol;Acc:25622]|19|ENSECAG00000024168|ENSECAT00000026105
ENSECAP00000015098	4	3	TBXAS1	TBXAS1|HGNC Symbol|thromboxane A synthase 1 (platelet) [Source:HGNC Symbol;Acc:11609]|4|ENSECAG00000017160|ENSECAT00000018505
ENSECAP00000014659	4	4	TES	TES|EntrezGene|Equus caballus testis derived transcript (3 LIM domains) (TES), mRNA. [Source:RefSeq mRNA;Acc:NM_001114149]|4|ENSECAG00000016917|ENSECAT00000018002
ENSECAP00000005171	4	4	TGM2	TGM2|HGNC Symbol|transglutaminase 2 [Source:HGNC Symbol;Acc:11778]|22|ENSECAG00000006290|ENSECAT00000007145
ENSECAP00000007841	4	4	THY1	THY1|UniProtKB Gene Name|Uncharacterized protein [Source:UniProtKB/TrEMBL;Acc:F6ZC75]|7|ENSECAG00000009966|ENSECAT00000010192
ENSECAP00000022339	4	4	TMX3	TMX3|HGNC Symbol|thioredoxin-related transmembrane protein 3 [Source:HGNC Symbol;Acc:24718]|8|ENSECAG00000024758|ENSECAT00000026742
ENSECAP00000020984	4	4	TNFAIP8	TNFAIP8|HGNC Symbol|tumor necrosis factor, alpha-induced protein 8 [Source:HGNC Symbol;Acc:17260]|14|ENSECAG00000023583|ENSECAT00000025231
ENSECAP00000015014	4	4	TREM1	TREM1|HGNC Symbol|triggering receptor expressed on myeloid cells 1 [Source:HGNC Symbol;Acc:17760]|20|ENSECAG00000017436|ENSECAT00000018405
ENSECAP00000013596	4	3	TSN	TSN|HGNC Symbol|translin [Source:HGNC Symbol;Acc:12379]|18|ENSECAG00000015930|ENSECAT00000016809
ENSECAP00000013718	4	2	TTN	TTN|HGNC Symbol|titin [Source:HGNC Symbol;Acc:12403]|18|ENSECAG00000012544|ENSECAT00000016948
ENSECAP00000019349	4	4	TXNL1	TXNL1|HGNC Symbol|thioredoxin-like 1 [Source:HGNC Symbol;Acc:12436]|8|ENSECAG00000021822|ENSECAT00000023369
ENSECAP00000016897	4	4	UBLCP1	UBLCP1|HGNC Symbol|ubiquitin-like domain containing CTD phosphatase 1 [Source:HGNC Symbol;Acc:28110]|14|ENSECAG00000019228|ENSECAT00000020573
ENSECAP00000021698	4	4	UCHL3	UCHL3|HGNC Symbol|ubiquitin carboxyl-terminal esterase L3 (ubiquitin thiolesterase) [Source:HGNC Symbol;Acc:12515]|17|ENSECAG00000024190|ENSECAT00000026045
ENSECAP00000017921	4	4	UQCRC1	UQCRC1|HGNC Symbol|ubiquinol-cytochrome c reductase core protein I [Source:HGNC Symbol;Acc:12585]|16|ENSECAG00000020020|ENSECAT00000021734
ENSECAP00000020680	4	2	USP14	USP14|HGNC Symbol|ubiquitin specific peptidase 14 (tRNA-guanine transglycosylase) [Source:HGNC Symbol;Acc:12612]|8|ENSECAG00000022985|ENSECAT00000024870
ENSECAP00000001497	4	4	VBP1	VBP1|HGNC Symbol|von Hippel-Lindau binding protein 1 [Source:HGNC Symbol;Acc:12662]|X|ENSECAG00000001468|ENSECAT00000002112
ENSECAP00000000534	4	3	VDAC3	VDAC3|UniProtKB Gene Name|Uncharacterized protein; Voltage-dependent anion-selective channe protein 3-like protein [Source:UniProtKB/TrEMBL;Acc:F7DT77]|27|ENSECAG00000000438|ENSECAT00000000680
ENSECAP00000020918	4	4	VPS26B	VPS26B|HGNC Symbol|vacuolar protein sorting 26 homolog B (S. pombe) [Source:HGNC Symbol;Acc:28119]|7|ENSECAG00000023493|ENSECAT00000025153
ENSECAP00000016024	4	4	VPS36	VPS36|HGNC Symbol|vacuolar protein sorting 36 homolog (S. cerevisiae) [Source:HGNC Symbol;Acc:20312]|17|ENSECAG00000018146|ENSECAT00000019570
ENSECAP00000008359	4	4	YKT6	YKT6|HGNC Symbol|YKT6 v-SNARE homolog (S. cerevisiae) [Source:HGNC Symbol;Acc:16959]|4|ENSECAG00000010316|ENSECAT00000010783
ENSECAP00000018127	3	2	eqMCP1	||Equus caballus mast cell protease-1-like (LOC100033969), mRNA. [Source:RefSeq mRNA;Acc:NM_001081876]|1|ENSECAG00000020640|ENSECAT00000021962
ENSECAP00000010449	3	3	AMDHD2	||N-acetylglucosamine-6-phosphate deacetylase [Source:UniProtKB/TrEMBL;Acc:F6PZ12]|13|ENSECAG00000012571|ENSECAT00000013192
ENSECAP00000008127;ENSECAP00000022952	3	3	CEACAM1	||Uncharacterized protein [Source:UniProtKB/TrEMBL;Acc:F6PZP5]|10|ENSECAG00000009762|ENSECAT00000010519
ENSECAP00000010098	3	2	PGLYRP1	||Uncharacterized protein [Source:UniProtKB/TrEMBL;Acc:F6QZ85]|10|ENSECAG00000012376|ENSECAT00000012782
ENSECAP00000003150	3	3	SKP1	||Uncharacterized protein [Source:UniProtKB/TrEMBL;Acc:F6S4R4]|14|ENSECAG00000003931|ENSECAT00000004546
ENSECAP00000008674;ENSECAP00000018664	3	2	ADGRE2	||Uncharacterized protein [Source:UniProtKB/TrEMBL;Acc:F6T1C0]|7|ENSECAG00000010232|ENSECAT00000011136
ENSECAP00000006430	3	3	DYNLRB1	||Uncharacterized protein [Source:UniProtKB/TrEMBL;Acc:F6U5P3]|22|ENSECAG00000008404|ENSECAT00000008568
ENSECAP00000002547	3	3	RPL12	||Uncharacterized protein [Source:UniProtKB/TrEMBL;Acc:F6Z421]|13|ENSECAG00000003681|ENSECAT00000003619
ENSECAP00000004429;ENSECAP00000004360	3	3	FPR2	||Uncharacterized protein [Source:UniProtKB/TrEMBL;Acc:F7ADT4]|10|ENSECAG00000006255|ENSECAT00000006272
ENSECAP00000011839;ENSECAP00000011956	3	2	CSTB	||Uncharacterized protein [Source:UniProtKB/TrEMBL;Acc:F7APS1]|26|ENSECAG00000014197|ENSECAT00000014793
ENSECAP00000011828	3	3	SEC22B	||Uncharacterized protein [Source:UniProtKB/TrEMBL;Acc:F7ATC8]|5|ENSECAG00000014055|ENSECAT00000014780
ENSECAP00000016688;ENSECAP00000018492;ENSECAP00000018630;ENSECAP00000014530	3	3	RDH16	||Uncharacterized protein [Source:UniProtKB/TrEMBL;Acc:F7AUH2]|6|ENSECAG00000018883|ENSECAT00000020332
ENSECAP00000007897	3	2	ACOT1	||Uncharacterized protein [Source:UniProtKB/TrEMBL;Acc:F7BQE2]|24|ENSECAG00000009756|ENSECAT00000010254
ENSECAP00000000009	3	3	RPE	||Uncharacterized protein [Source:UniProtKB/TrEMBL;Acc:F7DKU2]|6|ENSECAG00000000002|ENSECAT00000000009
ENSECAP00000017024	3	1	CYP4F3	||Uncharacterized protein [Source:UniProtKB/TrEMBL;Acc:F7E352]|21|ENSECAG00000019543|ENSECAT00000020727
ENSECAP00000002687;ENSECAP00000007597	3	2	VPS26A	||Uncharacterized protein [Source:UniProtKB/TrEMBL;Acc:H9GZR5]|Un0608|ENSECAG00000004011|ENSECAT00000003868
ENSECAP00000005371	3	1	IGHG7	||Uncharacterized protein [Source:UniProtKB/TrEMBL;Acc:H9GZT5]|Un0011|ENSECAG00000007258|ENSECAT00000007376
ENSECAP00000013056	3	3	LSP1	||Uncharacterized protein [Source:UniProtKB/TrEMBL;Acc:H9GZZ0]|Un0104|ENSECAG00000015487|ENSECAT00000016181
ENSECAP00000013223	3	3	A1BG	A1BG|HGNC Symbol|alpha-1-B glycoprotein [Source:HGNC Symbol;Acc:5]|10|ENSECAG00000015604|ENSECAT00000016372
ENSECAP00000007094	3	3	AARS	AARS|HGNC Symbol|alanyl-tRNA synthetase [Source:HGNC Symbol;Acc:20]|3|ENSECAG00000008561|ENSECAT00000009335
ENSECAP00000006414	3	3	ADAM10	ADAM10|HGNC Symbol|ADAM metallopeptidase domain 10 [Source:HGNC Symbol;Acc:188]|1|ENSECAG00000007963|ENSECAT00000008550
ENSECAP00000010429;ENSECAP00000012449	3	2	AHCYL1	AHCYL1|HGNC Symbol|adenosylhomocysteinase-like 1 [Source:HGNC Symbol;Acc:344]|5|ENSECAG00000012080|ENSECAT00000013167
ENSECAP00000010053	3	3	ALDH4A1	ALDH4A1|HGNC Symbol|aldehyde dehydrogenase 4 family, member A1 [Source:HGNC Symbol;Acc:406]|2|ENSECAG00000011852|ENSECAT00000012728
ENSECAP00000010100	3	3	ALOX5AP	ALOX5AP|UniProtKB Gene Name|Equus caballus arachidonate 5-lipoxygenase-activating protein (ALOX5AP), mRNA. [Source:RefSeq mRNA;Acc:NM_001163965]|17|ENSECAG00000012371|ENSECAT00000012785
ENSECAP00000022640	3	3	AMPD2	AMPD2|HGNC Symbol|adenosine monophosphate deaminase 2 [Source:HGNC Symbol;Acc:469]|5|ENSECAG00000025055|ENSECAT00000027063
ENSECAP00000010263	3	1	ANP32B	ANP32B|HGNC Symbol|acidic (leucine-rich) nuclear phosphoprotein 32 family, member B [Source:HGNC Symbol;Acc:16677]|25|ENSECAG00000012310|ENSECAT00000012978
ENSECAP00000016060	3	2	ANTXR2	ANTXR2|HGNC Symbol|anthrax toxin receptor 2 [Source:HGNC Symbol;Acc:21732]|3|ENSECAG00000017827|ENSECAT00000019611
ENSECAP00000000295	3	3	AP2M1	AP2M1|HGNC Symbol|adaptor-related protein complex 2, mu 1 subunit [Source:HGNC Symbol;Acc:564]|19|ENSECAG00000000242|ENSECAT00000000379
ENSECAP00000006704	3	3	ARL6IP5	ARL6IP5|UniProtKB Gene Name|PRA1 family protein 3-like protein; Uncharacterized protein [Source:UniProtKB/TrEMBL;Acc:F6TGY1]|16|ENSECAG00000008774|ENSECAT00000008893
ENSECAP00000018735	3	1	ARL8A	ARL8A|HGNC Symbol|ADP-ribosylation factor-like 8A [Source:HGNC Symbol;Acc:25192]|30|ENSECAG00000021194|ENSECAT00000022656
ENSECAP00000009933	3	2	ATP5D	ATP5D|HGNC Symbol|ATP synthase, H+ transporting, mitochondrial F1 complex, delta subunit [Source:HGNC Symbol;Acc:837]|Un5994|ENSECAG00000012169|ENSECAT00000012573
ENSECAP00000012091	3	3	ATP6AP1	ATP6AP1|HGNC Symbol|ATPase, H+ transporting, lysosomal accessory protein 1 [Source:HGNC Symbol;Acc:868]|X|ENSECAG00000014216|ENSECAT00000015080
ENSECAP00000021736	3	2	ATP6V1H	ATP6V1H|HGNC Symbol|ATPase, H+ transporting, lysosomal 50/57kDa, V1 subunit H [Source:HGNC Symbol;Acc:18303]|9|ENSECAG00000024159|ENSECAT00000026087
ENSECAP00000020899;ENSECAP00000020911	3	3	ATP8A1	ATP8A1|HGNC Symbol|ATPase, aminophospholipid transporter (APLT), class I, type 8A, member 1 [Source:HGNC Symbol;Acc:13531]|3|ENSECAG00000022873|ENSECAT00000025132
ENSECAP00000017658	3	3	ATP8B4	ATP8B4|HGNC Symbol|ATPase, class I, type 8B, member 4 [Source:HGNC Symbol;Acc:13536]|1|ENSECAG00000019617|ENSECAT00000021441
ENSECAP00000000433	3	2	BPGM	BPGM|HGNC Symbol|2,3-bisphosphoglycerate mutase [Source:HGNC Symbol;Acc:1093]|4|ENSECAG00000000655|ENSECAT00000000557
ENSECAP00000021424	3	3	C22ORF28	C22ORF28|UniProtKB Gene Name|tRNA-splicing ligase RtcB homolog [Source:UniProtKB/TrEMBL;Acc:F6WLX9]|28|ENSECAG00000023998|ENSECAT00000025737
ENSECAP00000004321	3	2	C5AR1	C5AR1|HGNC Symbol|complement component 5a receptor 1 [Source:HGNC Symbol;Acc:1338]|10|ENSECAG00000006153|ENSECAT00000006133
ENSECAP00000021890	3	3	CASP1	CASP1|EntrezGene|Equus caballus caspase 1, apoptosis-related cysteine peptidase (interleukin 1, beta, convertase) (CASP1), mRNA. [Source:RefSeq mRNA;Acc:NM_001081842]|7|ENSECAG00000024367|ENSECAT00000026255
ENSECAP00000012573	3	3	CBFB	CBFB|HGNC Symbol|core-binding factor, beta subunit [Source:HGNC Symbol;Acc:1539]|3|ENSECAG00000014879|ENSECAT00000015625
ENSECAP00000007286	3	2	CHORDC1	CHORDC1|HGNC Symbol|cysteine and histidine-rich domain (CHORD) containing 1 [Source:HGNC Symbol;Acc:14525]|7|ENSECAG00000008999|ENSECAT00000009555
ENSECAP00000007023	3	3	CKB	CKB|HGNC Symbol|creatine kinase, brain [Source:HGNC Symbol;Acc:1991]|24|ENSECAG00000009054|ENSECAT00000009258
ENSECAP00000011800	3	3	COPS5	COPS5|HGNC Symbol|COP9 signalosome subunit 5 [Source:HGNC Symbol;Acc:2240]|9|ENSECAG00000013916|ENSECAT00000014748
ENSECAP00000009000	3	1	CTPS1	CTPS1|HGNC Symbol|CTP synthase 1 [Source:HGNC Symbol;Acc:2519]|2|ENSECAG00000010772|ENSECAT00000011501
ENSECAP00000009554	3	3	CUL3	CUL3|HGNC Symbol|cullin 3 [Source:HGNC Symbol;Acc:2553]|6|ENSECAG00000011374|ENSECAT00000012128
ENSECAP00000012031;ENSECAP00000013761	3	3	CYCS	CYCS|EntrezGene|Equus caballus cytochrome c, somatic (CYCS), nuclear gene encoding mitochondrial protein, mRNA. [Source:RefSeq mRNA;Acc:NM_001164014]|4|ENSECAG00000014330|ENSECAT00000015009
ENSECAP00000022214;ENSECAP00000008632	3	3	CYTH1	CYTH1|HGNC Symbol|cytohesin 1 [Source:HGNC Symbol;Acc:9501]|11|ENSECAG00000024699|ENSECAT00000026610
ENSECAP00000009894	3	3	DAZAP1	DAZAP1|HGNC Symbol|DAZ associated protein 1 [Source:HGNC Symbol;Acc:2683]|7|ENSECAG00000011805|ENSECAT00000012522
ENSECAP00000016516	3	3	DBI	DBI|HGNC Symbol|diazepam binding inhibitor (GABA receptor modulator, acyl-CoA binding protein) [Source:HGNC Symbol;Acc:2690]|18|ENSECAG00000018949|ENSECAT00000020138
ENSECAP00000007861	3	3	DCXR	DCXR|HGNC Symbol|dicarbonyl/L-xylulose reductase [Source:HGNC Symbol;Acc:18985]|11|ENSECAG00000009805|ENSECAT00000010214
ENSECAP00000014833	3	3	DDX1	DDX1|HGNC Symbol|DEAD (Asp-Glu-Ala-Asp) box helicase 1 [Source:HGNC Symbol;Acc:2734]|15|ENSECAG00000016396|ENSECAT00000018197
ENSECAP00000000675	3	3	DDX6	DDX6|HGNC Symbol|DEAD (Asp-Glu-Ala-Asp) box helicase 6 [Source:HGNC Symbol;Acc:2747]|7|ENSECAG00000000539|ENSECAT00000000838
ENSECAP00000022765;ENSECAP00000009735	3	3	DIAPH2	DIAPH2|HGNC Symbol|diaphanous-related formin 2 [Source:HGNC Symbol;Acc:2877]|X|ENSECAG00000011844|ENSECAT00000028940
ENSECAP00000001474	3	3	DMTN	DMTN|HGNC Symbol|dematin actin binding protein [Source:HGNC Symbol;Acc:3382]|2|ENSECAG00000000791|ENSECAT00000002072
ENSECAP00000000814	3	2	DNAJA1	DNAJA1|UniProtKB Gene Name|Uncharacterized protein [Source:UniProtKB/TrEMBL;Acc:F6Y4A0]|21|ENSECAG00000001110|ENSECAT00000001012
ENSECAP00000011571	3	3	EIF3I	EIF3I|HGNC Symbol|eukaryotic translation initiation factor 3, subunit I [Source:HGNC Symbol;Acc:3272]|2|ENSECAG00000013877|ENSECAT00000014469
ENSECAP00000006267	3	3	EML4	EML4|HGNC Symbol|echinoderm microtubule associated protein like 4 [Source:HGNC Symbol;Acc:1316]|15|ENSECAG00000007410|ENSECAT00000008379
ENSECAP00000011563	3	3	ERO1L	ERO1L|HGNC Symbol|ERO1-like (S. cerevisiae) [Source:HGNC Symbol;Acc:13280]|24|ENSECAG00000013757|ENSECAT00000014461
ENSECAP00000009696	3	3	RIPOR2	FAM65B|HGNC Symbol|family with sequence similarity 65, member B [Source:HGNC Symbol;Acc:13872]|20|ENSECAG00000011553|ENSECAT00000012287
ENSECAP00000007438	3	3	FCER1G	FCER1G|HGNC Symbol|Fc fragment of IgE, high affinity I, receptor for; gamma polypeptide [Source:HGNC Symbol;Acc:3611]|5|ENSECAG00000009535|ENSECAT00000009725
ENSECAP00000000273	3	3	FGL2	FGL2|HGNC Symbol|fibrinogen-like 2 [Source:HGNC Symbol;Acc:3696]|4|ENSECAG00000000387|ENSECAT00000000351
ENSECAP00000011496	3	2	FHOD1	FHOD1|HGNC Symbol|formin homology 2 domain containing 1 [Source:HGNC Symbol;Acc:17905]|3|ENSECAG00000013595|ENSECAT00000014383
ENSECAP00000010996	3	3	FIS1	FIS1|HGNC Symbol|fission 1 (mitochondrial outer membrane) homolog (S. cerevisiae) [Source:HGNC Symbol;Acc:21689]|13|ENSECAG00000013191|ENSECAT00000013819
ENSECAP00000016652	3	3	GABPA	GABPA|HGNC Symbol|GA binding protein transcription factor, alpha subunit 60kDa [Source:HGNC Symbol;Acc:4071]|26|ENSECAG00000018900|ENSECAT00000020294
ENSECAP00000007015	3	2	GALNS	GALNS|HGNC Symbol|galactosamine (N-acetyl)-6-sulfate sulfatase [Source:HGNC Symbol;Acc:4122]|3|ENSECAG00000008732|ENSECAT00000009249
ENSECAP00000011384	3	2	GAPVD1	GAPVD1|HGNC Symbol|GTPase activating protein and VPS9 domains 1 [Source:HGNC Symbol;Acc:23375]|25|ENSECAG00000012787|ENSECAT00000014255
ENSECAP00000022299	3	2	GBAS	GBAS|HGNC Symbol|glioblastoma amplified sequence [Source:HGNC Symbol;Acc:4179]|13|ENSECAG00000024721|ENSECAT00000026699
ENSECAP00000004737;ENSECAP00000001581	3	2	GK	GK|HGNC Symbol|glycerol kinase [Source:HGNC Symbol;Acc:4289]|X|ENSECAG00000003599|ENSECAT00000006644
ENSECAP00000010300	3	3	GLB1	GLB1|HGNC Symbol|galactosidase, beta 1 [Source:HGNC Symbol;Acc:4298]|16|ENSECAG00000011942|ENSECAT00000013017
ENSECAP00000014488	3	3	GLG1	GLG1|HGNC Symbol|golgi glycoprotein 1 [Source:HGNC Symbol;Acc:4316]|3|ENSECAG00000016433|ENSECAT00000017810
ENSECAP00000009743	3	3	GMPPA	GMPPA|HGNC Symbol|GDP-mannose pyrophosphorylase A [Source:HGNC Symbol;Acc:22923]|6|ENSECAG00000011565|ENSECAT00000012341
ENSECAP00000017425	3	1	GMPR2	GMPR2|HGNC Symbol|guanosine monophosphate reductase 2 [Source:HGNC Symbol;Acc:4377]|1|ENSECAG00000019714|ENSECAT00000021173
ENSECAP00000015890	3	3	GNAQ	GNAQ|HGNC Symbol|guanine nucleotide binding protein (G protein), q polypeptide [Source:HGNC Symbol;Acc:4390]|23|ENSECAG00000018363|ENSECAT00000019416
ENSECAP00000020716	3	3	GPCPD1	GPCPD1|HGNC Symbol|glycerophosphocholine phosphodiesterase GDE1 homolog (S. cerevisiae) [Source:HGNC Symbol;Acc:26957]|22|ENSECAG00000023076|ENSECAT00000024913
ENSECAP00000022959	3	3	GPSM3	GPSM3|HGNC Symbol|G-protein signaling modulator 3 [Source:HGNC Symbol;Acc:13945]|20|ENSECAG00000026984|ENSECAT00000028832
ENSECAP00000017838	3	1	GRK6	GRK6|HGNC Symbol|G protein-coupled receptor kinase 6 [Source:HGNC Symbol;Acc:4545]|14|ENSECAG00000019815|ENSECAT00000021646
ENSECAP00000016040	3	3	GRN	GRN|HGNC Symbol|granulin [Source:HGNC Symbol;Acc:4601]|11|ENSECAG00000018046|ENSECAT00000019589
ENSECAP00000010465	3	3	HDHD2	HDHD2|HGNC Symbol|haloacid dehalogenase-like hydrolase domain containing 2 [Source:HGNC Symbol;Acc:25364]|8|ENSECAG00000012664|ENSECAT00000013209
ENSECAP00000001950	3	1	HIST1H1A	HIST1H1A|HGNC Symbol|histone cluster 1, H1a [Source:HGNC Symbol;Acc:4715]|20|ENSECAG00000002887|ENSECAT00000002727
ENSECAP00000018210	3	2	HOOK3	HOOK3|HGNC Symbol|hook microtubule-tethering protein 3 [Source:HGNC Symbol;Acc:23576]|27|ENSECAG00000020276|ENSECAT00000022057
ENSECAP00000022975	3	3	HSPE1	HSPE1|HGNC Symbol|heat shock 10kDa protein 1 [Source:HGNC Symbol;Acc:5269]|18|ENSECAG00000026874|ENSECAT00000028818
ENSECAP00000005939	3	3	HYI	HYI|HGNC Symbol|hydroxypyruvate isomerase (putative) [Source:HGNC Symbol;Acc:26948]|2|ENSECAG00000007811|ENSECAT00000007998
ENSECAP00000009077	3	3	IDE	IDE|HGNC Symbol|insulin-degrading enzyme [Source:HGNC Symbol;Acc:5381]|1|ENSECAG00000010646|ENSECAT00000011595
ENSECAP00000022862	3	3	IRAK3	IRAK3|HGNC Symbol|interleukin-1 receptor-associated kinase 3 [Source:HGNC Symbol;Acc:17020]|6|ENSECAG00000026958|ENSECAT00000029063
ENSECAP00000007995	3	3	IRF5	IRF5|HGNC Symbol|interferon regulatory factor 5 [Source:HGNC Symbol;Acc:6120]|4|ENSECAG00000009902|ENSECAT00000010372
ENSECAP00000016987	3	2	ISG20	ISG20|HGNC Symbol|interferon stimulated exonuclease gene 20kDa [Source:HGNC Symbol;Acc:6130]|1|ENSECAG00000019499|ENSECAT00000020687
ENSECAP00000020400	3	3	IST1	IST1|HGNC Symbol|increased sodium tolerance 1 homolog (yeast) [Source:HGNC Symbol;Acc:28977]|3|ENSECAG00000022855|ENSECAT00000024550
ENSECAP00000004326	3	3	ITGA6	ITGA6|HGNC Symbol|integrin, alpha 6 [Source:HGNC Symbol;Acc:6142]|18|ENSECAG00000001652|ENSECAT00000006140
ENSECAP00000010266	3	2	KCNAB2	KCNAB2|HGNC Symbol|potassium voltage-gated channel, shaker-related subfamily, beta member 2 [Source:HGNC Symbol;Acc:6229]|2|ENSECAG00000011806|ENSECAT00000012981
ENSECAP00000016975	3	3	KHDRBS1	KHDRBS1|HGNC Symbol|KH domain containing, RNA binding, signal transduction associated 1 [Source:HGNC Symbol;Acc:18116]|2|ENSECAG00000019346|ENSECAT00000020673
ENSECAP00000016219	3	3	LAMP2	LAMP2|HGNC Symbol|lysosomal-associated membrane protein 2 [Source:HGNC Symbol;Acc:6501]|X|ENSECAG00000018467|ENSECAT00000019789
ENSECAP00000007175	3	3	LAMTOR2	LAMTOR2|HGNC Symbol|late endosomal/lysosomal adaptor, MAPK and MTOR activator 2 [Source:HGNC Symbol;Acc:29796]|5|ENSECAG00000009193|ENSECAT00000009429
ENSECAP00000011385	3	3	LAMTOR3	LAMTOR3|HGNC Symbol|late endosomal/lysosomal adaptor, MAPK and MTOR activator 3 [Source:HGNC Symbol;Acc:15606]|3|ENSECAG00000013569|ENSECAT00000014257
ENSECAP00000019218	3	3	LAMTOR5	LAMTOR5|HGNC Symbol|late endosomal/lysosomal adaptor, MAPK and MTOR activator 5 [Source:HGNC Symbol;Acc:17955]|5|ENSECAG00000021821|ENSECAT00000023220
ENSECAP00000004772	3	3	LGALS3	LGALS3|HGNC Symbol|lectin, galactoside-binding, soluble, 3 [Source:HGNC Symbol;Acc:6563]|24|ENSECAG00000006474|ENSECAT00000006682
ENSECAP00000002853	3	2	LTB4R	LTB4R|HGNC Symbol|leukotriene B4 receptor [Source:HGNC Symbol;Acc:6713]|1|ENSECAG00000004228|ENSECAT00000004129
ENSECAP00000001691	3	1	LUC7L	LUC7L|HGNC Symbol|LUC7-like (S. cerevisiae) [Source:HGNC Symbol;Acc:6723]|13|ENSECAG00000000792|ENSECAT00000002375
ENSECAP00000012134	3	3	LXN	LXN|HGNC Symbol|latexin [Source:HGNC Symbol;Acc:13347]|5|ENSECAG00000014405|ENSECAT00000015126
ENSECAP00000010733	3	3	MAPRE2	MAPRE2|HGNC Symbol|microtubule-associated protein, RP/EB family, member 2 [Source:HGNC Symbol;Acc:6891]|8|ENSECAG00000012845|ENSECAT00000013514
ENSECAP00000013211	3	2	MARS	MARS|HGNC Symbol|methionyl-tRNA synthetase [Source:HGNC Symbol;Acc:6898]|6|ENSECAG00000015175|ENSECAT00000016356
ENSECAP00000007519	3	3	MCT4	MCT4|UniProtKB Gene Name|Equus caballus monocarboxylate transporter (MCT4), mRNA. [Source:RefSeq mRNA;Acc:NM_001145532]|11|ENSECAG00000009524|ENSECAT00000009822
ENSECAP00000015569	3	3	METTL9	METTL9|HGNC Symbol|methyltransferase like 9 [Source:HGNC Symbol;Acc:24586]|13|ENSECAG00000018034|ENSECAT00000019041
ENSECAP00000010567	3	3	MIF	MIF|HGNC Symbol|macrophage migration inhibitory factor (glycosylation-inhibiting factor) [Source:HGNC Symbol;Acc:7097]|8|ENSECAG00000012792|ENSECAT00000013321
ENSECAP00000021406	3	3	MMP-1	MMP-1|UniProtKB Gene Name|Equus caballus matrix metallopeptidase 1 (interstitial collagenase) (MMP1), mRNA. [Source:RefSeq mRNA;Acc:NM_001081847]|7|ENSECAG00000023733|ENSECAT00000025715
ENSECAP00000009007	3	3	MMP25	MMP25|HGNC Symbol|matrix metallopeptidase 25 [Source:HGNC Symbol;Acc:14246]|13|ENSECAG00000010928|ENSECAT00000011510
ENSECAP00000001554	3	2	MOGS	MOGS|HGNC Symbol|mannosyl-oligosaccharide glucosidase [Source:HGNC Symbol;Acc:24862]|15|ENSECAG00000002048|ENSECAT00000002191
ENSECAP00000004283	3	3	MPDU1	MPDU1|HGNC Symbol|mannose-P-dolichol utilization defect 1 [Source:HGNC Symbol;Acc:7207]|11|ENSECAG00000005437|ENSECAT00000006079
ENSECAP00000012178	3	3	MTCH2	MTCH2|HGNC Symbol|mitochondrial carrier 2 [Source:HGNC Symbol;Acc:17587]|12|ENSECAG00000014198|ENSECAT00000015176
ENSECAP00000001875	3	1	NAP1L4	NAP1L4|HGNC Symbol|nucleosome assembly protein 1-like 4 [Source:HGNC Symbol;Acc:7640]|12|ENSECAG00000000817|ENSECAT00000002627
ENSECAP00000014944	3	2	NARS	NARS|HGNC Symbol|asparaginyl-tRNA synthetase [Source:HGNC Symbol;Acc:7643]|8|ENSECAG00000017066|ENSECAT00000018327
ENSECAP00000007678	3	2	NCSTN	NCSTN|HGNC Symbol|nicastrin [Source:HGNC Symbol;Acc:17091]|5|ENSECAG00000009183|ENSECAT00000009997
ENSECAP00000016386	3	3	NHLRC2	NHLRC2|HGNC Symbol|NHL repeat containing 2 [Source:HGNC Symbol;Acc:24731]|1|ENSECAG00000018648|ENSECAT00000019984
ENSECAP00000019337	3	2	NIPSNAP1	NIPSNAP1|HGNC Symbol|nipsnap homolog 1 (C. elegans) [Source:HGNC Symbol;Acc:7827]|8|ENSECAG00000021731|ENSECAT00000023353
ENSECAP00000016970	3	3	NLRX1	NLRX1|HGNC Symbol|NLR family member X1 [Source:HGNC Symbol;Acc:29890]|7|ENSECAG00000019432|ENSECAT00000020665
ENSECAP00000022291	3	2	NOP58	NOP58|HGNC Symbol|NOP58 ribonucleoprotein [Source:HGNC Symbol;Acc:29926]|18|ENSECAG00000024696|ENSECAT00000026691
ENSECAP00000015851	3	3	NPC2	NPC2|HGNC Symbol|Niemann-Pick disease, type C2 [Source:HGNC Symbol;Acc:14537]|24|ENSECAG00000018345|ENSECAT00000019372
ENSECAP00000019566	3	3	NPM1	NPM1|HGNC Symbol|nucleophosmin (nucleolar phosphoprotein B23, numatrin) [Source:HGNC Symbol;Acc:7910]|14|ENSECAG00000021950|ENSECAT00000023612
ENSECAP00000006443	3	3	NRBP1	NRBP1|HGNC Symbol|nuclear receptor binding protein 1 [Source:HGNC Symbol;Acc:7993]|15|ENSECAG00000007795|ENSECAT00000008586
ENSECAP00000005062	3	3	NSFL1C	NSFL1C|HGNC Symbol|NSFL1 (p97) cofactor (p47) [Source:HGNC Symbol;Acc:15912]|22|ENSECAG00000006545|ENSECAT00000007007
ENSECAP00000001269	3	3	NUDT21	NUDT21|HGNC Symbol|nudix (nucleoside diphosphate linked moiety X)-type motif 21 [Source:HGNC Symbol;Acc:13870]|3|ENSECAG00000001043|ENSECAT00000001696
ENSECAP00000016785	3	3	NUDT4	NUDT4|HGNC Symbol|nudix (nucleoside diphosphate linked moiety X)-type motif 4 [Source:HGNC Symbol;Acc:8051]|28|ENSECAG00000019319|ENSECAT00000020452
ENSECAP00000021181	3	3	NUDT5	NUDT5|HGNC Symbol|nudix (nucleoside diphosphate linked moiety X)-type motif 5 [Source:HGNC Symbol;Acc:8052]|29|ENSECAG00000023658|ENSECAT00000025462
ENSECAP00000007749	3	3	NUP210	NUP210|HGNC Symbol|nucleoporin 210kDa [Source:HGNC Symbol;Acc:30052]|16|ENSECAG00000009171|ENSECAT00000010083
ENSECAP00000004267	3	2	NUP62	NUP62|HGNC Symbol|nucleoporin 62kDa [Source:HGNC Symbol;Acc:8066]|10|ENSECAG00000006129|ENSECAT00000006059
ENSECAP00000018399;ENSECAP00000020751	3	3	OSBPL11	OSBPL11|HGNC Symbol|oxysterol binding protein-like 11 [Source:HGNC Symbol;Acc:16397]|19|ENSECAG00000020840|ENSECAT00000022280
ENSECAP00000019469	3	2	PAPSS1	PAPSS1|HGNC Symbol|3'-phosphoadenosine 5'-phosphosulfate synthase 1 [Source:HGNC Symbol;Acc:8603]|2|ENSECAG00000021678|ENSECAT00000023500
ENSECAP00000016836	3	3	PCTP	PCTP|HGNC Symbol|phosphatidylcholine transfer protein [Source:HGNC Symbol;Acc:8752]|11|ENSECAG00000019380|ENSECAT00000020508
ENSECAP00000002793	3	2	PDHA1	PDHA1|HGNC Symbol|pyruvate dehydrogenase (lipoamide) alpha 1 [Source:HGNC Symbol;Acc:8806]|X|ENSECAG00000001964|ENSECAT00000004038
ENSECAP00000004469	3	3	PDHB	PDHB|HGNC Symbol|pyruvate dehydrogenase (lipoamide) beta [Source:HGNC Symbol;Acc:8808]|16|ENSECAG00000005244|ENSECAT00000006325
ENSECAP00000020085	3	3	PDLIM7	PDLIM7|HGNC Symbol|PDZ and LIM domain 7 (enigma) [Source:HGNC Symbol;Acc:22958]|14|ENSECAG00000022511|ENSECAT00000024189
ENSECAP00000007856	3	3	PGP	PGP|HGNC Symbol|phosphoglycolate phosphatase [Source:HGNC Symbol;Acc:8909]|13|ENSECAG00000009992|ENSECAT00000010209
ENSECAP00000015308	3	3	PHB	PHB|HGNC Symbol|prohibitin [Source:HGNC Symbol;Acc:8912]|11|ENSECAG00000017769|ENSECAT00000018748
ENSECAP00000004811	3	3	PHKA2	PHKA2|HGNC Symbol|phosphorylase kinase, alpha 2 (liver) [Source:HGNC Symbol;Acc:8926]|X|ENSECAG00000004868|ENSECAT00000006728
ENSECAP00000011406	3	3	PIK3AP1	PIK3AP1|HGNC Symbol|phosphoinositide-3-kinase adaptor protein 1 [Source:HGNC Symbol;Acc:30034]|1|ENSECAG00000013623|ENSECAT00000014285
ENSECAP00000007354	3	3	PLBD2	PLBD2|HGNC Symbol|phospholipase B domain containing 2 [Source:HGNC Symbol;Acc:27283]|8|ENSECAG00000009317|ENSECAT00000009632
ENSECAP00000018461	3	3	PLCB2	PLCB2|HGNC Symbol|phospholipase C, beta 2 [Source:HGNC Symbol;Acc:9055]|1|ENSECAG00000020647|ENSECAT00000022347
ENSECAP00000011676	3	2	PLD3	PLD3|HGNC Symbol|phospholipase D family, member 3 [Source:HGNC Symbol;Acc:17158]|10|ENSECAG00000013722|ENSECAT00000014594
ENSECAP00000017488;ENSECAP00000000294	3	3	PMM2	PMM2|HGNC Symbol|phosphomannomutase 2 [Source:HGNC Symbol;Acc:9115]|13|ENSECAG00000019902|ENSECAT00000021243
ENSECAP00000007060	3	3	POR	POR|EntrezGene|Equus caballus P450 (cytochrome) oxidoreductase (POR), mRNA. [Source:RefSeq mRNA;Acc:NM_001122655]|13|ENSECAG00000008755|ENSECAT00000009297
ENSECAP00000008852	3	2	PPID	PPID|UniProtKB Gene Name|40 kDa peptidyl-prolyl cis-trans isomeras-like protein; Uncharacterized protein [Source:UniProtKB/TrEMBL;Acc:F7DFM9]|2|ENSECAG00000010800|ENSECAT00000011335
ENSECAP00000014489	3	2	PPM1A	PPM1A|HGNC Symbol|protein phosphatase, Mg2+/Mn2+ dependent, 1A [Source:HGNC Symbol;Acc:9275]|24|ENSECAG00000016814|ENSECAT00000017811
ENSECAP00000014809	3	2	PPM1B	PPM1B|HGNC Symbol|protein phosphatase, Mg2+/Mn2+ dependent, 1B [Source:HGNC Symbol;Acc:9276]|15|ENSECAG00000016986|ENSECAT00000018165
ENSECAP00000008781	3	3	PPME1	PPME1|HGNC Symbol|protein phosphatase methylesterase 1 [Source:HGNC Symbol;Acc:30178]|7|ENSECAG00000010756|ENSECAT00000011260
ENSECAP00000019580	3	1	PPP4C	PPP4C|HGNC Symbol|protein phosphatase 4, catalytic subunit [Source:HGNC Symbol;Acc:9319]|13|ENSECAG00000022179|ENSECAT00000023627
ENSECAP00000015208	3	3	PPT1	PPT1|HGNC Symbol|palmitoyl-protein thioesterase 1 [Source:HGNC Symbol;Acc:9325]|2|ENSECAG00000017370|ENSECAT00000018633
ENSECAP00000019124	3	3	PSMB2	PSMB2|HGNC Symbol|proteasome (prosome, macropain) subunit, beta type, 2 [Source:HGNC Symbol;Acc:9539]|2|ENSECAG00000021615|ENSECAT00000023102
ENSECAP00000014604	3	3	PSMB9	PSMB9|HGNC Symbol|proteasome (prosome, macropain) subunit, beta type, 9 [Source:HGNC Symbol;Acc:9546]|20|ENSECAG00000016898|ENSECAT00000017937
ENSECAP00000018360	3	3	PSMD10	PSMD10|UniProtKB Gene Name|Uncharacterized protein [Source:UniProtKB/TrEMBL;Acc:F6V2T7]|X|ENSECAG00000020803|ENSECAT00000022230
ENSECAP00000017708	3	3	PSMD14	PSMD14|HGNC Symbol|proteasome (prosome, macropain) 26S subunit, non-ATPase, 14 [Source:HGNC Symbol;Acc:16889]|18|ENSECAG00000020046|ENSECAT00000021497
ENSECAP00000008838	3	3	PSMD3	PSMD3|HGNC Symbol|proteasome (prosome, macropain) 26S subunit, non-ATPase, 3 [Source:HGNC Symbol;Acc:9560]|11|ENSECAG00000010572|ENSECAT00000011320
ENSECAP00000018764	3	3	PSMD6	PSMD6|HGNC Symbol|proteasome (prosome, macropain) 26S subunit, non-ATPase, 6 [Source:HGNC Symbol;Acc:9564]|16|ENSECAG00000021193|ENSECAT00000022688
ENSECAP00000004168;ENSECAP00000019974	3	1	PTP4A2	PTP4A2|HGNC Symbol|protein tyrosine phosphatase type IVA, member 2 [Source:HGNC Symbol;Acc:9635]|2|ENSECAG00000005653|ENSECAT00000005928
ENSECAP00000004550	3	2	RAB21	RAB21|HGNC Symbol|RAB21, member RAS oncogene family [Source:HGNC Symbol;Acc:18263]|28|ENSECAG00000006443|ENSECAT00000006425
ENSECAP00000017735;ENSECAP00000015300	3	1	RAP2C	RAP2C|UniProtKB Gene Name|Uncharacterized protein [Source:UniProtKB/TrEMBL;Acc:F7DH45]|X|ENSECAG00000020317|ENSECAT00000021528
ENSECAP00000021145;ENSECAP00000005320	3	3	RASSF2	RASSF2|HGNC Symbol|Ras association (RalGDS/AF-6) domain family member 2 [Source:HGNC Symbol;Acc:9883]|22|ENSECAG00000023596|ENSECAT00000025417
ENSECAP00000020693	3	2	RBBP4	RBBP4|HGNC Symbol|retinoblastoma binding protein 4 [Source:HGNC Symbol;Acc:9887]|2|ENSECAG00000022784|ENSECAT00000024887
ENSECAP00000017931	3	2	RBBP7	RBBP7|HGNC Symbol|retinoblastoma binding protein 7 [Source:HGNC Symbol;Acc:9890]|X|ENSECAG00000019979|ENSECAT00000021744
ENSECAP00000021779	3	3	RBM3	RBM3|HGNC Symbol|RNA binding motif (RNP1, RRM) protein 3 [Source:HGNC Symbol;Acc:9900]|X|ENSECAG00000024257|ENSECAT00000026136
ENSECAP00000013951	3	3	RETN	RETN|HGNC Symbol|resistin [Source:HGNC Symbol;Acc:20389]|7|ENSECAG00000016421|ENSECAT00000017202
ENSECAP00000005697;ENSECAP00000016156	3	3	RGS19	RGS19|HGNC Symbol|regulator of G-protein signaling 19 [Source:HGNC Symbol;Acc:13735]|22|ENSECAG00000007534|ENSECAT00000007732
ENSECAP00000010988	3	3	RHAG	RHAG|HGNC Symbol|Rh-associated glycoprotein [Source:HGNC Symbol;Acc:10006]|20|ENSECAG00000012957|ENSECAT00000013809
ENSECAP00000022837;ENSECAP00000007610	3	3	RIN3	RIN3|HGNC Symbol|Ras and Rab interactor 3 [Source:HGNC Symbol;Acc:18751]|24|ENSECAG00000009714|ENSECAT00000028823
ENSECAP00000018699	3	3	RPL5	RPL5|UniProtKB Gene Name|Equus caballus ribosomal protein L5 (RPL5), mRNA. [Source:RefSeq mRNA;Acc:NM_001081885]|5|ENSECAG00000021065|ENSECAT00000022616
ENSECAP00000003176	3	3	RPL7	RPL7|UniProtKB Gene Name|Uncharacterized protein [Source:UniProtKB/TrEMBL;Acc:F6S3Q9]|9|ENSECAG00000004671|ENSECAT00000004580
ENSECAP00000007241	3	3	RPS2	RPS2|HGNC Symbol|ribosomal protein S2 [Source:HGNC Symbol;Acc:10404]|13|ENSECAG00000009065|ENSECAT00000009502
ENSECAP00000012814	3	3	RPS8	RPS8|HGNC Symbol|ribosomal protein S8 [Source:HGNC Symbol;Acc:10441]|2|ENSECAG00000015089|ENSECAT00000015894
ENSECAP00000016508;ENSECAP00000016839	3	3	SAFB	SAFB|HGNC Symbol|scaffold attachment factor B [Source:HGNC Symbol;Acc:10520]|7|ENSECAG00000018659|ENSECAT00000020130
ENSECAP00000014991	3	3	SAMSN1	SAMSN1|HGNC Symbol|SAM domain, SH3 domain and nuclear localization signals 1 [Source:HGNC Symbol;Acc:10528]|26|ENSECAG00000017241|ENSECAT00000018377
ENSECAP00000017634	3	3	SARS	SARS|HGNC Symbol|seryl-tRNA synthetase [Source:HGNC Symbol;Acc:10537]|5|ENSECAG00000020190|ENSECAT00000021413
ENSECAP00000022283	3	3	SCARB2	SCARB2|HGNC Symbol|scavenger receptor class B, member 2 [Source:HGNC Symbol;Acc:1665]|3|ENSECAG00000024722|ENSECAT00000026682
ENSECAP00000012393	3	3	SERBP1	SERBP1|HGNC Symbol|SERPINE1 mRNA binding protein 1 [Source:HGNC Symbol;Acc:17860]|5|ENSECAG00000014617|ENSECAT00000015423
ENSECAP00000015337	3	3	SF3A3	SF3A3|HGNC Symbol|splicing factor 3a, subunit 3, 60kDa [Source:HGNC Symbol;Acc:10767]|2|ENSECAG00000017333|ENSECAT00000018779
ENSECAP00000022125	3	3	SF3B2	SF3B2|HGNC Symbol|splicing factor 3b, subunit 2, 145kDa [Source:HGNC Symbol;Acc:10769]|12|ENSECAG00000024461|ENSECAT00000026513
ENSECAP00000022284	3	2	SF3B4	SF3B4|HGNC Symbol|splicing factor 3b, subunit 4, 49kDa [Source:HGNC Symbol;Acc:10771]|5|ENSECAG00000024737|ENSECAT00000026683
ENSECAP00000015661	3	2	SH2D3C	SH2D3C|HGNC Symbol|SH2 domain containing 3C [Source:HGNC Symbol;Acc:16884]|25|ENSECAG00000017874|ENSECAT00000019146
ENSECAP00000020926	3	2	SIRT2	SIRT2|HGNC Symbol|sirtuin 2 [Source:HGNC Symbol;Acc:10886]|10|ENSECAG00000023223|ENSECAT00000025162
ENSECAP00000007174	3	3	SLC25A24	SLC25A24|HGNC Symbol|solute carrier family 25 (mitochondrial carrier; phosphate carrier), member 24 [Source:HGNC Symbol;Acc:20662]|5|ENSECAG00000008844|ENSECAT00000009428
ENSECAP00000006390;ENSECAP00000015798	3	2	SLC28A1	SLC28A1|HGNC Symbol|solute carrier family 28 (concentrative nucleoside transporter), member 1 [Source:HGNC Symbol;Acc:11001]|1|ENSECAG00000007499|ENSECAT00000008520
ENSECAP00000017313	3	3	SNRPA1	SNRPA1|HGNC Symbol|small nuclear ribonucleoprotein polypeptide A' [Source:HGNC Symbol;Acc:11152]|1|ENSECAG00000019639|ENSECAT00000021045
ENSECAP00000012062	3	3	SNRPD1	SNRPD1|HGNC Symbol|small nuclear ribonucleoprotein D1 polypeptide 16kDa [Source:HGNC Symbol;Acc:11158]|8|ENSECAG00000014373|ENSECAT00000015043
ENSECAP00000020731	3	3	SNRPD3	SNRPD3|HGNC Symbol|small nuclear ribonucleoprotein D3 polypeptide 18kDa [Source:HGNC Symbol;Acc:11160]|8|ENSECAG00000023316|ENSECAT00000024931
ENSECAP00000015175	3	2	SNX5	SNX5|HGNC Symbol|sorting nexin 5 [Source:HGNC Symbol;Acc:14969]|22|ENSECAG00000017202|ENSECAT00000018594
ENSECAP00000005308	3	3	SPCS2	SPCS2|HGNC Symbol|signal peptidase complex subunit 2 homolog (S. cerevisiae) [Source:HGNC Symbol;Acc:28962]|7|ENSECAG00000007179|ENSECAT00000007304
ENSECAP00000006807	3	3	SPN	SPN|HGNC Symbol|sialophorin [Source:HGNC Symbol;Acc:11249]|13|ENSECAG00000008884|ENSECAT00000009012
ENSECAP00000018822;ENSECAP00000022931	3	1	SRSF4	SRSF4|HGNC Symbol|serine/arginine-rich splicing factor 4 [Source:HGNC Symbol;Acc:10786]|2|ENSECAG00000021350|ENSECAT00000022759
ENSECAP00000021390	3	1	SRSF6	SRSF6|HGNC Symbol|serine/arginine-rich splicing factor 6 [Source:HGNC Symbol;Acc:10788]|22|ENSECAG00000023932|ENSECAT00000025696
ENSECAP00000000323	3	3	STK17B	STK17B|UniProtKB Gene Name|Serine/threonine-protein kinase 17B-like protein; Uncharacterized protein [Source:UniProtKB/TrEMBL;Acc:F7D434]|18|ENSECAG00000000520|ENSECAT00000000416
ENSECAP00000000140	3	2	STX11	STX11|HGNC Symbol|syntaxin 11 [Source:HGNC Symbol;Acc:11429]|31|ENSECAG00000000258|ENSECAT00000000196
ENSECAP00000010133	3	3	SUB1	SUB1|UniProtKB Gene Name|Uncharacterized protein [Source:UniProtKB/TrEMBL;Acc:F6QR51]|21|ENSECAG00000012399|ENSECAT00000012820
ENSECAP00000010916	3	3	SUGT1	SUGT1|HGNC Symbol|SGT1, suppressor of G2 allele of SKP1 (S. cerevisiae) [Source:HGNC Symbol;Acc:16987]|17|ENSECAG00000012999|ENSECAT00000013728
ENSECAP00000018851	3	3	TARS	TARS|HGNC Symbol|threonyl-tRNA synthetase [Source:HGNC Symbol;Acc:11572]|21|ENSECAG00000020854|ENSECAT00000022791
ENSECAP00000006151	3	3	TBCB	TBCB|HGNC Symbol|tubulin folding cofactor B [Source:HGNC Symbol;Acc:1989]|10|ENSECAG00000008007|ENSECAT00000008240
ENSECAP00000006294	3	3	TMOD1	TMOD1|HGNC Symbol|tropomodulin 1 [Source:HGNC Symbol;Acc:11871]|25|ENSECAG00000007718|ENSECAT00000008411
ENSECAP00000016895	3	3	TOLLIP	TOLLIP|HGNC Symbol|toll interacting protein [Source:HGNC Symbol;Acc:16476]|12|ENSECAG00000019235|ENSECAT00000020571
ENSECAP00000013027	3	3	TOMM70A	TOMM70A|HGNC Symbol|translocase of outer mitochondrial membrane 70 homolog A (S. cerevisiae) [Source:HGNC Symbol;Acc:11985]|19|ENSECAG00000015142|ENSECAT00000016148
ENSECAP00000010371	3	3	TREML1	TREML1|HGNC Symbol|triggering receptor expressed on myeloid cells-like 1 [Source:HGNC Symbol;Acc:20434]|20|ENSECAG00000012615|ENSECAT00000013104
ENSECAP00000019163	3	2	TSPO	TSPO|HGNC Symbol|translocator protein (18kDa) [Source:HGNC Symbol;Acc:1158]|28|ENSECAG00000021765|ENSECAT00000023154
ENSECAP00000016033	3	3	TYROBP	TYROBP|HGNC Symbol|TYRO protein tyrosine kinase binding protein [Source:HGNC Symbol;Acc:12449]|10|ENSECAG00000018395|ENSECAT00000019582
ENSECAP00000013349;ENSECAP00000015615	3	3	U2AF1	U2AF1|HGNC Symbol|U2 small nuclear RNA auxiliary factor 1 [Source:HGNC Symbol;Acc:12453]|26|ENSECAG00000015558|ENSECAT00000016528
ENSECAP00000018106;ENSECAP00000007319	3	3	UBE2D3	UBE2D3|HGNC Symbol|ubiquitin-conjugating enzyme E2D 3 [Source:HGNC Symbol;Acc:12476]|3|ENSECAG00000020678|ENSECAT00000021936
ENSECAP00000022998	3	3	UBR4	UBR4|HGNC Symbol|ubiquitin protein ligase E3 component n-recognin 4 [Source:HGNC Symbol;Acc:30313]|2|ENSECAG00000024397|ENSECAT00000028837
ENSECAP00000009662	3	3	UROD	UROD|HGNC Symbol|uroporphyrinogen decarboxylase [Source:HGNC Symbol;Acc:12591]|2|ENSECAG00000011503|ENSECAT00000012249
ENSECAP00000007969	3	3	USP7	USP7|HGNC Symbol|ubiquitin specific peptidase 7 (herpes virus-associated) [Source:HGNC Symbol;Acc:12630]|13|ENSECAG00000009628|ENSECAT00000010341
ENSECAP00000011107	3	2	VAPB	VAPB|HGNC Symbol|VAMP (vesicle-associated membrane protein)-associated protein B and C [Source:HGNC Symbol;Acc:12649]|22|ENSECAG00000013265|ENSECAT00000013948
ENSECAP00000013217	3	2	VAV1	VAV1|HGNC Symbol|vav 1 guanine nucleotide exchange factor [Source:HGNC Symbol;Acc:12657]|7|ENSECAG00000014896|ENSECAT00000016365
ENSECAP00000009477	3	1	VAV3	VAV3|HGNC Symbol|vav 3 guanine nucleotide exchange factor [Source:HGNC Symbol;Acc:12659]|5|ENSECAG00000011099|ENSECAT00000012045
ENSECAP00000011913	3	3	VPS45	VPS45|HGNC Symbol|vacuolar protein sorting 45 homolog (S. cerevisiae) [Source:HGNC Symbol;Acc:14579]|5|ENSECAG00000013816|ENSECAT00000014878
ENSECAP00000000138	3	3	WAS	WAS|HGNC Symbol|Wiskott-Aldrich syndrome [Source:HGNC Symbol;Acc:12731]|Un2872|ENSECAG00000000253|ENSECAT00000000192
ENSECAP00000008318	3	3	WASF2	WASF2|HGNC Symbol|WAS protein family, member 2 [Source:HGNC Symbol;Acc:12733]|2|ENSECAG00000010268|ENSECAT00000010737
ENSECAP00000016449	3	3	WDFY1	WDFY1|HGNC Symbol|WD repeat and FYVE domain containing 1 [Source:HGNC Symbol;Acc:20451]|6|ENSECAG00000018429|ENSECAT00000020056
ENSECAP00000012848	2	2	NACA	|||6|ENSECAG00000015242|ENSECAT00000015933
ENSECAP00000004767	2	2	EIF1AX	|||X|ENSECAG00000006469|ENSECAT00000006677
ENSECAP00000013772	2	2	OSBPL9	||Oxysterol-binding protein [Source:UniProtKB/TrEMBL;Acc:F6V0N8]|X|ENSECAG00000016233|ENSECAT00000017005
ENSECAP00000021888	2	1	RTN1	||Reticulon [Source:UniProtKB/TrEMBL;Acc:F6X8N4]|24|ENSECAG00000024305|ENSECAT00000026253
ENSECAP00000018982;ENSECAP00000017126	2	1	GBP1	||Uncharacterized protein [Source:UniProtKB/TrEMBL;Acc:F6Q015]|5|ENSECAG00000021220|ENSECAT00000022942
ENSECAP00000015799	2	1	ADGRE2	||Uncharacterized protein [Source:UniProtKB/TrEMBL;Acc:F6Q394]|3|ENSECAG00000018058|ENSECAT00000019310
ENSECAP00000022856	2	1	SYNE2	||Uncharacterized protein [Source:UniProtKB/TrEMBL;Acc:F6R0K1]|24|ENSECAG00000020393|ENSECAT00000028822
ENSECAP00000006894;ENSECAP00000009163	2	2	NSEP1	||Uncharacterized protein [Source:UniProtKB/TrEMBL;Acc:F6RGJ5]|10|ENSECAG00000008961|ENSECAT00000009108
ENSECAP00000015132	2	2	PLSCR1	||Uncharacterized protein [Source:UniProtKB/TrEMBL;Acc:F6S4G6]|16|ENSECAG00000017295|ENSECAT00000018547
ENSECAP00000008461	2	1	MRP14	||Uncharacterized protein [Source:UniProtKB/TrEMBL;Acc:F6SG30]|5|ENSECAG00000010615|ENSECAT00000010902
ENSECAP00000009849	2	2	CCDC93	||Uncharacterized protein [Source:UniProtKB/TrEMBL;Acc:F6TEV7]|18|ENSECAG00000011453|ENSECAT00000012467
ENSECAP00000001879	2	1	NAT1	||Uncharacterized protein [Source:UniProtKB/TrEMBL;Acc:F6TPL7]|27|ENSECAG00000002652|ENSECAT00000002632
ENSECAP00000020931	2	1	SIRPB1	||Uncharacterized protein [Source:UniProtKB/TrEMBL;Acc:F6UK11]|22|ENSECAG00000023475|ENSECAT00000025168
ENSECAP00000019399;ENSECAP00000001423	2	2	TPD52L2	||Uncharacterized protein [Source:UniProtKB/TrEMBL;Acc:F6WKA8]|22|ENSECAG00000021789|ENSECAT00000023424
ENSECAP00000004555	2	2	SPCS1	||Uncharacterized protein [Source:UniProtKB/TrEMBL;Acc:F6ZE97]|29|ENSECAG00000006491|ENSECAT00000006430
ENSECAP00000011215	2	2	RHCE	||Uncharacterized protein [Source:UniProtKB/TrEMBL;Acc:F7ALN5]|2|ENSECAG00000013140|ENSECAT00000014069
ENSECAP00000008898	2	2	CRYZL2	||Uncharacterized protein [Source:UniProtKB/TrEMBL;Acc:F7CZS1]|5|ENSECAG00000011023|ENSECAT00000011389
ENSECAP00000000926;ENSECAP00000007983	2	2		||Uncharacterized protein [Source:UniProtKB/TrEMBL;Acc:F7D6S7]|7|ENSECAG00000001247|ENSECAT00000001185
ENSECAP00000012604	2	1	TPT1	||Uncharacterized protein [Source:UniProtKB/TrEMBL;Acc:F7D7D5]|2|ENSECAG00000014997|ENSECAT00000015660
ENSECAP00000005139	2	2	CHMP3	||Uncharacterized protein [Source:UniProtKB/TrEMBL;Acc:F7DFE3]|15|ENSECAG00000007123|ENSECAT00000007110
ENSECAP00000012093;ENSECAP00000006833;ENSECAP00000010523	2	1	DIPK1A	||Uncharacterized protein [Source:UniProtKB/TrEMBL;Acc:F7DFZ3]|20|ENSECAG00000014465|ENSECAT00000015082
ENSECAP00000017093	2	2	VCAN	||Uncharacterized protein [Source:UniProtKB/TrEMBL;Acc:F7DY34]|14|ENSECAG00000019596|ENSECAT00000020800
ENSECAP00000007368;ENSECAP00000002609	2	1	IGHG4	||Uncharacterized protein [Source:UniProtKB/TrEMBL;Acc:H9GZU8]|Un0011|ENSECAG00000009474|ENSECAT00000009646
ENSECAP00000007455;ENSECAP00000002646	2	1	IGHG5	||Uncharacterized protein [Source:UniProtKB/TrEMBL;Acc:H9GZU9]|Un0011|ENSECAG00000009556|ENSECAT00000009745
ENSECAP00000017495	2	1	ADAMDEC1	ADAMDEC1|HGNC Symbol|ADAM-like, decysin 1 [Source:HGNC Symbol;Acc:16299]|2|ENSECAG00000019922|ENSECAT00000021251
ENSECAP00000021561	2	2	AGAP2	AGAP2|HGNC Symbol|ArfGAP with GTPase domain, ankyrin repeat and PH domain 2 [Source:HGNC Symbol;Acc:16921]|6|ENSECAG00000023952|ENSECAT00000025894
ENSECAP00000011888	2	2	AHNAK	AHNAK|HGNC Symbol|AHNAK nucleoprotein [Source:HGNC Symbol;Acc:347]|12|ENSECAG00000014229|ENSECAT00000014851
ENSECAP00000000493;ENSECAP00000004611	2	1	AKR7A2	AKR7A2|HGNC Symbol|aldo-keto reductase family 7, member A2 (aflatoxin aldehyde reductase) [Source:HGNC Symbol;Acc:389]|2|ENSECAG00000000594|ENSECAT00000000626
ENSECAP00000021722	2	1	ALDH1L2	ALDH1L2|HGNC Symbol|aldehyde dehydrogenase 1 family, member L2 [Source:HGNC Symbol;Acc:26777]|28|ENSECAG00000023888|ENSECAT00000026071
ENSECAP00000019865;ENSECAP00000006326	2	2	ANKRD13A	ANKRD13A|HGNC Symbol|ankyrin repeat domain 13A [Source:HGNC Symbol;Acc:21268]|8|ENSECAG00000022194|ENSECAT00000023940
ENSECAP00000013950	2	2	AP2S1	AP2S1|HGNC Symbol|adaptor-related protein complex 2, sigma 1 subunit [Source:HGNC Symbol;Acc:565]|10|ENSECAG00000016403|ENSECAT00000017201
ENSECAP00000019787	2	1	APOBEC3Z1B	APOBEC3Z1B|EntrezGene|Equus caballus apolipoprotein B mRNA-editing enzyme-catalytic polypeptide-like 3Z1b (APOBEC3Z1B), mRNA. [Source:RefSeq mRNA;Acc:NM_001163680]|28|ENSECAG00000022371|ENSECAT00000023854
ENSECAP00000006356	2	1	APOE	APOE|HGNC Symbol|apolipoprotein E [Source:HGNC Symbol;Acc:613]|10|ENSECAG00000008236|ENSECAT00000008481
ENSECAP00000003574	2	2	ARF6	ARF6|HGNC Symbol|ADP-ribosylation factor 6 [Source:HGNC Symbol;Acc:659]|1|ENSECAG00000005219|ENSECAT00000005102
ENSECAP00000006243	2	2	ARHGEF1	ARHGEF1|HGNC Symbol|Rho guanine nucleotide exchange factor (GEF) 1 [Source:HGNC Symbol;Acc:681]|Un2572|ENSECAG00000008262|ENSECAT00000008351
ENSECAP00000012206	2	2	ARHGEF2	ARHGEF2|HGNC Symbol|Rho/Rac guanine nucleotide exchange factor (GEF) 2 [Source:HGNC Symbol;Acc:682]|5|ENSECAG00000013759|ENSECAT00000015207
ENSECAP00000010143	2	2	ATE1	ATE1|HGNC Symbol|arginyltransferase 1 [Source:HGNC Symbol;Acc:782]|1|ENSECAG00000012383|ENSECAT00000012836
ENSECAP00000012722	2	1	ATP10A	ATP10A|HGNC Symbol|ATPase, class V, type 10A [Source:HGNC Symbol;Acc:13542]|1|ENSECAG00000014732|ENSECAT00000015790
ENSECAP00000011286	2	1	ATP4A	ATP4A|HGNC Symbol|ATPase, H+/K+ exchanging, alpha polypeptide [Source:HGNC Symbol;Acc:819]|10|ENSECAG00000013121|ENSECAT00000014149
ENSECAP00000009617	2	2	ATPIF1	ATPIF1|HGNC Symbol|ATPase inhibitory factor 1 [Source:HGNC Symbol;Acc:871]|2|ENSECAG00000011826|ENSECAT00000012197
ENSECAP00000010253	2	2	B4GALT1	B4GALT1|HGNC Symbol|UDP-Gal:betaGlcNAc beta 1,4- galactosyltransferase, polypeptide 1 [Source:HGNC Symbol;Acc:924]|23|ENSECAG00000012393|ENSECAT00000012966
ENSECAP00000014740	2	2	BABAM1	BABAM1|HGNC Symbol|BRISC and BRCA1 A complex member 1 [Source:HGNC Symbol;Acc:25008]|21|ENSECAG00000017099|ENSECAT00000018090
ENSECAP00000009457	2	2	BCL2L2-PABPN1	BCL2L2-PABPN1|HGNC Symbol|BCL2L2-PABPN1 readthrough [Source:HGNC Symbol;Acc:42959]|1|ENSECAG00000011652|ENSECAT00000012025
ENSECAP00000005824	2	1	BIN1	BIN1|HGNC Symbol|bridging integrator 1 [Source:HGNC Symbol;Acc:1052]|18|ENSECAG00000006957|ENSECAT00000007870
ENSECAP00000019055	2	2	BRCC3	BRCC3|HGNC Symbol|BRCA1/BRCA2-containing complex, subunit 3 [Source:HGNC Symbol;Acc:24185]|X|ENSECAG00000021441|ENSECAT00000023027
ENSECAP00000015956	2	2	BRE	BRE|HGNC Symbol|brain and reproductive organ-expressed (TNFRSF1A modulator) [Source:HGNC Symbol;Acc:1106]|15|ENSECAG00000018411|ENSECAT00000019494
ENSECAP00000012607	2	1	BRI3BP	BRI3BP|HGNC Symbol|BRI3 binding protein [Source:HGNC Symbol;Acc:14251]|8|ENSECAG00000015008|ENSECAT00000015663
ENSECAP00000007934	2	2	BUB3	BUB3|HGNC Symbol|BUB3 mitotic checkpoint protein [Source:HGNC Symbol;Acc:1151]|1|ENSECAG00000010047|ENSECAT00000010297
ENSECAP00000015747	2	1	C10orf54	C10orf54|HGNC Symbol|chromosome 10 open reading frame 54 [Source:HGNC Symbol;Acc:30085]|1|ENSECAG00000018133|ENSECAT00000019253
ENSECAP00000010505	2	2	C14orf166	C14orf166|HGNC Symbol|chromosome 14 open reading frame 166 [Source:HGNC Symbol;Acc:23169]|1|ENSECAG00000012600|ENSECAT00000013253
ENSECAP00000018882	2	2	C1orf123	C1orf123|HGNC Symbol|chromosome 1 open reading frame 123 [Source:HGNC Symbol;Acc:26059]|2|ENSECAG00000021472|ENSECAT00000022824
ENSECAP00000001689	2	1	CAB39L	CAB39L|HGNC Symbol|calcium binding protein 39-like [Source:HGNC Symbol;Acc:20290]|17|ENSECAG00000000879|ENSECAT00000002373
ENSECAP00000003859	2	2	CACYBP	CACYBP|UniProtKB Gene Name|Uncharacterized protein [Source:UniProtKB/TrEMBL;Acc:F6SKX4]|5|ENSECAG00000004919|ENSECAT00000005480
ENSECAP00000005182	2	2	CALD1	CALD1|HGNC Symbol|caldesmon 1 [Source:HGNC Symbol;Acc:1441]|4|ENSECAG00000006844|ENSECAT00000007157
ENSECAP00000008058	2	1	NAXD	CARKD|HGNC Symbol|carbohydrate kinase domain containing [Source:HGNC Symbol;Acc:25576]|17|ENSECAG00000009976|ENSECAT00000010445
ENSECAP00000006177	2	1	CBX5	CBX5|UniProtKB Gene Name|Chromobox protein-like protein 5-like protein; Uncharacterized protein [Source:UniProtKB/TrEMBL;Acc:F6UM66]|6|ENSECAG00000008101|ENSECAT00000008269
ENSECAP00000018306	2	2	CCAR2	CCAR2|HGNC Symbol|cell cycle and apoptosis regulator 2 [Source:HGNC Symbol;Acc:23360]|2|ENSECAG00000020651|ENSECAT00000022170
ENSECAP00000020224	2	2	CCS	CCS|HGNC Symbol|copper chaperone for superoxide dismutase [Source:HGNC Symbol;Acc:1613]|12|ENSECAG00000022701|ENSECAT00000024352
ENSECAP00000011356	2	2	CD53	CD53|UniProtKB Gene Name|Leukocyte surface antigen CD53-like protein; Uncharacterized protein [Source:UniProtKB/TrEMBL;Acc:F6ZTF2]|5|ENSECAG00000013534|ENSECAT00000014225
ENSECAP00000021855	2	2	CD58	CD58|HGNC Symbol|CD58 molecule [Source:HGNC Symbol;Acc:1688]|5|ENSECAG00000024391|ENSECAT00000026217
ENSECAP00000017837;ENSECAP00000009025	2	2	CD63	CD63|HGNC Symbol|CD63 molecule [Source:HGNC Symbol;Acc:1692]|6|ENSECAG00000020385|ENSECAT00000021645
ENSECAP00000017893	2	1	CD82	CD82|HGNC Symbol|CD82 molecule [Source:HGNC Symbol;Acc:6210]|12|ENSECAG00000020051|ENSECAT00000021705
ENSECAP00000002797	2	2	CD9	CD9|HGNC Symbol|CD9 molecule [Source:HGNC Symbol;Acc:1709]|6|ENSECAG00000003002|ENSECAT00000004044
ENSECAP00000014656	2	2	CHMP4A	CHMP4A|HGNC Symbol|charged multivesicular body protein 4A [Source:HGNC Symbol;Acc:20274]|1|ENSECAG00000017006|ENSECAT00000017999
ENSECAP00000010785	2	2	CHMP6	CHMP6|HGNC Symbol|charged multivesicular body protein 6 [Source:HGNC Symbol;Acc:25675]|11|ENSECAG00000012902|ENSECAT00000013574
ENSECAP00000007348	2	2	CLINT1	CLINT1|HGNC Symbol|clathrin interactor 1 [Source:HGNC Symbol;Acc:23186]|14|ENSECAG00000009181|ENSECAT00000009622
ENSECAP00000010755	2	2	CLTA	CLTA|EntrezGene|clathrin light chain A [Source:RefSeq peptide;Acc:NP_001152806]|25|ENSECAG00000012884|ENSECAT00000013540
ENSECAP00000002869	2	1	CNGA2	CNGA2|HGNC Symbol|cyclic nucleotide gated channel alpha 2 [Source:HGNC Symbol;Acc:2149]|X|ENSECAG00000003437|ENSECAT00000004159
ENSECAP00000017757	2	2	CNN3	CNN3|HGNC Symbol|calponin 3, acidic [Source:HGNC Symbol;Acc:2157]|5|ENSECAG00000020188|ENSECAT00000021552
ENSECAP00000001947	2	1	CNP	CNP|HGNC Symbol|2',3'-cyclic nucleotide 3' phosphodiesterase [Source:HGNC Symbol;Acc:2158]|11|ENSECAG00000002521|ENSECAT00000002719
ENSECAP00000007364	2	2	CNRIP1	CNRIP1|HGNC Symbol|cannabinoid receptor interacting protein 1 [Source:HGNC Symbol;Acc:24546]|15|ENSECAG00000009467|ENSECAT00000009642
ENSECAP00000005878	2	2	COMMD7	COMMD7|HGNC Symbol|COMM domain containing 7 [Source:HGNC Symbol;Acc:16223]|22|ENSECAG00000007694|ENSECAT00000007932
ENSECAP00000017310	2	2	COMMD9	COMMD9|HGNC Symbol|COMM domain containing 9 [Source:HGNC Symbol;Acc:25014]|12|ENSECAG00000019749|ENSECAT00000021042
ENSECAP00000022295	2	2	COPS2	COPS2|HGNC Symbol|COP9 signalosome subunit 2 [Source:HGNC Symbol;Acc:30747]|1|ENSECAG00000024709|ENSECAT00000026695
ENSECAP00000007091	2	2	COPS6	COPS6|HGNC Symbol|COP9 signalosome subunit 6 [Source:HGNC Symbol;Acc:21749]|13|ENSECAG00000008997|ENSECAT00000009332
ENSECAP00000023106	2	1	COX2	COX2|UniProtKB Gene Name|Cytochrome c oxidase subunit 2 [Source:UniProtKB/Swiss-Prot;Acc:P48660]|MT|ENSECAG00000027692|ENSECAT00000029837
ENSECAP00000006049	2	2	COX5B	COX5B|HGNC Symbol|cytochrome c oxidase subunit Vb [Source:HGNC Symbol;Acc:2269]|15|ENSECAG00000007968|ENSECAT00000008125
ENSECAP00000010056	2	2	COX6B1	COX6B1|HGNC Symbol|cytochrome c oxidase subunit VIb polypeptide 1 (ubiquitous) [Source:HGNC Symbol;Acc:2280]|10|ENSECAG00000012317|ENSECAT00000012731
ENSECAP00000010262	2	2	COX7A2	COX7A2|HGNC Symbol|cytochrome c oxidase subunit VIIa polypeptide 2 (liver) [Source:HGNC Symbol;Acc:2288]|10|ENSECAG00000012469|ENSECAT00000012977
ENSECAP00000014376	2	1	CPNE6	CPNE6|HGNC Symbol|copine VI (neuronal) [Source:HGNC Symbol;Acc:2319]|1|ENSECAG00000016307|ENSECAT00000017686
ENSECAP00000006503	2	2	CRYZ	CRYZ|HGNC Symbol|crystallin, zeta (quinone reductase) [Source:HGNC Symbol;Acc:2419]|5|ENSECAG00000008254|ENSECAT00000008653
ENSECAP00000022032	2	2	CUL5	CUL5|HGNC Symbol|cullin 5 [Source:HGNC Symbol;Acc:2556]|7|ENSECAG00000024437|ENSECAT00000026414
ENSECAP00000013838	2	2	CUTA	CUTA|HGNC Symbol|cutA divalent cation tolerance homolog (E. coli) [Source:HGNC Symbol;Acc:21101]|20|ENSECAG00000016206|ENSECAT00000017078
ENSECAP00000000168	2	2	CYB5B	CYB5B|HGNC Symbol|cytochrome b5 type B (outer mitochondrial membrane) [Source:HGNC Symbol;Acc:24374]|3|ENSECAG00000000265|ENSECAT00000000227
ENSECAP00000018564	2	2	DDT	DDT|HGNC Symbol|D-dopachrome tautomerase [Source:HGNC Symbol;Acc:2732]|8|ENSECAG00000021086|ENSECAT00000022458
ENSECAP00000018969	2	1	DHRS1	DHRS1|HGNC Symbol|dehydrogenase/reductase (SDR family) member 1 [Source:HGNC Symbol;Acc:16445]|1|ENSECAG00000021432|ENSECAT00000022925
ENSECAP00000017797	2	2	DIABLO	DIABLO|HGNC Symbol|diablo, IAP-binding mitochondrial protein [Source:HGNC Symbol;Acc:21528]|8|ENSECAG00000020255|ENSECAT00000021600
ENSECAP00000019087	2	1	DLAT	DLAT|HGNC Symbol|dihydrolipoamide S-acetyltransferase [Source:HGNC Symbol;Acc:2896]|7|ENSECAG00000021375|ENSECAT00000023060
ENSECAP00000012027	2	2	DNAJB11	DNAJB11|HGNC Symbol|DnaJ (Hsp40) homolog, subfamily B, member 11 [Source:HGNC Symbol;Acc:14889]|19|ENSECAG00000014391|ENSECAT00000015005
ENSECAP00000003440	2	2	DNAJC9	DNAJC9|HGNC Symbol|DnaJ (Hsp40) homolog, subfamily C, member 9 [Source:HGNC Symbol;Acc:19123]|1|ENSECAG00000004257|ENSECAT00000004930
ENSECAP00000019701	2	2	DNM1L	DNM1L|HGNC Symbol|dynamin 1-like [Source:HGNC Symbol;Acc:2973]|6|ENSECAG00000021929|ENSECAT00000023757
ENSECAP00000019764	2	2	DOK3	DOK3|HGNC Symbol|docking protein 3 [Source:HGNC Symbol;Acc:24583]|14|ENSECAG00000022360|ENSECAT00000023830
ENSECAP00000014097	2	2	DPP7	DPP7|HGNC Symbol|dipeptidyl-peptidase 7 [Source:HGNC Symbol;Acc:14892]|25|ENSECAG00000016273|ENSECAT00000017358
ENSECAP00000013470	2	2	DPY19L1	DPY19L1|HGNC Symbol|dpy-19-like 1 (C. elegans) [Source:HGNC Symbol;Acc:22205]|4|ENSECAG00000015439|ENSECAT00000016668
ENSECAP00000022844	2	1	EIF3E	EIF3E|UniProtKB Gene Name|Eukaryotic translation initiation factor 3 subunit E [Source:UniProtKB/TrEMBL;Acc:F6R1D6]|9|ENSECAG00000000236|ENSECAT00000029122
ENSECAP00000019065	2	1	EIF3G	EIF3G|HGNC Symbol|eukaryotic translation initiation factor 3, subunit G [Source:HGNC Symbol;Acc:3274]|7|ENSECAG00000021436|ENSECAT00000023037
ENSECAP00000019571	2	2	EIF3H	EIF3H|UniProtKB Gene Name|Eukaryotic translation initiation factor 3 subunit H [Source:UniProtKB/TrEMBL;Acc:F6X8P4]|9|ENSECAG00000022019|ENSECAT00000023618
ENSECAP00000006781	2	1	EIF3J	EIF3J|HGNC Symbol|eukaryotic translation initiation factor 3, subunit J [Source:HGNC Symbol;Acc:3270]|1|ENSECAG00000008716|ENSECAT00000008981
ENSECAP00000021740	2	1	EIF4B	EIF4B|HGNC Symbol|eukaryotic translation initiation factor 4B [Source:HGNC Symbol;Acc:3285]|6|ENSECAG00000024091|ENSECAT00000026091
ENSECAP00000012905	2	1	EIF4G2	EIF4G2|HGNC Symbol|eukaryotic translation initiation factor 4 gamma, 2 [Source:HGNC Symbol;Acc:3297]|7|ENSECAG00000014700|ENSECAT00000016004
ENSECAP00000010598	2	2	EIF5	EIF5|HGNC Symbol|eukaryotic translation initiation factor 5 [Source:HGNC Symbol;Acc:3299]|24|ENSECAG00000012597|ENSECAT00000013356
ENSECAP00000000741	2	2	EMB	EMB|HGNC Symbol|embigin [Source:HGNC Symbol;Acc:30465]|21|ENSECAG00000000794|ENSECAT00000000916
ENSECAP00000014810;ENSECAP00000017713	2	2	ENSA	ENSA|HGNC Symbol|endosulfine alpha [Source:HGNC Symbol;Acc:3360]|5|ENSECAG00000017165|ENSECAT00000018166
ENSECAP00000015427	2	2	ENTPD3	ENTPD3|HGNC Symbol|ectonucleoside triphosphate diphosphohydrolase 3 [Source:HGNC Symbol;Acc:3365]|16|ENSECAG00000017628|ENSECAT00000018886
ENSECAP00000001729;ENSECAP00000020529	2	1	EPHA5	EPHA5|HGNC Symbol|EPH receptor A5 [Source:HGNC Symbol;Acc:3389]|3|ENSECAG00000000530|ENSECAT00000002427
ENSECAP00000016694;ENSECAP00000000958	2	1	ERH	ERH|HGNC Symbol|enhancer of rudimentary homolog (Drosophila) [Source:HGNC Symbol;Acc:3447]|24|ENSECAG00000019178|ENSECAT00000020337
ENSECAP00000008805	2	2	ETHE1	ETHE1|HGNC Symbol|ethylmalonic encephalopathy 1 [Source:HGNC Symbol;Acc:23287]|10|ENSECAG00000010891|ENSECAT00000011285
ENSECAP00000017442	2	2	FASN	FASN|HGNC Symbol|fatty acid synthase [Source:HGNC Symbol;Acc:3594]|11|ENSECAG00000019125|ENSECAT00000021191
ENSECAP00000003679	2	1	FEN1	FEN1|HGNC Symbol|flap structure-specific endonuclease 1 [Source:HGNC Symbol;Acc:3650]|12|ENSECAG00000005344|ENSECAT00000005244
ENSECAP00000018238	2	1	FKBP4	FKBP4|HGNC Symbol|FK506 binding protein 4, 59kDa [Source:HGNC Symbol;Acc:3720]|6|ENSECAG00000020465|ENSECAT00000022092
ENSECAP00000009133	2	1	FKBP5	FKBP5|HGNC Symbol|FK506 binding protein 5 [Source:HGNC Symbol;Acc:3721]|20|ENSECAG00000011304|ENSECAT00000011657
ENSECAP00000005223	2	2	FN1	FN1|HGNC Symbol|fibronectin 1 [Source:HGNC Symbol;Acc:3778]|6|ENSECAG00000000701|ENSECAT00000007204
ENSECAP00000004738	2	1	FUCA2	FUCA2|HGNC Symbol|fucosidase, alpha-L- 2, plasma [Source:HGNC Symbol;Acc:4008]|31|ENSECAG00000006197|ENSECAT00000006645
ENSECAP00000003646	2	2	G3BP1	G3BP1|HGNC Symbol|GTPase activating protein (SH3 domain) binding protein 1 [Source:HGNC Symbol;Acc:30292]|14|ENSECAG00000003368|ENSECAT00000005199
ENSECAP00000012291	2	2	GALM	GALM|HGNC Symbol|galactose mutarotase (aldose 1-epimerase) [Source:HGNC Symbol;Acc:24063]|15|ENSECAG00000014430|ENSECAT00000015307
ENSECAP00000016917	2	2	GAS7	GAS7|HGNC Symbol|growth arrest-specific 7 [Source:HGNC Symbol;Acc:4169]|11|ENSECAG00000019002|ENSECAT00000020598
ENSECAP00000013319	2	2	GLIPR1	GLIPR1|HGNC Symbol|GLI pathogenesis-related 1 [Source:HGNC Symbol;Acc:17001]|28|ENSECAG00000015687|ENSECAT00000016491
ENSECAP00000016915	2	2	GMPPB	GMPPB|HGNC Symbol|GDP-mannose pyrophosphorylase B [Source:HGNC Symbol;Acc:22932]|16|ENSECAG00000019354|ENSECAT00000020595
ENSECAP00000010301	2	2	GNG2	GNG2|HGNC Symbol|guanine nucleotide binding protein (G protein), gamma 2 [Source:HGNC Symbol;Acc:4404]|1|ENSECAG00000012584|ENSECAT00000013018
ENSECAP00000011471	2	2	GORASP2	GORASP2|HGNC Symbol|golgi reassembly stacking protein 2, 55kDa [Source:HGNC Symbol;Acc:17500]|18|ENSECAG00000013383|ENSECAT00000014356
ENSECAP00000008536	2	2	GPR97	GPR97|HGNC Symbol|G protein-coupled receptor 97 [Source:HGNC Symbol;Acc:13728]|3|ENSECAG00000010523|ENSECAT00000010983
ENSECAP00000019364	2	2	GSS	GSS|HGNC Symbol|glutathione synthetase [Source:HGNC Symbol;Acc:4624]|22|ENSECAG00000021620|ENSECAT00000023385
ENSECAP00000015865	2	2	GTPBP1	GTPBP1|HGNC Symbol|GTP binding protein 1 [Source:HGNC Symbol;Acc:4669]|28|ENSECAG00000018027|ENSECAT00000019388
ENSECAP00000012864	2	1	GYS2	GYS2|HGNC Symbol|glycogen synthase 2 (liver) [Source:HGNC Symbol;Acc:4707]|6|ENSECAG00000014649|ENSECAT00000015955
ENSECAP00000015662	2	2	HAAO	HAAO|HGNC Symbol|3-hydroxyanthranilate 3,4-dioxygenase [Source:HGNC Symbol;Acc:4796]|15|ENSECAG00000017940|ENSECAT00000019147
ENSECAP00000017807	2	2	HADH	HADH|HGNC Symbol|hydroxyacyl-CoA dehydrogenase [Source:HGNC Symbol;Acc:4799]|2|ENSECAG00000020211|ENSECAT00000021610
ENSECAP00000020285	2	1	HCFC1	HCFC1|HGNC Symbol|host cell factor C1 (VP16-accessory protein) [Source:HGNC Symbol;Acc:4839]|X|ENSECAG00000022440|ENSECAT00000024419
ENSECAP00000014484	2	2	HEBP1	HEBP1|HGNC Symbol|heme binding protein 1 [Source:HGNC Symbol;Acc:17176]|6|ENSECAG00000016911|ENSECAT00000017806
ENSECAP00000009231	2	1	HGS	HGS|HGNC Symbol|hepatocyte growth factor-regulated tyrosine kinase substrate [Source:HGNC Symbol;Acc:4897]|11|ENSECAG00000010874|ENSECAT00000011767
ENSECAP00000005811	2	1	HIST2H2AB	HIST2H2AB|HGNC Symbol|histone cluster 2, H2ab [Source:HGNC Symbol;Acc:20508]|5|ENSECAG00000007834|ENSECAT00000007856
ENSECAP00000016634	2	2	HMGN1	HMGN1|HGNC Symbol|high mobility group nucleosome binding domain 1 [Source:HGNC Symbol;Acc:4984]|26|ENSECAG00000019029|ENSECAT00000020274
ENSECAP00000009850	2	2	HMGN5	HMGN5|HGNC Symbol|high mobility group nucleosome binding domain 5 [Source:HGNC Symbol;Acc:8013]|X|ENSECAG00000012081|ENSECAT00000012468
ENSECAP00000008815	2	2	HMHA1	HMHA1|HGNC Symbol|histocompatibility (minor) HA-1 [Source:HGNC Symbol;Acc:17102]|7|ENSECAG00000010977|ENSECAT00000011295
ENSECAP00000015870	2	2	IAH1	IAH1|HGNC Symbol|isoamyl acetate-hydrolyzing esterase 1 homolog (S. cerevisiae) [Source:HGNC Symbol;Acc:27696]|15|ENSECAG00000018250|ENSECAT00000019393
ENSECAP00000021292	2	1	IARS	IARS|HGNC Symbol|isoleucyl-tRNA synthetase [Source:HGNC Symbol;Acc:5330]|23|ENSECAG00000023253|ENSECAT00000025590
ENSECAP00000001324	2	2	IFI35	IFI35|HGNC Symbol|interferon-induced protein 35 [Source:HGNC Symbol;Acc:5399]|11|ENSECAG00000001598|ENSECAT00000001791
ENSECAP00000007494	2	1	IGHE	IGHE|HGNC Symbol|immunoglobulin heavy constant epsilon [Source:HGNC Symbol;Acc:5522]|Un0011|ENSECAG00000009575|ENSECAT00000009796
ENSECAP00000003662	2	1	IKBKB	IKBKB|HGNC Symbol|inhibitor of kappa light polypeptide gene enhancer in B-cells, kinase beta [Source:HGNC Symbol;Acc:5960]|27|ENSECAG00000002263|ENSECAT00000005219
ENSECAP00000020565	2	2	IMPA1	IMPA1|HGNC Symbol|inositol(myo)-1(or 4)-monophosphatase 1 [Source:HGNC Symbol;Acc:6050]|9|ENSECAG00000023030|ENSECAT00000024737
ENSECAP00000005673	2	1	IMPDH2	IMPDH2|HGNC Symbol|IMP (inosine 5'-monophosphate) dehydrogenase 2 [Source:HGNC Symbol;Acc:6053]|16|ENSECAG00000006885|ENSECAT00000007706
ENSECAP00000020201	2	2	ITGB1	ITGB1|HGNC Symbol|integrin, beta 1 (fibronectin receptor, beta polypeptide, antigen CD29 includes MDF2, MSK12) [Source:HGNC Symbol;Acc:6153]|29|ENSECAG00000022498|ENSECAT00000024324
ENSECAP00000007968	2	2	ITPRIP	ITPRIP|HGNC Symbol|inositol 1,4,5-trisphosphate receptor interacting protein [Source:HGNC Symbol;Acc:29370]|1|ENSECAG00000010108|ENSECAT00000010338
ENSECAP00000016316	2	1	JAK3	JAK3|HGNC Symbol|Janus kinase 3 [Source:HGNC Symbol;Acc:6193]|21|ENSECAG00000018212|ENSECAT00000019899
ENSECAP00000003559	2	2	KCTD16	KCTD16|HGNC Symbol|potassium channel tetramerization domain containing 16 [Source:HGNC Symbol;Acc:29244]|14|ENSECAG00000005159|ENSECAT00000005084
ENSECAP00000013309	2	1	KMO	KMO|HGNC Symbol|kynurenine 3-monooxygenase (kynurenine 3-hydroxylase) [Source:HGNC Symbol;Acc:6381]|30|ENSECAG00000015341|ENSECAT00000016479
ENSECAP00000019520	2	2	LAMTOR1	LAMTOR1|HGNC Symbol|late endosomal/lysosomal adaptor, MAPK and MTOR activator 1 [Source:HGNC Symbol;Acc:26068]|7|ENSECAG00000022080|ENSECAT00000023559
ENSECAP00000012708	2	1	LIPE	LIPE|HGNC Symbol|lipase, hormone-sensitive [Source:HGNC Symbol;Acc:6621]|10|ENSECAG00000015074|ENSECAT00000015775
ENSECAP00000014282	2	2	LYPLA1	LYPLA1|HGNC Symbol|lysophospholipase I [Source:HGNC Symbol;Acc:6737]|9|ENSECAG00000016530|ENSECAT00000017567
ENSECAP00000018245	2	2	MAGOH	MAGOH|HGNC Symbol|mago-nashi homolog, proliferation-associated (Drosophila) [Source:HGNC Symbol;Acc:6815]|2|ENSECAG00000020821|ENSECAT00000022102
ENSECAP00000005873	2	2	MAP4K2	MAP4K2|HGNC Symbol|mitogen-activated protein kinase kinase kinase kinase 2 [Source:HGNC Symbol;Acc:6864]|12|ENSECAG00000007374|ENSECAT00000007926
ENSECAP00000013264	2	2	MBOAT7	MBOAT7|HGNC Symbol|membrane bound O-acyltransferase domain containing 7 [Source:HGNC Symbol;Acc:15505]|10|ENSECAG00000015547|ENSECAT00000016421
ENSECAP00000008315	2	1	MCTP1	MCTP1|HGNC Symbol|multiple C2 domains, transmembrane 1 [Source:HGNC Symbol;Acc:26183]|14|ENSECAG00000010242|ENSECAT00000010734
ENSECAP00000017598	2	2	MEMO1	MEMO1|HGNC Symbol|mediator of cell motility 1 [Source:HGNC Symbol;Acc:14014]|15|ENSECAG00000019946|ENSECAT00000021371
ENSECAP00000013236	2	2	METAP2	METAP2|HGNC Symbol|methionyl aminopeptidase 2 [Source:HGNC Symbol;Acc:16672]|28|ENSECAG00000015390|ENSECAT00000016389
ENSECAP00000019726	2	2	MLEC	MLEC|HGNC Symbol|malectin [Source:HGNC Symbol;Acc:28973]|8|ENSECAG00000022275|ENSECAT00000023785
ENSECAP00000018063	2	2	MOB2	MOB2|HGNC Symbol|MOB kinase activator 2 [Source:HGNC Symbol;Acc:24904]|12|ENSECAG00000020591|ENSECAT00000021891
ENSECAP00000004352	2	2	MOGAT1	MOGAT1|HGNC Symbol|monoacylglycerol O-acyltransferase 1 [Source:HGNC Symbol;Acc:18210]|6|ENSECAG00000005838|ENSECAT00000006171
ENSECAP00000010525	2	2	MYO3A	MYO3A|HGNC Symbol|myosin IIIA [Source:HGNC Symbol;Acc:7601]|29|ENSECAG00000012060|ENSECAT00000013275
ENSECAP00000009367	2	2	MYO9B	MYO9B|HGNC Symbol|myosin IXB [Source:HGNC Symbol;Acc:7609]|21|ENSECAG00000010919|ENSECAT00000011926
ENSECAP00000013602	2	2	NAPSA	NAPSA|HGNC Symbol|napsin A aspartic peptidase [Source:HGNC Symbol;Acc:13395]|10|ENSECAG00000015730|ENSECAT00000016816
ENSECAP00000006001	2	2	NCK1	NCK1|HGNC Symbol|NCK adaptor protein 1 [Source:HGNC Symbol;Acc:7664]|16|ENSECAG00000007966|ENSECAT00000008070
ENSECAP00000008309	2	2	NECAP2	NECAP2|HGNC Symbol|NECAP endocytosis associated 2 [Source:HGNC Symbol;Acc:25528]|2|ENSECAG00000010265|ENSECAT00000010726
ENSECAP00000008426	2	2	NFATC2IP	NFATC2IP|HGNC Symbol|nuclear factor of activated T-cells, cytoplasmic, calcineurin-dependent 2 interacting protein [Source:HGNC Symbol;Acc:25906]|13|ENSECAG00000010483|ENSECAT00000010865
ENSECAP00000004528	2	1	NIPSNAP3A	NIPSNAP3A|HGNC Symbol|nipsnap homolog 3A (C. elegans) [Source:HGNC Symbol;Acc:23619]|25|ENSECAG00000006103|ENSECAT00000006400
ENSECAP00000005765	2	2	NISCH	NISCH|HGNC Symbol|nischarin [Source:HGNC Symbol;Acc:18006]|16|ENSECAG00000007104|ENSECAT00000007806
ENSECAP00000009921	2	2	NMES1	NMES1|UniProtKB Gene Name|Equus caballus normal mucosa of esophagus-specific gene 1 protein (NMES1), mRNA. [Source:RefSeq mRNA;Acc:NM_001195008]|1|ENSECAG00000012148|ENSECAT00000012557
ENSECAP00000005102	2	1	NMI	NMI|EntrezGene|Equus caballus N-myc (and STAT) interactor (NMI), mRNA. [Source:RefSeq mRNA;Acc:NM_001242511]|18|ENSECAG00000006801|ENSECAT00000007058
ENSECAP00000019911	2	1	NPEPL1	NPEPL1|HGNC Symbol|aminopeptidase-like 1 [Source:HGNC Symbol;Acc:16244]|22|ENSECAG00000022211|ENSECAT00000023994
ENSECAP00000008306	2	2	NUCKS1	NUCKS1|HGNC Symbol|nuclear casein kinase and cyclin-dependent kinase substrate 1 [Source:HGNC Symbol;Acc:29923]|5|ENSECAG00000010336|ENSECAT00000010723
ENSECAP00000014560	2	2	NUMB	NUMB|HGNC Symbol|numb homolog (Drosophila) [Source:HGNC Symbol;Acc:8060]|24|ENSECAG00000016684|ENSECAT00000017886
ENSECAP00000005879	2	2	NUP155	NUP155|HGNC Symbol|nucleoporin 155kDa [Source:HGNC Symbol;Acc:8063]|21|ENSECAG00000006239|ENSECAT00000007933
ENSECAP00000006863	2	2	OAS3	OAS3|HGNC Symbol|2'-5'-oligoadenylate synthetase 3, 100kDa [Source:HGNC Symbol;Acc:8088]|8|ENSECAG00000008809|ENSECAT00000009076
ENSECAP00000012698	2	1	OFD1	OFD1|HGNC Symbol|oral-facial-digital syndrome 1 [Source:HGNC Symbol;Acc:2567]|X|ENSECAG00000014736|ENSECAT00000015763
ENSECAP00000022980;ENSECAP00000019311	2	2	OGFR	OGFR|HGNC Symbol|opioid growth factor receptor [Source:HGNC Symbol;Acc:15768]|22|ENSECAG00000021836|ENSECAT00000028942
ENSECAP00000007249	2	2	OSBP	OSBP|HGNC Symbol|oxysterol binding protein [Source:HGNC Symbol;Acc:8503]|12|ENSECAG00000008786|ENSECAT00000009510
ENSECAP00000007727	2	1	PABPC4	PABPC4|HGNC Symbol|poly(A) binding protein, cytoplasmic 4 (inducible form) [Source:HGNC Symbol;Acc:8557]|2|ENSECAG00000009396|ENSECAT00000010057
ENSECAP00000004482;ENSECAP00000004952	2	1	PACS1	PACS1|HGNC Symbol|phosphofurin acidic cluster sorting protein 1 [Source:HGNC Symbol;Acc:30032]|12|ENSECAG00000004620|ENSECAT00000006343
ENSECAP00000015899	2	1	PAFAH1B2	PAFAH1B2|UniProtKB Gene Name|Platelet-activating factor acetylhydrolase I subunit beta-like protein; Uncharacterized protein [Source:UniProtKB/TrEMBL;Acc:F7CHR2]|7|ENSECAG00000018377|ENSECAT00000019425
ENSECAP00000007671	2	2	PARP4	PARP4|HGNC Symbol|poly (ADP-ribose) polymerase family, member 4 [Source:HGNC Symbol;Acc:271]|17|ENSECAG00000009458|ENSECAT00000009989
ENSECAP00000021307	2	2	PEPD	PEPD|HGNC Symbol|peptidase D [Source:HGNC Symbol;Acc:8840]|10|ENSECAG00000023698|ENSECAT00000025605
ENSECAP00000010388	2	2	PFKFB3	PFKFB3|HGNC Symbol|6-phosphofructo-2-kinase/fructose-2,6-biphosphatase 3 [Source:HGNC Symbol;Acc:8874]|29|ENSECAG00000012172|ENSECAT00000013123
ENSECAP00000014670	2	2	PHB2	PHB2|HGNC Symbol|prohibitin 2 [Source:HGNC Symbol;Acc:30306]|6|ENSECAG00000016937|ENSECAT00000018013
ENSECAP00000017378	2	1	PIK3CG	PIK3CG|HGNC Symbol|phosphatidylinositol-4,5-bisphosphate 3-kinase, catalytic subunit gamma [Source:HGNC Symbol;Acc:8978]|4|ENSECAG00000019708|ENSECAT00000021120
ENSECAP00000004873	2	2	PIN1	PIN1|HGNC Symbol|peptidylprolyl cis/trans isomerase, NIMA-interacting 1 [Source:HGNC Symbol;Acc:8988]|7|ENSECAG00000006687|ENSECAT00000006796
ENSECAP00000019648	2	2	PLAUR	PLAUR|EntrezGene|Equus caballus plasminogen activator, urokinase receptor (PLAUR), mRNA. [Source:RefSeq mRNA;Acc:NM_001163881]|10|ENSECAG00000022127|ENSECAT00000023704
ENSECAP00000005702	2	1	PPP1R18	PPP1R18|HGNC Symbol|protein phosphatase 1, regulatory subunit 18 [Source:HGNC Symbol;Acc:29413]|20|ENSECAG00000007626|ENSECAT00000007737
ENSECAP00000018321	2	1	PPP1R21	PPP1R21|HGNC Symbol|protein phosphatase 1, regulatory subunit 21 [Source:HGNC Symbol;Acc:30595]|15|ENSECAG00000020797|ENSECAT00000022186
ENSECAP00000022920	2	2	PPP1R9B	PPP1R9B|HGNC Symbol|protein phosphatase 1, regulatory subunit 9B [Source:HGNC Symbol;Acc:9298]|11|ENSECAG00000011107|ENSECAT00000029121
ENSECAP00000018808	2	2	PRPF8	PRPF8|HGNC Symbol|pre-mRNA processing factor 8 [Source:HGNC Symbol;Acc:17340]|11|ENSECAG00000021318|ENSECAT00000022742
ENSECAP00000002532	2	1	PSMC1	PSMC1|HGNC Symbol|proteasome (prosome, macropain) 26S subunit, ATPase, 1 [Source:HGNC Symbol;Acc:9547]|24|ENSECAG00000003601|ENSECAT00000003590
ENSECAP00000012457	2	2	PSMC4	PSMC4|HGNC Symbol|proteasome (prosome, macropain) 26S subunit, ATPase, 4 [Source:HGNC Symbol;Acc:9551]|10|ENSECAG00000014779|ENSECAT00000015493
ENSECAP00000015659	2	2	PSMC6	PSMC6|UniProtKB Gene Name|Uncharacterized protein [Source:UniProtKB/TrEMBL;Acc:F6RS40]|24|ENSECAG00000018129|ENSECAT00000019144
ENSECAP00000006171	2	2	PSMD8	PSMD8|HGNC Symbol|proteasome (prosome, macropain) 26S subunit, non-ATPase, 8 [Source:HGNC Symbol;Acc:9566]|10|ENSECAG00000007822|ENSECAT00000008263
ENSECAP00000002874	2	2	QARS	QARS|HGNC Symbol|glutaminyl-tRNA synthetase [Source:HGNC Symbol;Acc:9751]|16|ENSECAG00000000809|ENSECAT00000004166
ENSECAP00000015187	2	2	RAB18	RAB18|UniProtKB Gene Name|Uncharacterized protein [Source:UniProtKB/TrEMBL;Acc:F6RVZ7]|29|ENSECAG00000017521|ENSECAT00000018610
ENSECAP00000015151	2	1	RAB43	RAB43|HGNC Symbol|RAB43, member RAS oncogene family [Source:HGNC Symbol;Acc:19983]|16|ENSECAG00000017626|ENSECAT00000018570
ENSECAP00000019588	2	2	RAD23B	RAD23B|HGNC Symbol|RAD23 homolog B (S. cerevisiae) [Source:HGNC Symbol;Acc:9813]|25|ENSECAG00000021928|ENSECAT00000023635
ENSECAP00000021662	2	1	RANGAP1	RANGAP1|EntrezGene|Equus caballus Ran GTPase activating protein 1 (RANGAP1), mRNA. [Source:RefSeq mRNA;Acc:NM_001242478]|28|ENSECAG00000024092|ENSECAT00000026002
ENSECAP00000018190	2	2	RAP1GAP2	RAP1GAP2|HGNC Symbol|RAP1 GTPase activating protein 2 [Source:HGNC Symbol;Acc:29176]|11|ENSECAG00000020278|ENSECAT00000022034
ENSECAP00000010965	2	1	RAP2A	RAP2A|HGNC Symbol|RAP2A, member of RAS oncogene family [Source:HGNC Symbol;Acc:9861]|17|ENSECAG00000013220|ENSECAT00000013783
ENSECAP00000019652	2	2	RASGRP4	RASGRP4|HGNC Symbol|RAS guanyl releasing protein 4 [Source:HGNC Symbol;Acc:18958]|10|ENSECAG00000021876|ENSECAT00000023708
ENSECAP00000011573	2	2	RBM39	RBM39|HGNC Symbol|RNA binding motif protein 39 [Source:HGNC Symbol;Acc:15923]|22|ENSECAG00000013423|ENSECAT00000014472
ENSECAP00000022335	2	2	RECQL	RECQL|HGNC Symbol|RecQ protein-like (DNA helicase Q1-like) [Source:HGNC Symbol;Acc:9948]|6|ENSECAG00000024762|ENSECAT00000026738
ENSECAP00000005766	2	1	REEP5	REEP5|HGNC Symbol|receptor accessory protein 5 [Source:HGNC Symbol;Acc:30077]|14|ENSECAG00000007767|ENSECAT00000007807
ENSECAP00000023048	2	2	RGS14	RGS14|HGNC Symbol|regulator of G-protein signaling 14 [Source:HGNC Symbol;Acc:9996]|14|ENSECAG00000026999|ENSECAT00000029056
ENSECAP00000008072	2	1	RHEB	RHEB|HGNC Symbol|Ras homolog enriched in brain [Source:HGNC Symbol;Acc:10011]|4|ENSECAG00000010046|ENSECAT00000010460
ENSECAP00000020729	2	1	RNPS1	RNPS1|HGNC Symbol|RNA binding protein S1, serine-rich domain [Source:HGNC Symbol;Acc:10080]|13|ENSECAG00000023288|ENSECAT00000024929
ENSECAP00000021468	2	2	RPA1	RPA1|UniProtKB Gene Name|Uncharacterized protein [Source:UniProtKB/TrEMBL;Acc:F6YZ24]|11|ENSECAG00000023886|ENSECAT00000025787
ENSECAP00000011773	2	2	RPL10A	RPL10A|HGNC Symbol|ribosomal protein L10a [Source:HGNC Symbol;Acc:10299]|20|ENSECAG00000014090|ENSECAT00000014713
ENSECAP00000022590	2	1	RPL22	RPL22|HGNC Symbol|ribosomal protein L22 [Source:HGNC Symbol;Acc:10315]|2|ENSECAG00000025022|ENSECAT00000027008
ENSECAP00000012548	2	2	RPS13	RPS13|HGNC Symbol|ribosomal protein S13 [Source:HGNC Symbol;Acc:10386]|7|ENSECAG00000014928|ENSECAT00000015597
ENSECAP00000007656	2	2	RPS3A	RPS3A|HGNC Symbol|ribosomal protein S3A [Source:HGNC Symbol;Acc:10421]|2|ENSECAG00000009573|ENSECAT00000009971
ENSECAP00000011005;ENSECAP00000001813	2	2	RPSA	RPSA|UniProtKB Gene Name|40S ribosomal protein SA-like protein; Laminin receptor 1; Uncharacterized protein [Source:UniProtKB/TrEMBL;Acc:B8K1X7]|16|ENSECAG00000013062|ENSECAT00000013829
ENSECAP00000004759	2	1	RRAGB	RRAGB|HGNC Symbol|Ras-related GTP binding B [Source:HGNC Symbol;Acc:19901]|X|ENSECAG00000006020|ENSECAT00000006669
ENSECAP00000009840	2	2	RTN4	RTN4|HGNC Symbol|reticulon 4 [Source:HGNC Symbol;Acc:14085]|15|ENSECAG00000011846|ENSECAT00000012456
ENSECAP00000001048	2	2	SAMD9L	SAMD9L|HGNC Symbol|sterile alpha motif domain containing 9-like [Source:HGNC Symbol;Acc:1349]|4|ENSECAG00000001481|ENSECAT00000001358
ENSECAP00000013150	2	2	SCAMP2	SCAMP2|HGNC Symbol|secretory carrier membrane protein 2 [Source:HGNC Symbol;Acc:10564]|1|ENSECAG00000015415|ENSECAT00000016286
ENSECAP00000018706	2	2	SEC11A	SEC11A|HGNC Symbol|SEC11 homolog A (S. cerevisiae) [Source:HGNC Symbol;Acc:17718]|1|ENSECAG00000021187|ENSECAT00000022627
ENSECAP00000017664	2	2	SELL	SELL|HGNC Symbol|selectin L [Source:HGNC Symbol;Acc:10720]|5|ENSECAG00000020122|ENSECAT00000021448
ENSECAP00000021544	2	1	SF3A1	SF3A1|HGNC Symbol|splicing factor 3a, subunit 1, 120kDa [Source:HGNC Symbol;Acc:10765]|8|ENSECAG00000023962|ENSECAT00000025874
ENSECAP00000008248	2	1	SGTA	SGTA|HGNC Symbol|small glutamine-rich tetratricopeptide repeat (TPR)-containing, alpha [Source:HGNC Symbol;Acc:10819]|Un0230|ENSECAG00000010381|ENSECAT00000010657
ENSECAP00000013833	2	1	SHMT1	SHMT1|HGNC Symbol|serine hydroxymethyltransferase 1 (soluble) [Source:HGNC Symbol;Acc:10850]|11|ENSECAG00000015690|ENSECAT00000017073
ENSECAP00000004926	2	1	SLC43A3	SLC43A3|HGNC Symbol|solute carrier family 43, member 3 [Source:HGNC Symbol;Acc:17466]|12|ENSECAG00000006678|ENSECAT00000006851
ENSECAP00000009162	2	2	SLC44A2	SLC44A2|HGNC Symbol|solute carrier family 44 (choline transporter), member 2 [Source:HGNC Symbol;Acc:17292]|7|ENSECAG00000010363|ENSECAT00000011689
ENSECAP00000019574	2	1	SMARCD1	SMARCD1|HGNC Symbol|SWI/SNF related, matrix associated, actin dependent regulator of chromatin, subfamily d, member 1 [Source:HGNC Symbol;Acc:11106]|6|ENSECAG00000021885|ENSECAT00000023621
ENSECAP00000015338	2	2	SMS	SMS|HGNC Symbol|spermine synthase [Source:HGNC Symbol;Acc:11123]|X|ENSECAG00000017447|ENSECAT00000018780
ENSECAP00000018827	2	2	SMU1	SMU1|HGNC Symbol|smu-1 suppressor of mec-8 and unc-52 homolog (C. elegans) [Source:HGNC Symbol;Acc:18247]|23|ENSECAG00000021146|ENSECAT00000022765
ENSECAP00000013335	2	2	SNCA	SNCA|HGNC Symbol|synuclein, alpha (non A4 component of amyloid precursor) [Source:HGNC Symbol;Acc:11138]|3|ENSECAG00000015766|ENSECAT00000016509
ENSECAP00000005838	2	2	SNRPD2	SNRPD2|HGNC Symbol|small nuclear ribonucleoprotein D2 polypeptide 16.5kDa [Source:HGNC Symbol;Acc:11159]|10|ENSECAG00000007824|ENSECAT00000007887
ENSECAP00000007012	2	1	SNX4	SNX4|HGNC Symbol|sorting nexin 4 [Source:HGNC Symbol;Acc:11175]|19|ENSECAG00000008857|ENSECAT00000009246
ENSECAP00000014026	2	2	SPCS3	SPCS3|HGNC Symbol|signal peptidase complex subunit 3 homolog (S. cerevisiae) [Source:HGNC Symbol;Acc:26212]|27|ENSECAG00000016480|ENSECAT00000017281
ENSECAP00000021965	2	2	SPI1/PU.1	SPI1/PU.1|UniProtKB Gene Name|Uncharacterized protein [Source:UniProtKB/TrEMBL;Acc:F6YVX2]|12|ENSECAG00000024457|ENSECAT00000026339
ENSECAP00000022800	2	1	SRRM1	SRRM1|HGNC Symbol|serine/arginine repetitive matrix 1 [Source:HGNC Symbol;Acc:16638]|2|ENSECAG00000026981|ENSECAT00000028857
ENSECAP00000020140	2	2	STAT2	STAT2|HGNC Symbol|signal transducer and activator of transcription 2, 113kDa [Source:HGNC Symbol;Acc:11363]|6|ENSECAG00000022326|ENSECAT00000024249
ENSECAP00000007114	2	2	STAT6	STAT6|HGNC Symbol|signal transducer and activator of transcription 6, interleukin-4 induced [Source:HGNC Symbol;Acc:11368]|6|ENSECAG00000008705|ENSECAT00000009359
ENSECAP00000016477	2	2	STEAP4	STEAP4|HGNC Symbol|STEAP family member 4 [Source:HGNC Symbol;Acc:21923]|4|ENSECAG00000018828|ENSECAT00000020090
ENSECAP00000016075	2	2	STK38	STK38|HGNC Symbol|serine/threonine kinase 38 [Source:HGNC Symbol;Acc:17847]|20|ENSECAG00000018553|ENSECAT00000019629
ENSECAP00000019628	2	2	STRN	STRN|HGNC Symbol|striatin, calmodulin binding protein [Source:HGNC Symbol;Acc:11424]|15|ENSECAG00000021926|ENSECAT00000023682
ENSECAP00000009321	2	1	SUCLA2	SUCLA2|HGNC Symbol|succinate-CoA ligase, ADP-forming, beta subunit [Source:HGNC Symbol;Acc:11448]|17|ENSECAG00000011122|ENSECAT00000011876
ENSECAP00000011246	2	2	SURF1	SURF1|HGNC Symbol|surfeit 1 [Source:HGNC Symbol;Acc:11474]|25|ENSECAG00000013250|ENSECAT00000014106
ENSECAP00000020047	2	1	SWAP70	SWAP70|HGNC Symbol|SWAP switching B-cell complex 70kDa subunit [Source:HGNC Symbol;Acc:17070]|7|ENSECAG00000022426|ENSECAT00000024148
ENSECAP00000010218	2	1	SYNCRIP	SYNCRIP|HGNC Symbol|synaptotagmin binding, cytoplasmic RNA interacting protein [Source:HGNC Symbol;Acc:16918]|10|ENSECAG00000012464|ENSECAT00000012925
ENSECAP00000009848	2	2	SYTL3	SYTL3|HGNC Symbol|synaptotagmin-like 3 [Source:HGNC Symbol;Acc:15587]|31|ENSECAG00000011770|ENSECAT00000012465
ENSECAP00000000561	2	1	TAF15	TAF15|HGNC Symbol|TAF15 RNA polymerase II, TATA box binding protein (TBP)-associated factor, 68kDa [Source:HGNC Symbol;Acc:11547]|11|ENSECAG00000000718|ENSECAT00000000709
ENSECAP00000005643	2	1	TAOK3	TAOK3|HGNC Symbol|TAO kinase 3 [Source:HGNC Symbol;Acc:18133]|8|ENSECAG00000006859|ENSECAT00000007673
ENSECAP00000009872	2	2	TBC1D10C	TBC1D10C|HGNC Symbol|TBC1 domain family, member 10C [Source:HGNC Symbol;Acc:24702]|12|ENSECAG00000012029|ENSECAT00000012495
ENSECAP00000007296	2	1	TBCA	TBCA|HGNC Symbol|tubulin folding cofactor A [Source:HGNC Symbol;Acc:11579]|14|ENSECAG00000009383|ENSECAT00000009566
ENSECAP00000008801	2	1	TBCD	TBCD|HGNC Symbol|tubulin folding cofactor D [Source:HGNC Symbol;Acc:11581]|11|ENSECAG00000010105|ENSECAT00000011281
ENSECAP00000000044	2	2	TCEB1	TCEB1|HGNC Symbol|transcription elongation factor B (SIII), polypeptide 1 (15kDa, elongin C) [Source:HGNC Symbol;Acc:11617]|9|ENSECAG00000000064|ENSECAT00000000058
ENSECAP00000018137	2	2	TFG	TFG|HGNC Symbol|TRK-fused gene [Source:HGNC Symbol;Acc:11758]|19|ENSECAG00000020575|ENSECAT00000021973
ENSECAP00000006885	2	2	TMED10	TMED10|HGNC Symbol|transmembrane emp24-like trafficking protein 10 (yeast) [Source:HGNC Symbol;Acc:16998]|24|ENSECAG00000008831|ENSECAT00000009099
ENSECAP00000005667	2	2	TMEM164	TMEM164|HGNC Symbol|transmembrane protein 164 [Source:HGNC Symbol;Acc:26217]|X|ENSECAG00000007601|ENSECAT00000007700
ENSECAP00000002633	2	2	TMX1	TMX1|HGNC Symbol|thioredoxin-related transmembrane protein 1 [Source:HGNC Symbol;Acc:15487]|1|ENSECAG00000003592|ENSECAT00000003779
ENSECAP00000005610	2	2	TMX4	TMX4|HGNC Symbol|thioredoxin-related transmembrane protein 4 [Source:HGNC Symbol;Acc:25237]|22|ENSECAG00000007522|ENSECAT00000007637
ENSECAP00000022136	2	1	TNPO1	TNPO1|HGNC Symbol|transportin 1 [Source:HGNC Symbol;Acc:6401]|14|ENSECAG00000024424|ENSECAT00000026526
ENSECAP00000012020	2	1	TNPO2	TNPO2|HGNC Symbol|transportin 2 [Source:HGNC Symbol;Acc:19998]|7|ENSECAG00000013673|ENSECAT00000014998
ENSECAP00000005564	2	2	TOP2B	TOP2B|HGNC Symbol|topoisomerase (DNA) II beta 180kDa [Source:HGNC Symbol;Acc:11990]|16|ENSECAG00000005608|ENSECAT00000007588
ENSECAP00000010651	2	2	TRA2B	TRA2B|HGNC Symbol|transformer 2 beta homolog (Drosophila) [Source:HGNC Symbol;Acc:10781]|19|ENSECAG00000012701|ENSECAT00000013416
ENSECAP00000010296	2	2	TRAPPC3	TRAPPC3|HGNC Symbol|trafficking protein particle complex 3 [Source:HGNC Symbol;Acc:19942]|2|ENSECAG00000012569|ENSECAT00000013013
ENSECAP00000022569	2	2	TXNDC17	TXNDC17|HGNC Symbol|thioredoxin domain containing 17 [Source:HGNC Symbol;Acc:28218]|11|ENSECAG00000025006|ENSECAT00000026986
ENSECAP00000013531	2	1	UBE2I	UBE2I|HGNC Symbol|ubiquitin-conjugating enzyme E2I [Source:HGNC Symbol;Acc:12485]|13|ENSECAG00000015831|ENSECAT00000016737
ENSECAP00000012212	2	2	UBE2K	UBE2K|HGNC Symbol|ubiquitin-conjugating enzyme E2K [Source:HGNC Symbol;Acc:4914]|3|ENSECAG00000014586|ENSECAT00000015213
ENSECAP00000010044	2	2	UBE4A	UBE4A|HGNC Symbol|ubiquitination factor E4A [Source:HGNC Symbol;Acc:12499]|7|ENSECAG00000011764|ENSECAT00000012717
ENSECAP00000016844	2	1	UBQLN1	UBQLN1|HGNC Symbol|ubiquilin 1 [Source:HGNC Symbol;Acc:12508]|23|ENSECAG00000019110|ENSECAT00000020517
ENSECAP00000020487	2	2	USP15	USP15|HGNC Symbol|ubiquitin specific peptidase 15 [Source:HGNC Symbol;Acc:12613]|6|ENSECAG00000022494|ENSECAT00000024653
ENSECAP00000005875	2	2	USP9X	USP9X|HGNC Symbol|ubiquitin specific peptidase 9, X-linked [Source:HGNC Symbol;Acc:12632]|X|ENSECAG00000005549|ENSECAT00000007929
ENSECAP00000011898	2	1	VAMP7	VAMP7|HGNC Symbol|vesicle-associated membrane protein 7 [Source:HGNC Symbol;Acc:11486]|X|ENSECAG00000014117|ENSECAT00000014862
ENSECAP00000007420	2	2	VAMP8	VAMP8|HGNC Symbol|vesicle-associated membrane protein 8 [Source:HGNC Symbol;Acc:12647]|15|ENSECAG00000009514|ENSECAT00000009704
ENSECAP00000006855	2	1	VAPA	VAPA|HGNC Symbol|VAMP (vesicle-associated membrane protein)-associated protein A, 33kDa [Source:HGNC Symbol;Acc:12648]|8|ENSECAG00000008769|ENSECAT00000009067
ENSECAP00000017347	2	2	VCAN	VCAN|HGNC Symbol|versican [Source:HGNC Symbol;Acc:2464]|14|ENSECAG00000019873|ENSECAT00000021083
ENSECAP00000019700	2	2	VNN1	VNN1|HGNC Symbol|vanin 1 [Source:HGNC Symbol;Acc:12705]|10|ENSECAG00000022135|ENSECAT00000023756
ENSECAP00000004243	2	2	VTA1	VTA1|HGNC Symbol|vesicle (multivesicular body) trafficking 1 [Source:HGNC Symbol;Acc:20954]|31|ENSECAG00000005198|ENSECAT00000006028
ENSECAP00000010945	2	2	WFS1	WFS1|HGNC Symbol|Wolfram syndrome 1 (wolframin) [Source:HGNC Symbol;Acc:12762]|3|ENSECAG00000013126|ENSECAT00000013761
ENSECAP00000007634	2	2	YOD1	YOD1|HGNC Symbol|YOD1 deubiquitinase [Source:HGNC Symbol;Acc:25035]|5|ENSECAG00000009722|ENSECAT00000009946
ENSECAP00000014850	1	1	MS4A4A	|||12|ENSECAG00000017255|ENSECAT00000018215
ENSECAP00000020389	1	1	RBM4	|||12|ENSECAG00000022940|ENSECAT00000024538
ENSECAP00000001076	1	1	RPL15	|||13|ENSECAG00000001455|ENSECAT00000001402
ENSECAP00000012666	1	1	TBC1D24	|||13|ENSECAG00000014929|ENSECAT00000015728
ENSECAP00000015442	1	1	FKBP1A	|||22|ENSECAG00000017887|ENSECAT00000018902
ENSECAP00000012978	1	1	RPL18A	||60S ribosomal protein L18a [Source:UniProtKB/TrEMBL;Acc:F7CVP9]|21|ENSECAG00000015258|ENSECAT00000016088
ENSECAP00000021813	1	1	TSTD3	||Sulfurtransferase [Source:UniProtKB/TrEMBL;Acc:F6XRG6]|10|ENSECAG00000024361|ENSECAT00000026172
ENSECAP00000022456	1	1	SELENOO	||Uncharacterized protein [Source:UniProtKB/TrEMBL;Acc:F6PQA1]|28|ENSECAG00000024898|ENSECAT00000026867
ENSECAP00000015764	1	1	SLC23A1	||Uncharacterized protein [Source:UniProtKB/TrEMBL;Acc:F6QB34]|4|ENSECAG00000017970|ENSECAT00000019270
ENSECAP00000008370	1	1	LILRA5	||Uncharacterized protein [Source:UniProtKB/TrEMBL;Acc:F6QD12]|10|ENSECAG00000010496|ENSECAT00000010799
ENSECAP00000010335	1	1	PF4	||Uncharacterized protein [Source:UniProtKB/TrEMBL;Acc:F6RMK1]|3|ENSECAG00000012560|ENSECAT00000013061
ENSECAP00000003199	1	1	OR8A1	||Uncharacterized protein [Source:UniProtKB/TrEMBL;Acc:F6RWG4]|7|ENSECAG00000004687|ENSECAT00000004612
ENSECAP00000022757	1	1	TMEM14C	||Uncharacterized protein [Source:UniProtKB/TrEMBL;Acc:F6SFN4]|20|ENSECAG00000026994|ENSECAT00000029044
ENSECAP00000008467	1	1	WDR97	||Uncharacterized protein [Source:UniProtKB/TrEMBL;Acc:F6SFW7]|9|ENSECAG00000010600|ENSECAT00000010908
ENSECAP00000003384	1	1	IGLC7	||Uncharacterized protein [Source:UniProtKB/TrEMBL;Acc:F6SP11]|8|ENSECAG00000004973|ENSECAT00000004859
ENSECAP00000020569	1	1	NMRAL1	||Uncharacterized protein [Source:UniProtKB/TrEMBL;Acc:F6T4S3]|19|ENSECAG00000023126|ENSECAT00000024741
ENSECAP00000013071	1	1	CLM1	||Uncharacterized protein [Source:UniProtKB/TrEMBL;Acc:F6U9J9]|20|ENSECAG00000015483|ENSECAT00000016199
ENSECAP00000006675	1	1	RPL7A	||Uncharacterized protein [Source:UniProtKB/TrEMBL;Acc:F6UCB3]|25|ENSECAG00000008548|ENSECAT00000008856
ENSECAP00000001295	1	1	SUMO2	||Uncharacterized protein [Source:UniProtKB/TrEMBL;Acc:F6V5I0]|16|ENSECAG00000001897|ENSECAT00000001739
ENSECAP00000006580	1	1	RPLP1	||Uncharacterized protein [Source:UniProtKB/TrEMBL;Acc:F6VQ14]|1|ENSECAG00000008542|ENSECAT00000008746
ENSECAP00000006541	1	1	BTN3A3	||Uncharacterized protein [Source:UniProtKB/TrEMBL;Acc:F6W3P0]|20|ENSECAG00000008594|ENSECAT00000008698
ENSECAP00000021915	1	1	VKORC1	||Uncharacterized protein [Source:UniProtKB/TrEMBL;Acc:F6WIB0]|13|ENSECAG00000024434|ENSECAT00000026284
ENSECAP00000007141	1	1	ATP5PO	||Uncharacterized protein [Source:UniProtKB/TrEMBL;Acc:F6WLI6]|26|ENSECAG00000009059|ENSECAT00000009391
ENSECAP00000007138	1	1	ARF1	||Uncharacterized protein [Source:UniProtKB/TrEMBL;Acc:F6WM25]|4|ENSECAG00000008979|ENSECAT00000009387
ENSECAP00000002794	1	1	IPCEF1	||Uncharacterized protein [Source:UniProtKB/TrEMBL;Acc:F6WQL6]|31|ENSECAG00000003511|ENSECAT00000004039
ENSECAP00000002215	1	1	RPS4X	||Uncharacterized protein [Source:UniProtKB/TrEMBL;Acc:F6X7U7]|6|ENSECAG00000003269|ENSECAT00000003099
ENSECAP00000021590	1	1		||Uncharacterized protein [Source:UniProtKB/TrEMBL;Acc:F6XA91]|20|ENSECAG00000023986|ENSECAT00000025925
ENSECAP00000007315	1	1	CEP128	||Uncharacterized protein [Source:UniProtKB/TrEMBL;Acc:F6XAX0]|24|ENSECAG00000009310|ENSECAT00000009585
ENSECAP00000019260	1	1	VPS33A	||Uncharacterized protein [Source:UniProtKB/TrEMBL;Acc:F6XZM7]|8|ENSECAG00000021593|ENSECAT00000023268
ENSECAP00000014603	1	1	TRMT112	||Uncharacterized protein [Source:UniProtKB/TrEMBL;Acc:F6Y508]|12|ENSECAG00000016960|ENSECAT00000017936
ENSECAP00000002134	1	1	KCNA10	||Uncharacterized protein [Source:UniProtKB/TrEMBL;Acc:F6Y7I7]|5|ENSECAG00000003088|ENSECAT00000002981
ENSECAP00000021774	1	1	CHCHD2	||Uncharacterized protein [Source:UniProtKB/TrEMBL;Acc:F6YEZ9]|5|ENSECAG00000024320|ENSECAT00000026130
ENSECAP00000007802	1	1		||Uncharacterized protein [Source:UniProtKB/TrEMBL;Acc:F6ZPI6]|5|ENSECAG00000009794|ENSECAT00000010143
ENSECAP00000011936	1	1	VAMP2	||Uncharacterized protein [Source:UniProtKB/TrEMBL;Acc:F6ZXM3]|11|ENSECAG00000014189|ENSECAT00000014906
ENSECAP00000009002	1	1	CYP2C19	||Uncharacterized protein [Source:UniProtKB/TrEMBL;Acc:F6ZZV6]|1|ENSECAG00000011161|ENSECAT00000011503
ENSECAP00000004458	1	1	OR12D2	||Uncharacterized protein [Source:UniProtKB/TrEMBL;Acc:F7A9F6]|20|ENSECAG00000006156|ENSECAT00000006310
ENSECAP00000011595	1	1	ISY1	||Uncharacterized protein [Source:UniProtKB/TrEMBL;Acc:F7AEY3]|16|ENSECAG00000013768|ENSECAT00000014499
ENSECAP00000014965	1	1	BBS1	||Uncharacterized protein [Source:UniProtKB/TrEMBL;Acc:F7AHJ9]|12|ENSECAG00000017091|ENSECAT00000018350
ENSECAP00000011789	1	1	RPS3	||Uncharacterized protein [Source:UniProtKB/TrEMBL;Acc:F7BA94]|7|ENSECAG00000013915|ENSECAT00000014732
ENSECAP00000009463	1	1	RPL17	||Uncharacterized protein [Source:UniProtKB/TrEMBL;Acc:F7BAL2]|8|ENSECAG00000011547|ENSECAT00000012031
ENSECAP00000011711	1	1	SNRNP70	||Uncharacterized protein [Source:UniProtKB/TrEMBL;Acc:F7BMY5]|10|ENSECAG00000013936|ENSECAT00000014636
ENSECAP00000021166	1	1	ATP5MG	||Uncharacterized protein [Source:UniProtKB/TrEMBL;Acc:F7BYD1]|7|ENSECAG00000023715|ENSECAT00000025443
ENSECAP00000017279	1	1	GSK3A	||Uncharacterized protein [Source:UniProtKB/TrEMBL;Acc:F7CGC0]|10|ENSECAG00000019484|ENSECAT00000021007
ENSECAP00000012056	1	1	RNF31	||Uncharacterized protein [Source:UniProtKB/TrEMBL;Acc:F7CNV6]|1|ENSECAG00000013955|ENSECAT00000015037
ENSECAP00000000990	1	1	OR5O2	||Uncharacterized protein [Source:UniProtKB/TrEMBL;Acc:F7CW37]|7|ENSECAG00000001446|ENSECAT00000001272
ENSECAP00000000922	1	1	OR8S1	||Uncharacterized protein [Source:UniProtKB/TrEMBL;Acc:F7D6V5]|6|ENSECAG00000001357|ENSECAT00000001178
ENSECAP00000005456	1	1	CD300LF	||Uncharacterized protein [Source:UniProtKB/TrEMBL;Acc:F7DE50]|11|ENSECAG00000007417|ENSECAT00000007467
ENSECAP00000017136	1	1	ARF3	||Uncharacterized protein [Source:UniProtKB/TrEMBL;Acc:F7DEL7]|14|ENSECAG00000019699|ENSECAT00000020846
ENSECAP00000017133	1	1	CNPY2	||Uncharacterized protein [Source:UniProtKB/TrEMBL;Acc:F7DEN7]|6|ENSECAG00000019676|ENSECAT00000020842
ENSECAP00000008821	1	1	MGAM2	||Uncharacterized protein [Source:UniProtKB/TrEMBL;Acc:F7DGG1]|4|ENSECAG00000010940|ENSECAT00000011301
ENSECAP00000003995	1	1	TRMT112	||Uncharacterized protein [Source:UniProtKB/TrEMBL;Acc:F7DKY3]|10|ENSECAG00000005754|ENSECAT00000005662
ENSECAP00000012810	1	1	ZSCAN4	||Uncharacterized protein [Source:UniProtKB/TrEMBL;Acc:F7DW37]|10|ENSECAG00000015200|ENSECAT00000015889
ENSECAP00000010822	1	1	A2M	A2M|HGNC Symbol|alpha-2-macroglobulin [Source:HGNC Symbol;Acc:7]|6|ENSECAG00000012558|ENSECAT00000013620
ENSECAP00000008477	1	1	AAMDC	AAMDC|HGNC Symbol|adipogenesis associated, Mth938 domain containing [Source:HGNC Symbol;Acc:30205]|7|ENSECAG00000010625|ENSECAT00000010918
ENSECAP00000010805	1	1	ACACA	ACACA|HGNC Symbol|acetyl-CoA carboxylase alpha [Source:HGNC Symbol;Acc:84]|11|ENSECAG00000010631|ENSECAT00000013599
ENSECAP00000017849	1	1	ACAT1	ACAT1|HGNC Symbol|acetyl-CoA acetyltransferase 1 [Source:HGNC Symbol;Acc:93]|7|ENSECAG00000020128|ENSECAT00000021659
ENSECAP00000011650	1	1	ACE	ACE|UniProtKB Gene Name|Uncharacterized protein [Source:UniProtKB/TrEMBL;Acc:F6ZSR4]|11|ENSECAG00000012910|ENSECAT00000014561
ENSECAP00000021085	1	1	ACOT7	ACOT7|HGNC Symbol|acyl-CoA thioesterase 7 [Source:HGNC Symbol;Acc:24157]|2|ENSECAG00000023564|ENSECAT00000025347
ENSECAP00000011177	1	1	ACP2	ACP2|HGNC Symbol|acid phosphatase 2, lysosomal [Source:HGNC Symbol;Acc:123]|12|ENSECAG00000013128|ENSECAT00000014025
ENSECAP00000014924	1	1	ACSL4	ACSL4|HGNC Symbol|acyl-CoA synthetase long-chain family member 4 [Source:HGNC Symbol;Acc:3571]|X|ENSECAG00000016854|ENSECAT00000018304
ENSECAP00000008167	1	1	ADAMTSL3	ADAMTSL3|HGNC Symbol|ADAMTS-like 3 [Source:HGNC Symbol;Acc:14633]|1|ENSECAG00000010184|ENSECAT00000010564
ENSECAP00000016422	1	1	ADCK5	ADCK5|HGNC Symbol|aarF domain containing kinase 5 [Source:HGNC Symbol;Acc:21738]|9|ENSECAG00000018817|ENSECAT00000020024
ENSECAP00000018043	1	1	ADPGK	ADPGK|HGNC Symbol|ADP-dependent glucokinase [Source:HGNC Symbol;Acc:25250]|1|ENSECAG00000020480|ENSECAT00000021871
ENSECAP00000012220	1	1	ADRM1	ADRM1|HGNC Symbol|adhesion regulating molecule 1 [Source:HGNC Symbol;Acc:15759]|22|ENSECAG00000014322|ENSECAT00000015221
ENSECAP00000020985	1	1	AFP	AFP|UniProtKB Gene Name|Equus caballus alpha-fetoprotein (AFP), mRNA. [Source:RefSeq mRNA;Acc:NM_001081952]|3|ENSECAG00000023229|ENSECAT00000025232
ENSECAP00000010067	1	1	AFTPH	AFTPH|HGNC Symbol|aftiphilin [Source:HGNC Symbol;Acc:25951]|15|ENSECAG00000012175|ENSECAT00000012746
ENSECAP00000012789	1	1	AGFG1	AGFG1|HGNC Symbol|ArfGAP with FG repeats 1 [Source:HGNC Symbol;Acc:5175]|6|ENSECAG00000015186|ENSECAT00000015868
ENSECAP00000008883	1	1	AGPAT2	AGPAT2|HGNC Symbol|1-acylglycerol-3-phosphate O-acyltransferase 2 [Source:HGNC Symbol;Acc:325]|25|ENSECAG00000010932|ENSECAT00000011371
ENSECAP00000019190	1	1	AGTRAP	AGTRAP|HGNC Symbol|angiotensin II receptor-associated protein [Source:HGNC Symbol;Acc:13539]|2|ENSECAG00000021722|ENSECAT00000023185
ENSECAP00000002768	1	1	AIFM1	AIFM1|HGNC Symbol|apoptosis-inducing factor, mitochondrion-associated, 1 [Source:HGNC Symbol;Acc:8768]|X|ENSECAG00000001360|ENSECAT00000003999
ENSECAP00000000041	1	1	AIMP2	AIMP2|HGNC Symbol|aminoacyl tRNA synthetase complex-interacting multifunctional protein 2 [Source:HGNC Symbol;Acc:20609]|13|ENSECAG00000000053|ENSECAT00000000055
ENSECAP00000014918	1	1	AIP	AIP|HGNC Symbol|aryl hydrocarbon receptor interacting protein [Source:HGNC Symbol;Acc:358]|12|ENSECAG00000017167|ENSECAT00000018298
ENSECAP00000006792	1	1	AKAP10	AKAP10|HGNC Symbol|A kinase (PRKA) anchor protein 10 [Source:HGNC Symbol;Acc:368]|11|ENSECAG00000008584|ENSECAT00000008993
ENSECAP00000013259	1	1	ALAD	ALAD|HGNC Symbol|aminolevulinate dehydratase [Source:HGNC Symbol;Acc:395]|25|ENSECAG00000015427|ENSECAT00000016415
ENSECAP00000018194	1	1	ALDH5A1	ALDH5A1|HGNC Symbol|aldehyde dehydrogenase 5 family, member A1 [Source:HGNC Symbol;Acc:408]|20|ENSECAG00000020590|ENSECAT00000022040
ENSECAP00000009192	1	1	AP1S2	AP1S2|HGNC Symbol|adaptor-related protein complex 1, sigma 2 subunit [Source:HGNC Symbol;Acc:560]|X|ENSECAG00000011249|ENSECAT00000011721
ENSECAP00000006083	1	1	AP3M1	AP3M1|HGNC Symbol|adaptor-related protein complex 3, mu 1 subunit [Source:HGNC Symbol;Acc:569]|1|ENSECAG00000008103|ENSECAT00000008162
ENSECAP00000010718	1	1	APEH	APEH|HGNC Symbol|acylaminoacyl-peptide hydrolase [Source:HGNC Symbol;Acc:586]|16|ENSECAG00000012420|ENSECAT00000013497
ENSECAP00000020113	1	1	API5	API5|HGNC Symbol|apoptosis inhibitor 5 [Source:HGNC Symbol;Acc:594]|12|ENSECAG00000022492|ENSECAT00000024219
ENSECAP00000004701	1	1	APIP	APIP|HGNC Symbol|APAF1 interacting protein [Source:HGNC Symbol;Acc:17581]|12|ENSECAG00000006357|ENSECAT00000006602
ENSECAP00000013324	1	1	ARAP3	ARAP3|HGNC Symbol|ArfGAP with RhoGAP domain, ankyrin repeat and PH domain 3 [Source:HGNC Symbol;Acc:24097]|14|ENSECAG00000015544|ENSECAT00000016497
ENSECAP00000019866	1	1	ARFIP1	ARFIP1|HGNC Symbol|ADP-ribosylation factor interacting protein 1 [Source:HGNC Symbol;Acc:21496]|2|ENSECAG00000022286|ENSECAT00000023942
ENSECAP00000014483	1	1	ARHGAP10	ARHGAP10|HGNC Symbol|Rho GTPase activating protein 10 [Source:HGNC Symbol;Acc:26099]|2|ENSECAG00000016629|ENSECAT00000017805
ENSECAP00000010066	1	1	ARHGAP15	ARHGAP15|HGNC Symbol|Rho GTPase activating protein 15 [Source:HGNC Symbol;Acc:21030]|18|ENSECAG00000012312|ENSECAT00000012744
ENSECAP00000004774	1	1	ARHGAP27	ARHGAP27|HGNC Symbol|Rho GTPase activating protein 27 [Source:HGNC Symbol;Acc:31813]|11|ENSECAG00000005990|ENSECAT00000006684
ENSECAP00000000541	1	1	ARID1B	ARID1B|HGNC Symbol|AT rich interactive domain 1B (SWI1-like) [Source:HGNC Symbol;Acc:18040]|31|ENSECAG00000000518|ENSECAT00000000687
ENSECAP00000016558	1	1	ARID3C	ARID3C|HGNC Symbol|AT rich interactive domain 3C (BRIGHT-like) [Source:HGNC Symbol;Acc:21209]|23|ENSECAG00000019080|ENSECAT00000020188
ENSECAP00000022017	1	1	ARMC2	ARMC2|HGNC Symbol|armadillo repeat containing 2 [Source:HGNC Symbol;Acc:23045]|10|ENSECAG00000024506|ENSECAT00000026399
ENSECAP00000017815	1	1	ARSA	ARSA|HGNC Symbol|arylsulfatase A [Source:HGNC Symbol;Acc:713]|28|ENSECAG00000020104|ENSECAT00000021621
ENSECAP00000005353	1	1	ASNA1	ASNA1|HGNC Symbol|arsA arsenite transporter, ATP-binding, homolog 1 (bacterial) [Source:HGNC Symbol;Acc:752]|7|ENSECAG00000007103|ENSECAT00000007357
ENSECAP00000001397	1	1	ATHL1	ATHL1|HGNC Symbol|ATH1, acid trehalase-like 1 (yeast) [Source:HGNC Symbol;Acc:26210]|12|ENSECAG00000002017|ENSECAT00000001931
ENSECAP00000017575	1	1	ATP1B3	ATP1B3|HGNC Symbol|ATPase, Na+/K+ transporting, beta 3 polypeptide [Source:HGNC Symbol;Acc:806]|16|ENSECAG00000019885|ENSECAT00000021348
ENSECAP00000022251	1	1	ATP5C1	ATP5C1|HGNC Symbol|ATP synthase, H+ transporting, mitochondrial F1 complex, gamma polypeptide 1 [Source:HGNC Symbol;Acc:833]|29|ENSECAG00000024684|ENSECAT00000026648
ENSECAP00000001625	1	1	ATP5J2	ATP5J2|HGNC Symbol|ATP synthase, H+ transporting, mitochondrial Fo complex, subunit F2 [Source:HGNC Symbol;Acc:848]|13|ENSECAG00000002088|ENSECAT00000002287
ENSECAP00000011578	1	1	AUP1	AUP1|HGNC Symbol|ancient ubiquitous protein 1 [Source:HGNC Symbol;Acc:891]|15|ENSECAG00000013531|ENSECAT00000014479
ENSECAP00000000811	1	1	B2M	B2M|UniProtKB Gene Name|Equus caballus beta-2-microglobulin (B2M), mRNA. [Source:RefSeq mRNA;Acc:NM_001082502]|1|ENSECAG00000000685|ENSECAT00000001009
ENSECAP00000014491	1	1	B3GNT2	B3GNT2|HGNC Symbol|UDP-GlcNAc:betaGal beta-1,3-N-acetylglucosaminyltransferase 2 [Source:HGNC Symbol;Acc:15629]|15|ENSECAG00000016959|ENSECAT00000017813
ENSECAP00000019919	1	1	BAIAP2	BAIAP2|HGNC Symbol|BAI1-associated protein 2 [Source:HGNC Symbol;Acc:947]|11|ENSECAG00000022150|ENSECAT00000024005
ENSECAP00000021385	1	1	BAK1	BAK1|HGNC Symbol|BCL2-antagonist/killer 1 [Source:HGNC Symbol;Acc:949]|20|ENSECAG00000023902|ENSECAT00000025691
ENSECAP00000021778	1	1	BANF1	BANF1|HGNC Symbol|barrier to autointegration factor 1 [Source:HGNC Symbol;Acc:17397]|12|ENSECAG00000024311|ENSECAT00000026135
ENSECAP00000014372	1	1	BAX	BAX|HGNC Symbol|BCL2-associated X protein [Source:HGNC Symbol;Acc:959]|10|ENSECAG00000016635|ENSECAT00000017679
ENSECAP00000014992	1	1	BCAP29	BCAP29|HGNC Symbol|B-cell receptor-associated protein 29 [Source:HGNC Symbol;Acc:24131]|4|ENSECAG00000017348|ENSECAT00000018378
ENSECAP00000020197	1	1	BCAP31	BCAP31|HGNC Symbol|B-cell receptor-associated protein 31 [Source:HGNC Symbol;Acc:16695]|X|ENSECAG00000022787|ENSECAT00000024319
ENSECAP00000016992	1	1	BLMH	BLMH|HGNC Symbol|bleomycin hydrolase [Source:HGNC Symbol;Acc:1059]|11|ENSECAG00000019323|ENSECAT00000020692
ENSECAP00000011178	1	1	BLOC1S2	BLOC1S2|HGNC Symbol|biogenesis of lysosomal organelles complex-1, subunit 2 [Source:HGNC Symbol;Acc:20984]|1|ENSECAG00000013421|ENSECAT00000014026
ENSECAP00000010602	1	1	BRAT1	BRAT1|HGNC Symbol|BRCA1-associated ATM activator 1 [Source:HGNC Symbol;Acc:21701]|13|ENSECAG00000012635|ENSECAT00000013362
ENSECAP00000015488	1	1	BRK1	BRK1|HGNC Symbol|BRICK1, SCAR/WAVE actin-nucleating complex subunit [Source:HGNC Symbol;Acc:23057]|16|ENSECAG00000017962|ENSECAT00000018952
ENSECAP00000016337	1	1	BROX	BROX|HGNC Symbol|BRO1 domain and CAAX motif containing [Source:HGNC Symbol;Acc:26512]|30|ENSECAG00000018547|ENSECAT00000019922
ENSECAP00000008043	1	1	BTBD11	BTBD11|HGNC Symbol|BTB (POZ) domain containing 11 [Source:HGNC Symbol;Acc:23844]|28|ENSECAG00000009835|ENSECAT00000010429
ENSECAP00000013194	1	1	HIKESHI	C11orf73|HGNC Symbol|chromosome 11 open reading frame 73 [Source:HGNC Symbol;Acc:26938]|7|ENSECAG00000015605|ENSECAT00000016335
ENSECAP00000016677	1	1	C12orf5	C12orf5|HGNC Symbol|chromosome 12 open reading frame 5 [Source:HGNC Symbol;Acc:1185]|6|ENSECAG00000019133|ENSECAT00000020320
ENSECAP00000019381	1	1	TEDC1	C14orf80|HGNC Symbol|chromosome 14 open reading frame 80 [Source:HGNC Symbol;Acc:20127]|24|ENSECAG00000021909|ENSECAT00000023403
ENSECAP00000006740	1	1	C16orf62	C16orf62|HGNC Symbol|chromosome 16 open reading frame 62 [Source:HGNC Symbol;Acc:24641]|13|ENSECAG00000007446|ENSECAT00000008938
ENSECAP00000013931	1	1	C17orf62	C17orf62|HGNC Symbol|chromosome 17 open reading frame 62 [Source:HGNC Symbol;Acc:28672]|11|ENSECAG00000016280|ENSECAT00000017181
ENSECAP00000020957	1	1	C21orf33	C21orf33|HGNC Symbol|chromosome 21 open reading frame 33 [Source:HGNC Symbol;Acc:1273]|26|ENSECAG00000023406|ENSECAT00000025197
ENSECAP00000013907	1	1	C4orf3	C4orf3|HGNC Symbol|chromosome 4 open reading frame 3 [Source:HGNC Symbol;Acc:19225]|2|ENSECAG00000016365|ENSECAT00000017155
ENSECAP00000009632	1	1	C5orf22	C5orf22|HGNC Symbol|chromosome 5 open reading frame 22 [Source:HGNC Symbol;Acc:25639]|21|ENSECAG00000011712|ENSECAT00000012215
ENSECAP00000022637	1	1	C9orf64	C9orf64|HGNC Symbol|chromosome 9 open reading frame 64 [Source:HGNC Symbol;Acc:28144]|23|ENSECAG00000025074|ENSECAT00000027060
ENSECAP00000012046	1	1	C9orf84	C9orf84|HGNC Symbol|chromosome 9 open reading frame 84 [Source:HGNC Symbol;Acc:26535]|25|ENSECAG00000014078|ENSECAT00000015024
ENSECAP00000021555	1	1	CALCOCO1	CALCOCO1|HGNC Symbol|calcium binding and coiled-coil domain 1 [Source:HGNC Symbol;Acc:29306]|6|ENSECAG00000024023|ENSECAT00000025888
ENSECAP00000021205	1	1	CAMK1	CAMK1|HGNC Symbol|calcium/calmodulin-dependent protein kinase I [Source:HGNC Symbol;Acc:1459]|16|ENSECAG00000023628|ENSECAT00000025489
ENSECAP00000005995	1	1	CAPRIN1	CAPRIN1|HGNC Symbol|cell cycle associated protein 1 [Source:HGNC Symbol;Acc:6743]|12|ENSECAG00000007147|ENSECAT00000008062
ENSECAP00000016941	1	1	CARD9	CARD9|HGNC Symbol|caspase recruitment domain family, member 9 [Source:HGNC Symbol;Acc:16391]|25|ENSECAG00000019300|ENSECAT00000020628
ENSECAP00000016906	1	1	CARHSP1	CARHSP1|HGNC Symbol|calcium regulated heat stable protein 1, 24kDa [Source:HGNC Symbol;Acc:17150]|13|ENSECAG00000019386|ENSECAT00000020584
ENSECAP00000021726	1	1	CASP10	CASP10|HGNC Symbol|caspase 10, apoptosis-related cysteine peptidase [Source:HGNC Symbol;Acc:1500]|18|ENSECAG00000024244|ENSECAT00000026075
ENSECAP00000010379	1	1	CASP14	CASP14|HGNC Symbol|caspase 14, apoptosis-related cysteine peptidase [Source:HGNC Symbol;Acc:1502]|21|ENSECAG00000012619|ENSECAT00000013113
ENSECAP00000013731	1	1	CASP7	CASP7|HGNC Symbol|caspase 7, apoptosis-related cysteine peptidase [Source:HGNC Symbol;Acc:1508]|1|ENSECAG00000016034|ENSECAT00000016961
ENSECAP00000007406	1	1	CASS4	CASS4|HGNC Symbol|Cas scaffolding protein family member 4 [Source:HGNC Symbol;Acc:15878]|22|ENSECAG00000009479|ENSECAT00000009688
ENSECAP00000006035	1	1	CBX1	CBX1|HGNC Symbol|chromobox homolog 1 [Source:HGNC Symbol;Acc:1551]|11|ENSECAG00000008048|ENSECAT00000008106
ENSECAP00000008329	1	1	CCDC59	CCDC59|HGNC Symbol|coiled-coil domain containing 59 [Source:HGNC Symbol;Acc:25005]|28|ENSECAG00000010450|ENSECAT00000010750
ENSECAP00000016424	1	1	CCDC66	CCDC66|HGNC Symbol|coiled-coil domain containing 66 [Source:HGNC Symbol;Acc:27709]|16|ENSECAG00000018662|ENSECAT00000020026
ENSECAP00000014627	1	1	CD101	CD101|HGNC Symbol|CD101 molecule [Source:HGNC Symbol;Acc:5949]|5|ENSECAG00000017048|ENSECAT00000017967
ENSECAP00000020689	1	1	CD109	CD109|HGNC Symbol|CD109 molecule [Source:HGNC Symbol;Acc:21685]|10|ENSECAG00000023066|ENSECAT00000024883
ENSECAP00000022192	1	1	CD81	CD81|HGNC Symbol|CD81 molecule [Source:HGNC Symbol;Acc:1701]|12|ENSECAG00000024654|ENSECAT00000026586
ENSECAP00000008340	1	1	CDC5L	CDC5L|HGNC Symbol|cell division cycle 5-like [Source:HGNC Symbol;Acc:1743]|20|ENSECAG00000010081|ENSECAT00000010764
ENSECAP00000022716	1	1	CDCP1	CDCP1|HGNC Symbol|CUB domain containing protein 1 [Source:HGNC Symbol;Acc:24357]|16|ENSECAG00000025146|ENSECAT00000027151
ENSECAP00000010036	1	1	CDIPT	CDIPT|HGNC Symbol|CDP-diacylglycerol--inositol 3-phosphatidyltransferase [Source:HGNC Symbol;Acc:1769]|13|ENSECAG00000012107|ENSECAT00000012705
ENSECAP00000010255	1	1	CDS2	CDS2|HGNC Symbol|CDP-diacylglycerol synthase (phosphatidate cytidylyltransferase) 2 [Source:HGNC Symbol;Acc:1801]|22|ENSECAG00000012485|ENSECAT00000012970
ENSECAP00000012049	1	1	CERCAM	CERCAM|HGNC Symbol|cerebral endothelial cell adhesion molecule [Source:HGNC Symbol;Acc:23723]|25|ENSECAG00000013870|ENSECAT00000015029
ENSECAP00000016365	1	1	CHMP1B	CHMP1B|HGNC Symbol|charged multivesicular body protein 1B [Source:HGNC Symbol;Acc:24287]|X|ENSECAG00000018625|ENSECAT00000019958
ENSECAP00000018044	1	1	CISD2	CISD2|HGNC Symbol|CDGSH iron sulfur domain 2 [Source:HGNC Symbol;Acc:24212]|3|ENSECAG00000020631|ENSECAT00000021872
ENSECAP00000004928	1	1	CKAP4	CKAP4|HGNC Symbol|cytoskeleton-associated protein 4 [Source:HGNC Symbol;Acc:16991]|28|ENSECAG00000006881|ENSECAT00000006854
ENSECAP00000006302	1	1	CMAS	CMAS|HGNC Symbol|cytidine monophosphate N-acetylneuraminic acid synthetase [Source:HGNC Symbol;Acc:18290]|6|ENSECAG00000008097|ENSECAT00000008420
ENSECAP00000013536	1	1	CMBL	CMBL|HGNC Symbol|carboxymethylenebutenolidase homolog (Pseudomonas) [Source:HGNC Symbol;Acc:25090]|21|ENSECAG00000015898|ENSECAT00000016742
ENSECAP00000005335	1	1	CNTNAP2	CNTNAP2|HGNC Symbol|contactin associated protein-like 2 [Source:HGNC Symbol;Acc:13830]|4|ENSECAG00000008838|ENSECAT00000007334
ENSECAP00000006507	1	1	COG1	COG1|HGNC Symbol|component of oligomeric golgi complex 1 [Source:HGNC Symbol;Acc:6545]|11|ENSECAG00000008129|ENSECAT00000008658
ENSECAP00000015403	1	1	COL4A3BP	COL4A3BP|HGNC Symbol|collagen, type IV, alpha 3 (Goodpasture antigen) binding protein [Source:HGNC Symbol;Acc:2205]|14|ENSECAG00000017349|ENSECAT00000018857
ENSECAP00000014512	1	1	COMMD1	COMMD1|HGNC Symbol|copper metabolism (Murr1) domain containing 1 [Source:HGNC Symbol;Acc:23024]|15|ENSECAG00000016963|ENSECAT00000017835
ENSECAP00000006434	1	1	COMMD10	COMMD10|HGNC Symbol|COMM domain containing 10 [Source:HGNC Symbol;Acc:30201]|14|ENSECAG00000008378|ENSECAT00000008573
ENSECAP00000012524	1	1	COMMD4	COMMD4|HGNC Symbol|COMM domain containing 4 [Source:HGNC Symbol;Acc:26027]|1|ENSECAG00000014814|ENSECAT00000015570
ENSECAP00000017809	1	1	COMMD8	COMMD8|HGNC Symbol|COMM domain containing 8 [Source:HGNC Symbol;Acc:26036]|3|ENSECAG00000020380|ENSECAT00000021612
ENSECAP00000016733	1	1	COPS7B	COPS7B|HGNC Symbol|COP9 signalosome subunit 7B [Source:HGNC Symbol;Acc:16760]|6|ENSECAG00000019139|ENSECAT00000020387
ENSECAP00000022118	1	1	COPZ1	COPZ1|UniProtKB Gene Name|Coatomer subunit zeta-1-like protein; Uncharacterized protein [Source:UniProtKB/TrEMBL;Acc:F6QQQ5]|6|ENSECAG00000024555|ENSECAT00000026506
ENSECAP00000009694	1	1	COX4I1	COX4I1|HGNC Symbol|cytochrome c oxidase subunit IV isoform 1 [Source:HGNC Symbol;Acc:2265]|3|ENSECAG00000011722|ENSECAT00000012285
ENSECAP00000000106	1	1	COX5A	COX5A|HGNC Symbol|cytochrome c oxidase subunit Va [Source:HGNC Symbol;Acc:2267]|1|ENSECAG00000000160|ENSECAT00000000149
ENSECAP00000000426	1	1	COX7A2L	COX7A2L|UniProtKB Gene Name|Mitochondrial cytochrome c oxidase subunit 7A-like protein; Uncharacterized protein [Source:UniProtKB/TrEMBL;Acc:F7CBF8]|15|ENSECAG00000000584|ENSECAT00000000547
ENSECAP00000016293	1	1	CPA4	CPA4|HGNC Symbol|carboxypeptidase A4 [Source:HGNC Symbol;Acc:15740]|4|ENSECAG00000018730|ENSECAT00000019875
ENSECAP00000013734	1	1	CPSF6	CPSF6|HGNC Symbol|cleavage and polyadenylation specific factor 6, 68kDa [Source:HGNC Symbol;Acc:13871]|6|ENSECAG00000015988|ENSECAT00000016964
ENSECAP00000019528	1	1	CPT2	CPT2|HGNC Symbol|carnitine palmitoyltransferase 2 [Source:HGNC Symbol;Acc:2330]|2|ENSECAG00000022130|ENSECAT00000023567
ENSECAP00000021584	1	1	CREG1	CREG1|HGNC Symbol|cellular repressor of E1A-stimulated genes 1 [Source:HGNC Symbol;Acc:2351]|5|ENSECAG00000024138|ENSECAT00000025918
ENSECAP00000018787	1	1	CSDE1	CSDE1|HGNC Symbol|cold shock domain containing E1, RNA-binding [Source:HGNC Symbol;Acc:29905]|5|ENSECAG00000020885|ENSECAT00000022716
ENSECAP00000018636	1	1	CSNK2B	CSNK2B|HGNC Symbol|casein kinase 2, beta polypeptide [Source:HGNC Symbol;Acc:2460]|20|ENSECAG00000021100|ENSECAT00000022543
ENSECAP00000007625	1	1	CSTF2	CSTF2|HGNC Symbol|cleavage stimulation factor, 3' pre-RNA, subunit 2, 64kDa [Source:HGNC Symbol;Acc:2484]|X|ENSECAG00000009325|ENSECAT00000009937
ENSECAP00000013755	1	1	CTBP1	CTBP1|HGNC Symbol|C-terminal binding protein 1 [Source:HGNC Symbol;Acc:2494]|3|ENSECAG00000015999|ENSECAT00000016987
ENSECAP00000003740	1	1	CTSA	CTSA|HGNC Symbol|cathepsin A [Source:HGNC Symbol;Acc:9251]|22|ENSECAG00000002350|ENSECAT00000005323
ENSECAP00000018483	1	1	CTSC	CTSC|HGNC Symbol|cathepsin C [Source:HGNC Symbol;Acc:2528]|7|ENSECAG00000020881|ENSECAT00000022369
ENSECAP00000013580	1	1	CUL2	CUL2|HGNC Symbol|cullin 2 [Source:HGNC Symbol;Acc:2552]|29|ENSECAG00000015528|ENSECAT00000016792
ENSECAP00000010144	1	1	CUL9	CUL9|HGNC Symbol|cullin 9 [Source:HGNC Symbol;Acc:15982]|20|ENSECAG00000011751|ENSECAT00000012837
ENSECAP00000005204	1	1	CUTC	CUTC|HGNC Symbol|cutC copper transporter [Source:HGNC Symbol;Acc:24271]|1|ENSECAG00000006891|ENSECAT00000007184
ENSECAP00000014200	1	1	CWF19L1	CWF19L1|HGNC Symbol|CWF19-like 1, cell cycle control (S. pombe) [Source:HGNC Symbol;Acc:25613]|1|ENSECAG00000016333|ENSECAT00000017471
ENSECAP00000013122	1	1	CXorf58	CXorf58|HGNC Symbol|chromosome X open reading frame 58 [Source:HGNC Symbol;Acc:26356]|X|ENSECAG00000015537|ENSECAT00000016254
ENSECAP00000019328	1	1	DCK	DCK|HGNC Symbol|deoxycytidine kinase [Source:HGNC Symbol;Acc:2704]|3|ENSECAG00000021782|ENSECAT00000023344
ENSECAP00000011028	1	1	DCTN3	DCTN3|HGNC Symbol|dynactin 3 (p22) [Source:HGNC Symbol;Acc:2713]|23|ENSECAG00000013178|ENSECAT00000013854
ENSECAP00000019619	1	1	DCTN6	DCTN6|UniProtKB Gene Name|Dynactin subunit 6-like protein; Uncharacterized protein [Source:UniProtKB/TrEMBL;Acc:F6Z2T8]|27|ENSECAG00000022136|ENSECAT00000023673
ENSECAP00000018953	1	1	DCUN1D1	DCUN1D1|HGNC Symbol|DCN1, defective in cullin neddylation 1, domain containing 1 [Source:HGNC Symbol;Acc:18184]|19|ENSECAG00000021365|ENSECAT00000022906
ENSECAP00000017299	1	1	DDOST	DDOST|HGNC Symbol|dolichyl-diphosphooligosaccharide--protein glycosyltransferase subunit (non-catalytic) [Source:HGNC Symbol;Acc:2728]|2|ENSECAG00000019546|ENSECAT00000021027
ENSECAP00000006122	1	1	DDX19A	DDX19A|HGNC Symbol|DEAD (Asp-Glu-Ala-Asp) box polypeptide 19A [Source:HGNC Symbol;Acc:25628]|3|ENSECAG00000007906|ENSECAT00000008210
ENSECAP00000014386	1	1	DDX23	DDX23|HGNC Symbol|DEAD (Asp-Glu-Ala-Asp) box polypeptide 23 [Source:HGNC Symbol;Acc:17347]|6|ENSECAG00000016681|ENSECAT00000017698
ENSECAP00000015590	1	1	DDX43	DDX43|HGNC Symbol|DEAD (Asp-Glu-Ala-Asp) box polypeptide 43 [Source:HGNC Symbol;Acc:18677]|10|ENSECAG00000017971|ENSECAT00000019064
ENSECAP00000008313	1	1	DEAF1	DEAF1|HGNC Symbol|DEAF1 transcription factor [Source:HGNC Symbol;Acc:14677]|12|ENSECAG00000010151|ENSECAT00000010732
ENSECAP00000020771	1	1	DHCR7	DHCR7|HGNC Symbol|7-dehydrocholesterol reductase [Source:HGNC Symbol;Acc:2860]|12|ENSECAG00000023341|ENSECAT00000024981
ENSECAP00000001815	1	1	DLD	DLD|UniProtKB Gene Name|Dihydrolipoyl dehydrogenase [Source:UniProtKB/TrEMBL;Acc:F6U3F1]|4|ENSECAG00000000749|ENSECAT00000002548
ENSECAP00000000327	1	1	DLST	DLST|HGNC Symbol|dihydrolipoamide S-succinyltransferase (E2 component of 2-oxo-glutarate complex) [Source:HGNC Symbol;Acc:2911]|24|ENSECAG00000000273|ENSECAT00000000422
ENSECAP00000003274	1	1	DNAJC5	DNAJC5|HGNC Symbol|DnaJ (Hsp40) homolog, subfamily C, member 5 [Source:HGNC Symbol;Acc:16235]|22|ENSECAG00000004256|ENSECAT00000004717
ENSECAP00000003720	1	1	DNASE1L1	DNASE1L1|HGNC Symbol|deoxyribonuclease I-like 1 [Source:HGNC Symbol;Acc:2957]|X|ENSECAG00000003758|ENSECAT00000005297
ENSECAP00000019350	1	1	DNPEP	DNPEP|HGNC Symbol|aspartyl aminopeptidase [Source:HGNC Symbol;Acc:2981]|6|ENSECAG00000021601|ENSECAT00000023370
ENSECAP00000004720	1	1	DNPH1	DNPH1|HGNC Symbol|2'-deoxynucleoside 5'-phosphate N-hydrolase 1 [Source:HGNC Symbol;Acc:21218]|20|ENSECAG00000006660|ENSECAT00000006624
ENSECAP00000002049	1	1	DOCK10	DOCK10|HGNC Symbol|dedicator of cytokinesis 10 [Source:HGNC Symbol;Acc:23479]|6|ENSECAG00000000357|ENSECAT00000002863
ENSECAP00000011661	1	1	DOT1L	DOT1L|HGNC Symbol|DOT1-like histone H3K79 methyltransferase [Source:HGNC Symbol;Acc:24948]|7|ENSECAG00000013711|ENSECAT00000014573
ENSECAP00000017082	1	1	DPY30	DPY30|HGNC Symbol|dpy-30 homolog (C. elegans) [Source:HGNC Symbol;Acc:24590]|15|ENSECAG00000019630|ENSECAT00000020788
ENSECAP00000011822	1	1	DSC1	DSC1|HGNC Symbol|desmocollin 1 [Source:HGNC Symbol;Acc:3035]|8|ENSECAG00000013809|ENSECAT00000014774
ENSECAP00000015847	1	1	DSG1	DSG1|HGNC Symbol|desmoglein 1 [Source:HGNC Symbol;Acc:3048]|8|ENSECAG00000018040|ENSECAT00000019367
ENSECAP00000019334	1	1	DUSP12	DUSP12|HGNC Symbol|dual specificity phosphatase 12 [Source:HGNC Symbol;Acc:3067]|5|ENSECAG00000021937|ENSECAT00000023350
ENSECAP00000006072	1	1	DYNLL1	DYNLL1|HGNC Symbol|dynein, light chain, LC8-type 1 [Source:HGNC Symbol;Acc:15476]|8|ENSECAG00000008104|ENSECAT00000008151
ENSECAP00000013311	1	1	DYNLL2	DYNLL2|HGNC Symbol|dynein, light chain, LC8-type 2 [Source:HGNC Symbol;Acc:24596]|11|ENSECAG00000015759|ENSECAT00000016481
ENSECAP00000018212	1	1	ECHDC1	ECHDC1|HGNC Symbol|enoyl CoA hydratase domain containing 1 [Source:HGNC Symbol;Acc:21489]|10|ENSECAG00000020652|ENSECAT00000022059
ENSECAP00000010617	1	1	ECHS1	ECHS1|UniProtKB Gene Name|Uncharacterized protein [Source:UniProtKB/TrEMBL;Acc:F6QV70]|1|ENSECAG00000012703|ENSECAT00000013377
ENSECAP00000008415	1	1	EHBP1L1	EHBP1L1|HGNC Symbol|EH domain binding protein 1-like 1 [Source:HGNC Symbol;Acc:30682]|12|ENSECAG00000010343|ENSECAT00000010852
ENSECAP00000019554	1	1	EIF3A	EIF3A|HGNC Symbol|eukaryotic translation initiation factor 3, subunit A [Source:HGNC Symbol;Acc:3271]|1|ENSECAG00000021880|ENSECAT00000023600
ENSECAP00000020144	1	1	EIF3D	EIF3D|HGNC Symbol|eukaryotic translation initiation factor 3, subunit D [Source:HGNC Symbol;Acc:3278]|28|ENSECAG00000022413|ENSECAT00000024253
ENSECAP00000013127	1	1	EIF3L	EIF3L|HGNC Symbol|eukaryotic translation initiation factor 3, subunit L [Source:HGNC Symbol;Acc:18138]|28|ENSECAG00000015150|ENSECAT00000016259
ENSECAP00000008564	1	1	EIF6	EIF6|UniProtKB Gene Name|Eukaryotic translation initiation factor 6 [Source:UniProtKB/TrEMBL;Acc:F6R0W4]|22|ENSECAG00000010701|ENSECAT00000011013
ENSECAP00000016914	1	1	ELAVL1	ELAVL1|HGNC Symbol|ELAV like RNA binding protein 1 [Source:HGNC Symbol;Acc:3312]|7|ENSECAG00000019459|ENSECAT00000020594
ENSECAP00000009252	1	1	EMR3	EMR3|HGNC Symbol|egf-like module containing, mucin-like, hormone receptor-like 3 [Source:HGNC Symbol;Acc:23647]|7|ENSECAG00000011315|ENSECAT00000011793
ENSECAP00000017163	1	1	ENOPH1	ENOPH1|HGNC Symbol|enolase-phosphatase 1 [Source:HGNC Symbol;Acc:24599]|3|ENSECAG00000019612|ENSECAT00000020874
ENSECAP00000018161	1	1	EQMHCC1	EQMHCC1|UniProtKB Gene Name|Equus caballus MHC class I heavy chain (EQMHCC1), mRNA. [Source:RefSeq mRNA;Acc:NM_001082507]|20|ENSECAG00000019928|ENSECAT00000021999
ENSECAP00000008197	1	1	ERI2	ERI2|HGNC Symbol|ERI1 exoribonuclease family member 2 [Source:HGNC Symbol;Acc:30541]|13|ENSECAG00000010204|ENSECAT00000010604
ENSECAP00000005902	1	1	ESYT2	ESYT2|HGNC Symbol|extended synaptotagmin-like protein 2 [Source:HGNC Symbol;Acc:22211]|Un0014|ENSECAG00000007800|ENSECAT00000007956
ENSECAP00000021433	1	1	EXOC1	EXOC1|HGNC Symbol|exocyst complex component 1 [Source:HGNC Symbol;Acc:30380]|3|ENSECAG00000023793|ENSECAT00000025747
ENSECAP00000006620	1	1	EXOC5	EXOC5|HGNC Symbol|exocyst complex component 5 [Source:HGNC Symbol;Acc:10696]|24|ENSECAG00000008168|ENSECAT00000008793
ENSECAP00000006117	1	1	EXOSC2	EXOSC2|HGNC Symbol|exosome component 2 [Source:HGNC Symbol;Acc:17097]|25|ENSECAG00000007897|ENSECAT00000008204
ENSECAP00000006891	1	1	FABP5	FABP5|HGNC Symbol|fatty acid binding protein 5 (psoriasis-associated) [Source:HGNC Symbol;Acc:3560]|9|ENSECAG00000008270|ENSECAT00000009105
ENSECAP00000018837	1	1	FADD	FADD|HGNC Symbol|Fas (TNFRSF6)-associated via death domain [Source:HGNC Symbol;Acc:3573]|12|ENSECAG00000021437|ENSECAT00000022775
ENSECAP00000011548	1	1	FAM45A	FAM45A|HGNC Symbol|family with sequence similarity 45, member A [Source:HGNC Symbol;Acc:31793]|1|ENSECAG00000013713|ENSECAT00000014441
ENSECAP00000020920	1	1	FARSB	FARSB|HGNC Symbol|phenylalanyl-tRNA synthetase, beta subunit [Source:HGNC Symbol;Acc:17800]|6|ENSECAG00000023086|ENSECAT00000025155
ENSECAP00000011566	1	1	FAS	FAS|HGNC Symbol|Fas cell surface death receptor [Source:HGNC Symbol;Acc:11920]|1|ENSECAG00000013724|ENSECAT00000014464
ENSECAP00000014197	1	1	FASL	FASL|UniProtKB Gene Name|Equus caballus Fas ligand (TNF superfamily, member 6) (FASLG), mRNA. [Source:RefSeq mRNA;Acc:NM_001166039]|5|ENSECAG00000016549|ENSECAT00000017467
ENSECAP00000009612	1	1	FCGBP	FCGBP|HGNC Symbol|Fc fragment of IgG binding protein [Source:HGNC Symbol;Acc:13572]|10|ENSECAG00000011718|ENSECAT00000012192
ENSECAP00000008459	1	1	FKBP2	FKBP2|HGNC Symbol|FK506 binding protein 2, 13kDa [Source:HGNC Symbol;Acc:3718]|12|ENSECAG00000010601|ENSECAT00000010900
ENSECAP00000015825	1	1	FKBP3	FKBP3|UniProtKB Gene Name|Peptidyl-prolyl cis-trans isomerase [Source:UniProtKB/TrEMBL;Acc:F6SLA3]|1|ENSECAG00000018299|ENSECAT00000019341
ENSECAP00000002189	1	1	FOXD4L1	FOXD4L1|HGNC Symbol|forkhead box D4-like 1 [Source:HGNC Symbol;Acc:18521]|23|ENSECAG00000003227|ENSECAT00000003057
ENSECAP00000019905	1	1	FOXRED1	FOXRED1|HGNC Symbol|FAD-dependent oxidoreductase domain containing 1 [Source:HGNC Symbol;Acc:26927]|7|ENSECAG00000022359|ENSECAT00000023987
ENSECAP00000017765	1	1	GAB2	GAB2|HGNC Symbol|GRB2-associated binding protein 2 [Source:HGNC Symbol;Acc:14458]|7|ENSECAG00000020164|ENSECAT00000021560
ENSECAP00000019852	1	1	GALNT1	GALNT1|HGNC Symbol|UDP-N-acetyl-alpha-D-galactosamine:polypeptide N-acetylgalactosaminyltransferase 1 (GalNAc-T1) [Source:HGNC Symbol;Acc:4123]|8|ENSECAG00000022190|ENSECAT00000023925
ENSECAP00000006460	1	1	GALT	GALT|HGNC Symbol|galactose-1-phosphate uridylyltransferase [Source:HGNC Symbol;Acc:4135]|23|ENSECAG00000008176|ENSECAT00000008606
ENSECAP00000002539	1	1	GCC2	GCC2|HGNC Symbol|GRIP and coiled-coil domain containing 2 [Source:HGNC Symbol;Acc:23218]|15|ENSECAG00000003237|ENSECAT00000003604
ENSECAP00000019390	1	1	GCLM	GCLM|HGNC Symbol|glutamate-cysteine ligase, modifier subunit [Source:HGNC Symbol;Acc:4312]|5|ENSECAG00000021993|ENSECAT00000023413
ENSECAP00000012131	1	1	GDAP2	GDAP2|HGNC Symbol|ganglioside induced differentiation associated protein 2 [Source:HGNC Symbol;Acc:18010]|5|ENSECAG00000014270|ENSECAT00000015123
ENSECAP00000000203	1	1	GGT1	GGT1|UniProtKB Gene Name|Uncharacterized protein [Source:UniProtKB/TrEMBL;Acc:F7DXY0]|8|ENSECAG00000000097|ENSECAT00000000268
ENSECAP00000022198	1	1	GHDC	GHDC|HGNC Symbol|GH3 domain containing [Source:HGNC Symbol;Acc:24438]|11|ENSECAG00000024665|ENSECAT00000026592
ENSECAP00000009780	1	1	GID8	GID8|HGNC Symbol|GID complex subunit 8 [Source:HGNC Symbol;Acc:15857]|22|ENSECAG00000011992|ENSECAT00000012386
ENSECAP00000017243	1	1	GLO1	GLO1|HGNC Symbol|glyoxalase I [Source:HGNC Symbol;Acc:4323]|20|ENSECAG00000019652|ENSECAT00000020970
ENSECAP00000017419	1	1	GLRX5	GLRX5|HGNC Symbol|glutaredoxin 5 [Source:HGNC Symbol;Acc:20134]|24|ENSECAG00000019957|ENSECAT00000021167
ENSECAP00000007463	1	1	GLYR1	GLYR1|HGNC Symbol|glyoxylate reductase 1 homolog (Arabidopsis) [Source:HGNC Symbol;Acc:24434]|13|ENSECAG00000009093|ENSECAT00000009756
ENSECAP00000011749	1	1	GNG12	GNG12|HGNC Symbol|guanine nucleotide binding protein (G protein), gamma 12 [Source:HGNC Symbol;Acc:19663]|5|ENSECAG00000014104|ENSECAT00000014687
ENSECAP00000009515	1	1	GNG7	GNG7|HGNC Symbol|guanine nucleotide binding protein (G protein), gamma 7 [Source:HGNC Symbol;Acc:4410]|7|ENSECAG00000011705|ENSECAT00000012086
ENSECAP00000021002	1	1	GNS	GNS|HGNC Symbol|glucosamine (N-acetyl)-6-sulfatase [Source:HGNC Symbol;Acc:4422]|6|ENSECAG00000023318|ENSECAT00000025253
ENSECAP00000018151	1	1	GOLGA7	GOLGA7|HGNC Symbol|golgin A7 [Source:HGNC Symbol;Acc:24876]|27|ENSECAG00000020655|ENSECAT00000021988
ENSECAP00000014203	1	1	GOLPH3L	GOLPH3L|HGNC Symbol|golgi phosphoprotein 3-like [Source:HGNC Symbol;Acc:24882]|5|ENSECAG00000016587|ENSECAT00000017475
ENSECAP00000019164	1	1	GOSR1	GOSR1|UniProtKB Gene Name|Golgi SNAP receptor complex member 1 [Source:UniProtKB/TrEMBL;Acc:F6YYT5]|11|ENSECAG00000021732|ENSECAT00000023155
ENSECAP00000001701	1	1	GP1BA	GP1BA|HGNC Symbol|glycoprotein Ib (platelet), alpha polypeptide [Source:HGNC Symbol;Acc:4439]|11|ENSECAG00000002564|ENSECAT00000002392
ENSECAP00000003535	1	1	GPC4	GPC4|HGNC Symbol|glypican 4 [Source:HGNC Symbol;Acc:4452]|X|ENSECAG00000003966|ENSECAT00000005053
ENSECAP00000016068	1	1	GPD1L	GPD1L|HGNC Symbol|glycerol-3-phosphate dehydrogenase 1-like [Source:HGNC Symbol;Acc:28956]|16|ENSECAG00000018150|ENSECAT00000019622
ENSECAP00000008169	1	1	GPS1	GPS1|HGNC Symbol|G protein pathway suppressor 1 [Source:HGNC Symbol;Acc:4549]|11|ENSECAG00000009946|ENSECAT00000010567
ENSECAP00000007434	1	1	GRHPR	GRHPR|HGNC Symbol|glyoxylate reductase/hydroxypyruvate reductase [Source:HGNC Symbol;Acc:4570]|25|ENSECAG00000008981|ENSECAT00000009721
ENSECAP00000017427	1	1	GRIPAP1	GRIPAP1|HGNC Symbol|GRIP1 associated protein 1 [Source:HGNC Symbol;Acc:18706]|X|ENSECAG00000019987|ENSECAT00000021176
ENSECAP00000016942	1	1	GUK1	GUK1|HGNC Symbol|guanylate kinase 1 [Source:HGNC Symbol;Acc:4693]|14|ENSECAG00000019280|ENSECAT00000020630
ENSECAP00000012672	1	1	GUSB	GUSB|UniProtKB Gene Name|Uncharacterized protein [Source:UniProtKB/TrEMBL;Acc:F7CWM6]|13|ENSECAG00000014688|ENSECAT00000015734
ENSECAP00000004460	1	1	HAGH	HAGH|HGNC Symbol|hydroxyacylglutathione hydrolase [Source:HGNC Symbol;Acc:4805]|13|ENSECAG00000005471|ENSECAT00000006312
ENSECAP00000012597	1	1	HARS2	HARS2|HGNC Symbol|histidyl-tRNA synthetase 2, mitochondrial [Source:HGNC Symbol;Acc:4817]|14|ENSECAG00000014461|ENSECAT00000015652
ENSECAP00000018277	1	1	HDAC7	HDAC7|HGNC Symbol|histone deacetylase 7 [Source:HGNC Symbol;Acc:14067]|6|ENSECAG00000020424|ENSECAT00000022139
ENSECAP00000011482	1	1	HDLBP	HDLBP|HGNC Symbol|high density lipoprotein binding protein [Source:HGNC Symbol;Acc:4857]|6|ENSECAG00000012829|ENSECAT00000014367
ENSECAP00000009649	1	1	HGF	HGF|HGNC Symbol|hepatocyte growth factor (hepapoietin A; scatter factor) [Source:HGNC Symbol;Acc:4893]|4|ENSECAG00000011223|ENSECAT00000012234
ENSECAP00000020620	1	1	HINT1	HINT1|HGNC Symbol|histidine triad nucleotide binding protein 1 [Source:HGNC Symbol;Acc:4912]|14|ENSECAG00000023180|ENSECAT00000024800
ENSECAP00000007300	1	1	HIPK2	HIPK2|HGNC Symbol|homeodomain interacting protein kinase 2 [Source:HGNC Symbol;Acc:14402]|4|ENSECAG00000008927|ENSECAT00000009570
ENSECAP00000022699	1	1	HMGCL	HMGCL|HGNC Symbol|3-hydroxymethyl-3-methylglutaryl-CoA lyase [Source:HGNC Symbol;Acc:5005]|2|ENSECAG00000025131|ENSECAT00000027133
ENSECAP00000014879	1	1	HMOX2	HMOX2|HGNC Symbol|heme oxygenase (decycling) 2 [Source:HGNC Symbol;Acc:5014]|13|ENSECAG00000017319|ENSECAT00000018252
ENSECAP00000016438	1	1	JPT1	HN1|HGNC Symbol|hematological and neurological expressed 1 [Source:HGNC Symbol;Acc:14569]|11|ENSECAG00000018943|ENSECAT00000020042
ENSECAP00000008397	1	1	HSD17B12	HSD17B12|HGNC Symbol|hydroxysteroid (17-beta) dehydrogenase 12 [Source:HGNC Symbol;Acc:18646]|12|ENSECAG00000010538|ENSECAT00000010831
ENSECAP00000009053	1	1	HSD17B8	HSD17B8|HGNC Symbol|hydroxysteroid (17-beta) dehydrogenase 8 [Source:HGNC Symbol;Acc:3554]|20|ENSECAG00000010996|ENSECAT00000011570
ENSECAP00000013321	1	1	HSPE1-MOB4	HSPE1-MOB4|HGNC Symbol|HSPE1-MOB4 readthrough [Source:HGNC Symbol;Acc:49184]|18|ENSECAG00000015560|ENSECAT00000016494
ENSECAP00000020012	1	1	HUWE1	HUWE1|HGNC Symbol|HECT, UBA and WWE domain containing 1, E3 ubiquitin protein ligase [Source:HGNC Symbol;Acc:30892]|X|ENSECAG00000021385|ENSECAT00000024109
ENSECAP00000020205	1	1	HUWE1	HUWE1|HGNC Symbol|HECT, UBA and WWE domain containing 1, E3 ubiquitin protein ligase [Source:HGNC Symbol;Acc:30892]|X|ENSECAG00000021385|ENSECAT00000024329
ENSECAP00000015774	1	1	IGSF6	IGSF6|HGNC Symbol|immunoglobulin superfamily, member 6 [Source:HGNC Symbol;Acc:5953]|13|ENSECAG00000018228|ENSECAT00000019283
ENSECAP00000021480	1	1	IL13RA2	IL13RA2|HGNC Symbol|interleukin 13 receptor, alpha 2 [Source:HGNC Symbol;Acc:5975]|X|ENSECAG00000024016|ENSECAT00000025800
ENSECAP00000004036	1	1	IL1RAP	IL1RAP|HGNC Symbol|interleukin 1 receptor accessory protein [Source:HGNC Symbol;Acc:5995]|19|ENSECAG00000005083|ENSECAT00000005719
ENSECAP00000015233	1	1	ILVBL	ILVBL|HGNC Symbol|ilvB (bacterial acetolactate synthase)-like [Source:HGNC Symbol;Acc:6041]|21|ENSECAG00000017231|ENSECAT00000018663
ENSECAP00000022225	1	1	INPP1	INPP1|HGNC Symbol|inositol polyphosphate-1-phosphatase [Source:HGNC Symbol;Acc:6071]|18|ENSECAG00000024698|ENSECAT00000026621
ENSECAP00000021995	1	1	IPO9	IPO9|HGNC Symbol|importin 9 [Source:HGNC Symbol;Acc:19425]|30|ENSECAG00000024368|ENSECAT00000026376
ENSECAP00000012782	1	1	IRAK4	IRAK4|HGNC Symbol|interleukin-1 receptor-associated kinase 4 [Source:HGNC Symbol;Acc:17967]|6|ENSECAG00000014866|ENSECAT00000015858
ENSECAP00000015946	1	1	IRF3	IRF3|HGNC Symbol|interferon regulatory factor 3 [Source:HGNC Symbol;Acc:6118]|10|ENSECAG00000018265|ENSECAT00000019481
ENSECAP00000022393	1	1	ITIH1	ITIH1|HGNC Symbol|inter-alpha-trypsin inhibitor heavy chain 1 [Source:HGNC Symbol;Acc:6166]|16|ENSECAG00000024792|ENSECAT00000026800
ENSECAP00000006186	1	1	IVD	IVD|HGNC Symbol|isovaleryl-CoA dehydrogenase [Source:HGNC Symbol;Acc:6186]|1|ENSECAG00000008165|ENSECAT00000008279
ENSECAP00000007770	1	1	IWS1	IWS1|HGNC Symbol|IWS1 homolog (S. cerevisiae) [Source:HGNC Symbol;Acc:25467]|18|ENSECAG00000009694|ENSECAT00000010106
ENSECAP00000017645	1	1	KALRN	KALRN|HGNC Symbol|kalirin, RhoGEF kinase [Source:HGNC Symbol;Acc:4814]|19|ENSECAG00000019993|ENSECAT00000021427
ENSECAP00000004785	1	1	KCNT1	KCNT1|HGNC Symbol|potassium channel, subfamily T, member 1 [Source:HGNC Symbol;Acc:18865]|25|ENSECAG00000003311|ENSECAT00000006697
ENSECAP00000006528	1	1	KDM6A	KDM6A|UniProtKB Gene Name|Uncharacterized protein [Source:UniProtKB/TrEMBL;Acc:F6W4F6]|X|ENSECAG00000007640|ENSECAT00000008684
ENSECAP00000018967	1	1	KHDRBS2	KHDRBS2|HGNC Symbol|KH domain containing, RNA binding, signal transduction associated 2 [Source:HGNC Symbol;Acc:18114]|20|ENSECAG00000021541|ENSECAT00000022923
ENSECAP00000018859	1	1	KIAA0368	KIAA0368|HGNC Symbol|KIAA0368 [Source:HGNC Symbol;Acc:29020]|25|ENSECAG00000020519|ENSECAT00000022800
ENSECAP00000004488	1	1	KIAA1033	KIAA1033|HGNC Symbol|KIAA1033 [Source:HGNC Symbol;Acc:29174]|28|ENSECAG00000005038|ENSECAT00000006352
ENSECAP00000011139	1	1	KLF12	KLF12|HGNC Symbol|Kruppel-like factor 12 [Source:HGNC Symbol;Acc:6346]|17|ENSECAG00000013391|ENSECAT00000013982
ENSECAP00000013960	1	1	KPNA3	KPNA3|HGNC Symbol|karyopherin alpha 3 (importin alpha 4) [Source:HGNC Symbol;Acc:6396]|17|ENSECAG00000015530|ENSECAT00000017211
ENSECAP00000021165	1	1	KPNA4	KPNA4|HGNC Symbol|karyopherin alpha 4 (importin alpha 3) [Source:HGNC Symbol;Acc:6397]|5|ENSECAG00000023235|ENSECAT00000025442
ENSECAP00000010930	1	1	L1TD1	L1TD1|HGNC Symbol|LINE-1 type transposase domain containing 1 [Source:HGNC Symbol;Acc:25595]|5|ENSECAG00000013248|ENSECAT00000013745
ENSECAP00000021353	1	1	LAMA2	LAMA2|HGNC Symbol|laminin, alpha 2 [Source:HGNC Symbol;Acc:6482]|10|ENSECAG00000023844|ENSECAT00000025657
ENSECAP00000007351	1	1	LANCL1	LANCL1|HGNC Symbol|LanC lantibiotic synthetase component C-like 1 (bacterial) [Source:HGNC Symbol;Acc:6508]|6|ENSECAG00000009197|ENSECAT00000009629
ENSECAP00000012488	1	1	LBP	LBP|HGNC Symbol|lipopolysaccharide binding protein [Source:HGNC Symbol;Acc:6517]|22|ENSECAG00000014553|ENSECAT00000015529
ENSECAP00000007942	1	1	LIMK2	LIMK2|HGNC Symbol|LIM domain kinase 2 [Source:HGNC Symbol;Acc:6614]|8|ENSECAG00000009570|ENSECAT00000010307
ENSECAP00000018285	1	1	LMAN1	LMAN1|HGNC Symbol|lectin, mannose-binding, 1 [Source:HGNC Symbol;Acc:6631]|8|ENSECAG00000020570|ENSECAT00000022147
ENSECAP00000010401	1	1	LMAN2	LMAN2|HGNC Symbol|lectin, mannose-binding 2 [Source:HGNC Symbol;Acc:16986]|14|ENSECAG00000012337|ENSECAT00000013137
ENSECAP00000016292	1	1	LSM2	LSM2|HGNC Symbol|LSM2 homolog, U6 small nuclear RNA associated (S. cerevisiae) [Source:HGNC Symbol;Acc:13940]|20|ENSECAG00000018791|ENSECAT00000019874
ENSECAP00000005859	1	1	LSM3	LSM3|HGNC Symbol|LSM3 homolog, U6 small nuclear RNA associated (S. cerevisiae) [Source:HGNC Symbol;Acc:17874]|16|ENSECAG00000007803|ENSECAT00000007912
ENSECAP00000008028	1	1	LSM4	LSM4|HGNC Symbol|LSM4 homolog, U6 small nuclear RNA associated (S. cerevisiae) [Source:HGNC Symbol;Acc:17259]|21|ENSECAG00000010141|ENSECAT00000010409
ENSECAP00000008652	1	1	LST1	LST1|HGNC Symbol|leukocyte specific transcript 1 [Source:HGNC Symbol;Acc:14189]|20|ENSECAG00000010783|ENSECAT00000011113
ENSECAP00000019732	1	1	LZIC	LZIC|HGNC Symbol|leucine zipper and CTNNBIP1 domain containing [Source:HGNC Symbol;Acc:17497]|2|ENSECAG00000022235|ENSECAT00000023791
ENSECAP00000015055	1	1	MAFG	MAFG|HGNC Symbol|v-maf avian musculoaponeurotic fibrosarcoma oncogene homolog G [Source:HGNC Symbol;Acc:6781]|11|ENSECAG00000017470|ENSECAT00000018452
ENSECAP00000016648	1	1	MAML3	MAML3|HGNC Symbol|mastermind-like 3 (Drosophila) [Source:HGNC Symbol;Acc:16272]|2|ENSECAG00000019137|ENSECAT00000020289
ENSECAP00000009822	1	1	MANF	MANF|EntrezGene|Equus caballus mesencephalic astrocyte-derived neurotrophic factor (MANF), mRNA. [Source:RefSeq mRNA;Acc:NM_001197315]|16|ENSECAG00000011938|ENSECAT00000012434
ENSECAP00000006647	1	1	MAPKAPK3	MAPKAPK3|HGNC Symbol|mitogen-activated protein kinase-activated protein kinase 3 [Source:HGNC Symbol;Acc:6888]|16|ENSECAG00000008331|ENSECAT00000008822
ENSECAP00000002308	1	1	MARCKS	MARCKS|HGNC Symbol|myristoylated alanine-rich protein kinase C substrate [Source:HGNC Symbol;Acc:6759]|10|ENSECAG00000003398|ENSECAT00000003237
ENSECAP00000000282	1	1	MCFD2	MCFD2|HGNC Symbol|multiple coagulation factor deficiency 2 [Source:HGNC Symbol;Acc:18451]|15|ENSECAG00000000411|ENSECAT00000000364
ENSECAP00000013550	1	1	MCM8	MCM8|HGNC Symbol|minichromosome maintenance complex component 8 [Source:HGNC Symbol;Acc:16147]|22|ENSECAG00000015452|ENSECAT00000016759
ENSECAP00000020014	1	1	MEA1	MEA1|HGNC Symbol|male-enhanced antigen 1 [Source:HGNC Symbol;Acc:6986]|20|ENSECAG00000022566|ENSECAT00000024111
ENSECAP00000009823	1	1	SOD2	MN-SOD|UniProtKB Gene Name|Equus caballus superoxide dismutase 2, mitochondrial (SOD2), nuclear gene encoding mitochondrial protein, mRNA. [Source:RefSeq mRNA;Acc:NM_001082517]|31|ENSECAG00000011797|ENSECAT00000012435
ENSECAP00000020618	1	1	MPPE1	MPPE1|HGNC Symbol|metallophosphoesterase 1 [Source:HGNC Symbol;Acc:15988]|8|ENSECAG00000023035|ENSECAT00000024798
ENSECAP00000006750	1	1	MPST	MPST|HGNC Symbol|mercaptopyruvate sulfurtransferase [Source:HGNC Symbol;Acc:7223]|28|ENSECAG00000008724|ENSECAT00000008949
ENSECAP00000012616	1	1	MRPL16	MRPL16|HGNC Symbol|mitochondrial ribosomal protein L16 [Source:HGNC Symbol;Acc:14476]|12|ENSECAG00000014926|ENSECAT00000015673
ENSECAP00000018267	1	1	MRPS25	MRPS25|HGNC Symbol|mitochondrial ribosomal protein S25 [Source:HGNC Symbol;Acc:14511]|16|ENSECAG00000020841|ENSECAT00000022128
ENSECAP00000009021	1	1	MTDH	MTDH|HGNC Symbol|metadherin [Source:HGNC Symbol;Acc:29608]|9|ENSECAG00000010986|ENSECAT00000011528
ENSECAP00000017262	1	1	MTMR3	MTMR3|HGNC Symbol|myotubularin related protein 3 [Source:HGNC Symbol;Acc:7451]|8|ENSECAG00000019738|ENSECAT00000020990
ENSECAP00000019784	1	1	MTR	MTR|HGNC Symbol|5-methyltetrahydrofolate-homocysteine methyltransferase [Source:HGNC Symbol;Acc:7468]|1|ENSECAG00000021661|ENSECAT00000023851
ENSECAP00000000933	1	1	MYADM	MYADM|HGNC Symbol|myeloid-associated differentiation marker [Source:HGNC Symbol;Acc:7544]|10|ENSECAG00000001317|ENSECAT00000001194
ENSECAP00000021451	1	1	NAA38	NAA38|HGNC Symbol|N(alpha)-acetyltransferase 38, NatC auxiliary subunit [Source:HGNC Symbol;Acc:20471]|4|ENSECAG00000024025|ENSECAT00000025767
ENSECAP00000014334	1	1	NAF1	NAF1|HGNC Symbol|nuclear assembly factor 1 ribonucleoprotein [Source:HGNC Symbol;Acc:25126]|2|ENSECAG00000016738|ENSECAT00000017631
ENSECAP00000013759	1	1	NAGLU	NAGLU|HGNC Symbol|N-acetylglucosaminidase, alpha [Source:HGNC Symbol;Acc:7632]|11|ENSECAG00000016227|ENSECAT00000016991
ENSECAP00000011059	1	1	NAPG	NAPG|HGNC Symbol|N-ethylmaleimide-sensitive factor attachment protein, gamma [Source:HGNC Symbol;Acc:7642]|8|ENSECAG00000013321|ENSECAT00000013895
ENSECAP00000013354	1	1	NAV1	NAV1|HGNC Symbol|neuron navigator 1 [Source:HGNC Symbol;Acc:15989]|30|ENSECAG00000015493|ENSECAT00000016536
ENSECAP00000018815	1	1	NCOA3	NCOA3|HGNC Symbol|nuclear receptor coactivator 3 [Source:HGNC Symbol;Acc:7670]|22|ENSECAG00000020850|ENSECAT00000022749
ENSECAP00000008698	1	1	NDUFAB1	NDUFAB1|HGNC Symbol|NADH dehydrogenase (ubiquinone) 1, alpha/beta subcomplex, 1, 8kDa [Source:HGNC Symbol;Acc:7694]|13|ENSECAG00000010779|ENSECAT00000011162
ENSECAP00000013490	1	1	NDUFS1	NDUFS1|HGNC Symbol|NADH dehydrogenase (ubiquinone) Fe-S protein 1, 75kDa (NADH-coenzyme Q reductase) [Source:HGNC Symbol;Acc:7707]|18|ENSECAG00000015914|ENSECAT00000016689
ENSECAP00000018962	1	1	NDUFV1	NDUFV1|HGNC Symbol|NADH dehydrogenase (ubiquinone) flavoprotein 1, 51kDa [Source:HGNC Symbol;Acc:7716]|12|ENSECAG00000021477|ENSECAT00000022916
ENSECAP00000007961	1	1	NDUFV2	NDUFV2|HGNC Symbol|NADH dehydrogenase (ubiquinone) flavoprotein 2, 24kDa [Source:HGNC Symbol;Acc:7717]|8|ENSECAG00000009904|ENSECAT00000010329
ENSECAP00000018530	1	1	NEK2	NEK2|HGNC Symbol|NIMA-related kinase 2 [Source:HGNC Symbol;Acc:7745]|5|ENSECAG00000020920|ENSECAT00000022418
ENSECAP00000007675	1	1	NEK8	NEK8|HGNC Symbol|NIMA-related kinase 8 [Source:HGNC Symbol;Acc:13387]|11|ENSECAG00000009500|ENSECAT00000009994
ENSECAP00000014567	1	1	NES	NES|HGNC Symbol|nestin [Source:HGNC Symbol;Acc:7756]|5|ENSECAG00000016987|ENSECAT00000017894
ENSECAP00000013133	1	1	NFKB1	NFKB1|HGNC Symbol|nuclear factor of kappa light polypeptide gene enhancer in B-cells 1 [Source:HGNC Symbol;Acc:7794]|3|ENSECAG00000015042|ENSECAT00000016267
ENSECAP00000011940	1	1	NINJ1	NINJ1|HGNC Symbol|ninjurin 1 [Source:HGNC Symbol;Acc:7824]|23|ENSECAG00000014267|ENSECAT00000014910
ENSECAP00000013016	1	1	NLRP3	NLRP3|HGNC Symbol|NLR family, pyrin domain containing 3 [Source:HGNC Symbol;Acc:16400]|14|ENSECAG00000015382|ENSECAT00000016137
ENSECAP00000019374	1	1	NMNAT3	NMNAT3|HGNC Symbol|nicotinamide nucleotide adenylyltransferase 3 [Source:HGNC Symbol;Acc:20989]|16|ENSECAG00000021932|ENSECAT00000023395
ENSECAP00000011313	1	1	NMT1	NMT1|HGNC Symbol|N-myristoyltransferase 1 [Source:HGNC Symbol;Acc:7857]|11|ENSECAG00000013216|ENSECAT00000014179
ENSECAP00000010788	1	1	NPLOC4	NPLOC4|HGNC Symbol|nuclear protein localization 4 homolog (S. cerevisiae) [Source:HGNC Symbol;Acc:18261]|11|ENSECAG00000012622|ENSECAT00000013577
ENSECAP00000001340	1	1	NR2C1	NR2C1|HGNC Symbol|nuclear receptor subfamily 2, group C, member 1 [Source:HGNC Symbol;Acc:7971]|28|ENSECAG00000000645|ENSECAT00000001825
ENSECAP00000017248	1	1	NT5C1A	NT5C1A|HGNC Symbol|5'-nucleotidase, cytosolic IA [Source:HGNC Symbol;Acc:17819]|2|ENSECAG00000019710|ENSECAT00000020975
ENSECAP00000004202	1	1	NUDT3	NUDT3|HGNC Symbol|nudix (nucleoside diphosphate linked moiety X)-type motif 3 [Source:HGNC Symbol;Acc:8050]|20|ENSECAG00000006023|ENSECAT00000005973
ENSECAP00000008042	1	1	NUP205	NUP205|HGNC Symbol|nucleoporin 205kDa [Source:HGNC Symbol;Acc:18658]|4|ENSECAG00000009751|ENSECAT00000010428
ENSECAP00000016103	1	1	NUP43	NUP43|HGNC Symbol|nucleoporin 43kDa [Source:HGNC Symbol;Acc:21182]|31|ENSECAG00000018413|ENSECAT00000019661
ENSECAP00000013468	1	1	NUP98	NUP98|HGNC Symbol|nucleoporin 98kDa [Source:HGNC Symbol;Acc:8068]|7|ENSECAG00000015336|ENSECAT00000016664
ENSECAP00000012450	1	1	OAS2	OAS2|EntrezGene|Equus caballus 2'-5'-oligoadenylate synthetase 2, 69/71kDa (OAS2), mRNA. [Source:RefSeq mRNA;Acc:NM_001081773]|8|ENSECAG00000014422|ENSECAT00000015485
ENSECAP00000008516	1	1	OSBPL2	OSBPL2|HGNC Symbol|oxysterol binding protein-like 2 [Source:HGNC Symbol;Acc:15761]|22|ENSECAG00000010200|ENSECAT00000010959
ENSECAP00000013659	1	1	OSBPL8	OSBPL8|HGNC Symbol|oxysterol binding protein-like 8 [Source:HGNC Symbol;Acc:16396]|28|ENSECAG00000015542|ENSECAT00000016881
ENSECAP00000019547	1	1	OTUD7A	OTUD7A|HGNC Symbol|OTU domain containing 7A [Source:HGNC Symbol;Acc:20718]|1|ENSECAG00000022071|ENSECAT00000023588
ENSECAP00000008233	1	1	P2RX1	P2RX1|UniProtKB Gene Name|P2X purinoceptor [Source:UniProtKB/TrEMBL;Acc:F6S8X7]|11|ENSECAG00000009767|ENSECAT00000010642
ENSECAP00000020635	1	1	PABPC1L	PABPC1L|HGNC Symbol|poly(A) binding protein, cytoplasmic 1-like [Source:HGNC Symbol;Acc:15797]|22|ENSECAG00000022681|ENSECAT00000024818
ENSECAP00000011179	1	1	PACSIN1	PACSIN1|HGNC Symbol|protein kinase C and casein kinase substrate in neurons 1 [Source:HGNC Symbol;Acc:8570]|20|ENSECAG00000013077|ENSECAT00000014028
ENSECAP00000010608	1	1	PAG1	PAG1|HGNC Symbol|phosphoprotein associated with glycosphingolipid microdomains 1 [Source:HGNC Symbol;Acc:30043]|9|ENSECAG00000012843|ENSECAT00000013368
ENSECAP00000021921	1	1	PDAP1	PDAP1|HGNC Symbol|PDGFA associated protein 1 [Source:HGNC Symbol;Acc:14634]|13|ENSECAG00000024426|ENSECAT00000026290
ENSECAP00000011866	1	1	PDE4D	PDE4D|EntrezGene|phosphodiesterase 4D, cAMP-specific [Source:RefSeq peptide;Acc:NP_001229433]|21|ENSECAG00000013771|ENSECAT00000014827
ENSECAP00000014553	1	1	PDLIM5	PDLIM5|HGNC Symbol|PDZ and LIM domain 5 [Source:HGNC Symbol;Acc:17468]|3|ENSECAG00000016733|ENSECAT00000017877
ENSECAP00000017140	1	1	PEX13	PEX13|HGNC Symbol|peroxisomal biogenesis factor 13 [Source:HGNC Symbol;Acc:8855]|15|ENSECAG00000019622|ENSECAT00000020850
ENSECAP00000016655	1	1	PGM2L1	PGM2L1|HGNC Symbol|phosphoglucomutase 2-like 1 [Source:HGNC Symbol;Acc:20898]|7|ENSECAG00000018803|ENSECAT00000020298
ENSECAP00000007600	1	1	PGRMC1	PGRMC1|HGNC Symbol|progesterone receptor membrane component 1 [Source:HGNC Symbol;Acc:16090]|X|ENSECAG00000009619|ENSECAT00000009911
ENSECAP00000021973	1	1	PGRMC2	PGRMC2|HGNC Symbol|progesterone receptor membrane component 2 [Source:HGNC Symbol;Acc:16089]|2|ENSECAG00000024492|ENSECAT00000026349
ENSECAP00000015886	1	1	PHKB	PHKB|EntrezGene|phosphorylase b kinase regulatory subunit beta [Source:RefSeq peptide;Acc:NP_001157297]|3|ENSECAG00000018240|ENSECAT00000019411
ENSECAP00000012932	1	1	PHYHD1	PHYHD1|HGNC Symbol|phytanoyl-CoA dioxygenase domain containing 1 [Source:HGNC Symbol;Acc:23396]|25|ENSECAG00000015161|ENSECAT00000016032
ENSECAP00000021362	1	1	PI4KA	PI4KA|HGNC Symbol|phosphatidylinositol 4-kinase, catalytic, alpha [Source:HGNC Symbol;Acc:8983]|8|ENSECAG00000023152|ENSECAT00000025667
ENSECAP00000000286	1	1	PIN4	PIN4|HGNC Symbol|protein (peptidylprolyl cis/trans isomerase) NIMA-interacting, 4 (parvulin) [Source:HGNC Symbol;Acc:8992]|X|ENSECAG00000000364|ENSECAT00000000368
ENSECAP00000012989	1	1	PKP1	PKP1|HGNC Symbol|plakophilin 1 (ectodermal dysplasia/skin fragility syndrome) [Source:HGNC Symbol;Acc:9023]|30|ENSECAG00000015220|ENSECAT00000016102
ENSECAP00000000148	1	1	PLP2	PLP2|HGNC Symbol|proteolipid protein 2 (colonic epithelium-enriched) [Source:HGNC Symbol;Acc:9087]|X|ENSECAG00000000216|ENSECAT00000000206
ENSECAP00000009909	1	1	PNN	PNN|HGNC Symbol|pinin, desmosome associated protein [Source:HGNC Symbol;Acc:9162]|1|ENSECAG00000011899|ENSECAT00000012541
ENSECAP00000010153	1	1	PNPLA2	PNPLA2|HGNC Symbol|patatin-like phospholipase domain containing 2 [Source:HGNC Symbol;Acc:30802]|12|ENSECAG00000012411|ENSECAT00000012849
ENSECAP00000019837	1	1	PPIL1	PPIL1|HGNC Symbol|peptidylprolyl isomerase (cyclophilin)-like 1 [Source:HGNC Symbol;Acc:9260]|20|ENSECAG00000022373|ENSECAT00000023906
ENSECAP00000014858	1	1	PPIP5K2	PPIP5K2|HGNC Symbol|diphosphoinositol pentakisphosphate kinase 2 [Source:HGNC Symbol;Acc:29035]|14|ENSECAG00000016632|ENSECAT00000018224
ENSECAP00000009175	1	1	PPP2R5E	PPP2R5E|HGNC Symbol|protein phosphatase 2, regulatory subunit B', epsilon isoform [Source:HGNC Symbol;Acc:9313]|24|ENSECAG00000010787|ENSECAT00000011703
ENSECAP00000020701	1	1	PPP4R1	PPP4R1|HGNC Symbol|protein phosphatase 4, regulatory subunit 1 [Source:HGNC Symbol;Acc:9320]|8|ENSECAG00000023070|ENSECAT00000024896
ENSECAP00000020932	1	1	PRCP	PRCP|HGNC Symbol|prolylcarboxypeptidase (angiotensinase C) [Source:HGNC Symbol;Acc:9344]|7|ENSECAG00000023356|ENSECAT00000025169
ENSECAP00000009806	1	1	PRKAR2B	PRKAR2B|HGNC Symbol|protein kinase, cAMP-dependent, regulatory, type II, beta [Source:HGNC Symbol;Acc:9392]|4|ENSECAG00000011664|ENSECAT00000012415
ENSECAP00000011835	1	1	PROM1	PROM1|HGNC Symbol|prominin 1 [Source:HGNC Symbol;Acc:9454]|3|ENSECAG00000013323|ENSECAT00000014789
ENSECAP00000007591	1	1	PRPF40A	PRPF40A|HGNC Symbol|PRP40 pre-mRNA processing factor 40 homolog A (S. cerevisiae) [Source:HGNC Symbol;Acc:16463]|18|ENSECAG00000009113|ENSECAT00000009902
ENSECAP00000010935	1	1	PSIP1	PSIP1|UniProtKB Gene Name|Equus caballus PC4 and SFRS1 interacting protein 1 (PSIP1), mRNA. [Source:RefSeq mRNA;Acc:NM_001082513]|23|ENSECAG00000012666|ENSECAT00000013750
ENSECAP00000021490	1	1	PSMF1	PSMF1|HGNC Symbol|proteasome (prosome, macropain) inhibitor subunit 1 (PI31) [Source:HGNC Symbol;Acc:9571]|22|ENSECAG00000024013|ENSECAT00000025813
ENSECAP00000018396	1	1	PSPH	PSPH|HGNC Symbol|phosphoserine phosphatase [Source:HGNC Symbol;Acc:9577]|13|ENSECAG00000020880|ENSECAT00000022277
ENSECAP00000021842	1	1	PTPN7	PTPN7|HGNC Symbol|protein tyrosine phosphatase, non-receptor type 7 [Source:HGNC Symbol;Acc:9659]|30|ENSECAG00000024331|ENSECAT00000026204
ENSECAP00000007714	1	1	PTPRE	PTPRE|HGNC Symbol|protein tyrosine phosphatase, receptor type, E [Source:HGNC Symbol;Acc:9669]|1|ENSECAG00000008876|ENSECAT00000010040
ENSECAP00000020183	1	1	PTTG1IP	PTTG1IP|HGNC Symbol|pituitary tumor-transforming 1 interacting protein [Source:HGNC Symbol;Acc:13524]|26|ENSECAG00000022770|ENSECAT00000024302
ENSECAP00000022252	1	1	PUF60	PUF60|HGNC Symbol|poly-U binding splicing factor 60KDa [Source:HGNC Symbol;Acc:17042]|9|ENSECAG00000024681|ENSECAT00000026649
ENSECAP00000022578	1	1	R3HCC1	R3HCC1|HGNC Symbol|R3H domain and coiled-coil containing 1 [Source:HGNC Symbol;Acc:27329]|2|ENSECAG00000025013|ENSECAT00000026996
ENSECAP00000020434	1	1	RAB32	RAB32|HGNC Symbol|RAB32, member RAS oncogene family [Source:HGNC Symbol;Acc:9772]|31|ENSECAG00000022970|ENSECAT00000024588
ENSECAP00000013857	1	1	RAE1	RAE1|HGNC Symbol|ribonucleic acid export 1 [Source:HGNC Symbol;Acc:9828]|22|ENSECAG00000016068|ENSECAT00000017100
ENSECAP00000017783	1	1	RALGAPA2	RALGAPA2|HGNC Symbol|Ral GTPase activating protein, alpha subunit 2 (catalytic) [Source:HGNC Symbol;Acc:16207]|22|ENSECAG00000019950|ENSECAT00000021582
ENSECAP00000014754	1	1	RANBP1	RANBP1|HGNC Symbol|RAN binding protein 1 [Source:HGNC Symbol;Acc:9847]|Un0002|ENSECAG00000017197|ENSECAT00000018107
ENSECAP00000022359	1	1	RANBP3	RANBP3|HGNC Symbol|RAN binding protein 3 [Source:HGNC Symbol;Acc:9850]|7|ENSECAG00000024789|ENSECAT00000026763
ENSECAP00000013060	1	1	RASA3	RASA3|HGNC Symbol|RAS p21 protein activator 3 [Source:HGNC Symbol;Acc:20331]|17|ENSECAG00000014387|ENSECAT00000016185
ENSECAP00000016935	1	1	RASSF5	RASSF5|HGNC Symbol|Ras association (RalGDS/AF-6) domain family member 5 [Source:HGNC Symbol;Acc:17609]|5|ENSECAG00000019451|ENSECAT00000020621
ENSECAP00000011446	1	1	RBM25	RBM25|HGNC Symbol|RNA binding motif protein 25 [Source:HGNC Symbol;Acc:23244]|24|ENSECAG00000013395|ENSECAT00000014329
ENSECAP00000017197	1	1	REEP3	REEP3|HGNC Symbol|receptor accessory protein 3 [Source:HGNC Symbol;Acc:23711]|1|ENSECAG00000019662|ENSECAT00000020914
ENSECAP00000002603	1	1	REL	REL|HGNC Symbol|v-rel avian reticuloendotheliosis viral oncogene homolog [Source:HGNC Symbol;Acc:9954]|15|ENSECAG00000003277|ENSECAT00000003723
ENSECAP00000014263	1	1	REPS1	REPS1|HGNC Symbol|RALBP1 associated Eps domain containing 1 [Source:HGNC Symbol;Acc:15578]|10|ENSECAG00000016188|ENSECAT00000017544
ENSECAP00000008530	1	1	RER1	RER1|HGNC Symbol|retention in endoplasmic reticulum sorting receptor 1 [Source:HGNC Symbol;Acc:30309]|2|ENSECAG00000010508|ENSECAT00000010977
ENSECAP00000019979	1	1	REV3L	REV3L|HGNC Symbol|REV3-like, polymerase (DNA directed), zeta, catalytic subunit [Source:HGNC Symbol;Acc:9968]|10|ENSECAG00000022502|ENSECAT00000024071
ENSECAP00000004542	1	1	REXO2	REXO2|HGNC Symbol|RNA exonuclease 2 [Source:HGNC Symbol;Acc:17851]|7|ENSECAG00000005988|ENSECAT00000006416
ENSECAP00000001984	1	1	RFX7	RFX7|HGNC Symbol|regulatory factor X, 7 [Source:HGNC Symbol;Acc:25777]|1|ENSECAG00000002379|ENSECAT00000002772
ENSECAP00000008045	1	1	RGP1	RGP1|HGNC Symbol|RGP1 retrograde golgi transport homolog (S. cerevisiae) [Source:HGNC Symbol;Acc:21965]|25|ENSECAG00000009981|ENSECAT00000010431
ENSECAP00000008268	1	1	RIPK1	RIPK1|HGNC Symbol|receptor (TNFRSF)-interacting serine-threonine kinase 1 [Source:HGNC Symbol;Acc:10019]|20|ENSECAG00000010293|ENSECAT00000010677
ENSECAP00000008732	1	1	CARMIL2	RLTPR|HGNC Symbol|RGD motif, leucine rich repeats, tropomodulin domain and proline-rich containing [Source:HGNC Symbol;Acc:27089]|3|ENSECAG00000010729|ENSECAT00000011199
ENSECAP00000018662	1	1	RPL11	RPL11|HGNC Symbol|ribosomal protein L11 [Source:HGNC Symbol;Acc:10301]|2|ENSECAG00000021136|ENSECAT00000022577
ENSECAP00000019435	1	1	RPL18	RPL18|EntrezGene|Equus caballus ribosomal protein L18 (RPL18), mRNA. [Source:RefSeq mRNA;Acc:NM_001195513]|10|ENSECAG00000021927|ENSECAT00000023463
ENSECAP00000002425	1	1	RPL19	RPL19|HGNC Symbol|ribosomal protein L19 [Source:HGNC Symbol;Acc:10312]|4|ENSECAG00000003585|ENSECAT00000003423
ENSECAP00000008635	1	1	RPL35A	RPL35A|EntrezGene|Equus caballus ribosomal protein L35a (RPL35A), mRNA. [Source:RefSeq mRNA;Acc:NM_001163880]|19|ENSECAG00000010719|ENSECAT00000011094
ENSECAP00000020849	1	1	RPL4	RPL4|HGNC Symbol|ribosomal protein L4 [Source:HGNC Symbol;Acc:10353]|1|ENSECAG00000023179|ENSECAT00000025071
ENSECAP00000014172	1	1	RPL9	RPL9|UniProtKB Gene Name|60S ribosomal protein L9-like protein; Uncharacterized protein [Source:UniProtKB/TrEMBL;Acc:F6YIK2]|3|ENSECAG00000016489|ENSECAT00000017442
ENSECAP00000015816	1	1	RPRD1B	RPRD1B|HGNC Symbol|regulation of nuclear pre-mRNA domain containing 1B [Source:HGNC Symbol;Acc:16209]|22|ENSECAG00000018017|ENSECAT00000019331
ENSECAP00000004827	1	1	RPS10	RPS10|HGNC Symbol|ribosomal protein S10 [Source:HGNC Symbol;Acc:10383]|20|ENSECAG00000006430|ENSECAT00000006745
ENSECAP00000001730	1	1	RPS12	RPS12|UniProtKB Gene Name|40S ribosomal protein S12 [Source:UniProtKB/TrEMBL;Acc:F6VGG1]|10|ENSECAG00000001599|ENSECAT00000002428
ENSECAP00000007757	1	1	RPS19	RPS19|HGNC Symbol|ribosomal protein S19 [Source:HGNC Symbol;Acc:10402]|10|ENSECAG00000009738|ENSECAT00000010091
ENSECAP00000008853	1	1	RPS4X	RPS4|UniProtKB Gene Name|Equus caballus ribosomal protein S4 (RPS4), mRNA. [Source:RefSeq mRNA;Acc:NM_001163950]|X|ENSECAG00000010852|ENSECAT00000011336
ENSECAP00000004872	1	1	RRM2B	RRM2B|HGNC Symbol|ribonucleotide reductase M2 B (TP53 inducible) [Source:HGNC Symbol;Acc:17296]|9|ENSECAG00000006166|ENSECAT00000006795
ENSECAP00000017643	1	1	RTCA	RTCA|HGNC Symbol|RNA 3'-terminal phosphate cyclase [Source:HGNC Symbol;Acc:17981]|5|ENSECAG00000019831|ENSECAT00000021423
ENSECAP00000021389	1	1	RUFY1	RUFY1|HGNC Symbol|RUN and FYVE domain containing 1 [Source:HGNC Symbol;Acc:19760]|14|ENSECAG00000023719|ENSECAT00000025695
ENSECAP00000006194	1	1	S100A4	S100A4|HGNC Symbol|S100 calcium binding protein A4 [Source:HGNC Symbol;Acc:10494]|5|ENSECAG00000008221|ENSECAT00000008288
ENSECAP00000006669	1	1	S100A7	S100A7|UniProtKB Gene Name|Equus caballus S100 calcium binding protein A7 (S100A7), mRNA. [Source:RefSeq mRNA;Acc:NM_001081880]|5|ENSECAG00000008686|ENSECAT00000008848
ENSECAP00000001434	1	1	SAE1	SAE1|HGNC Symbol|SUMO1 activating enzyme subunit 1 [Source:HGNC Symbol;Acc:30660]|10|ENSECAG00000002087|ENSECAT00000002005
ENSECAP00000000940	1	1	SAMD9	SAMD9|HGNC Symbol|sterile alpha motif domain containing 9 [Source:HGNC Symbol;Acc:1348]|4|ENSECAG00000001399|ENSECAT00000001207
ENSECAP00000013607	1	1	SAPS3	SAPS3|UniProtKB Gene Name|Equus caballus protein phosphatase 6, regulatory subunit 3 (SAPS3), mRNA. [Source:RefSeq mRNA;Acc:NM_001113235]|12|ENSECAG00000015322|ENSECAT00000016822
ENSECAP00000001252	1	1	SARNP	SARNP|UniProtKB Gene Name|SAP domain-containing ribonucleoprotein-like protein; Uncharacterized protein [Source:UniProtKB/TrEMBL;Acc:F6VDU3]|6|ENSECAG00000000708|ENSECAT00000001674
ENSECAP00000000465	1	1	SART3	SART3|HGNC Symbol|squamous cell carcinoma antigen recognized by T cells 3 [Source:HGNC Symbol;Acc:16860]|8|ENSECAG00000000314|ENSECAT00000000594
ENSECAP00000012048	1	1	SCAMP3	SCAMP3|HGNC Symbol|secretory carrier membrane protein 3 [Source:HGNC Symbol;Acc:10565]|5|ENSECAG00000014133|ENSECAT00000015026
ENSECAP00000003971	1	1	SCFD1	SCFD1|HGNC Symbol|sec1 family domain containing 1 [Source:HGNC Symbol;Acc:20726]|1|ENSECAG00000002972|ENSECAT00000005627
ENSECAP00000004744	1	1	SCPEP1	SCPEP1|HGNC Symbol|serine carboxypeptidase 1 [Source:HGNC Symbol;Acc:29507]|11|ENSECAG00000005781|ENSECAT00000006651
ENSECAP00000009904	1	1	SDHB	SDHB|UniProtKB Gene Name|succinate dehydrogenase [Source:RefSeq peptide;Acc:NP_001157295]|2|ENSECAG00000011758|ENSECAT00000012535
ENSECAP00000000969	1	1	SEC23IP	SEC23IP|HGNC Symbol|SEC23 interacting protein [Source:HGNC Symbol;Acc:17018]|1|ENSECAG00000000536|ENSECAT00000001244
ENSECAP00000003361	1	1	SEC24A	SEC24A|HGNC Symbol|SEC24 family member A [Source:HGNC Symbol;Acc:10703]|14|ENSECAG00000002321|ENSECAT00000004830
ENSECAP00000015586	1	1	SEH1L	SEH1L|HGNC Symbol|SEH1-like (S. cerevisiae) [Source:HGNC Symbol;Acc:30379]|8|ENSECAG00000017880|ENSECAT00000019060
ENSECAP00000015065	1	1	SELENOH	SELH|EntrezGene|Equus caballus selenoprotein H (SELH), mRNA. [Source:RefSeq mRNA;Acc:NM_001168387]|12|ENSECAG00000017524|ENSECAT00000018464
ENSECAP00000005425	1	1	SEMA3E	SEMA3E|HGNC Symbol|sema domain, immunoglobulin domain (Ig), short basic domain, secreted, (semaphorin) 3E [Source:HGNC Symbol;Acc:10727]|4|ENSECAG00000007183|ENSECAT00000007432
ENSECAP00000020763	1	1	SEPX1	SEPX1|EntrezGene|Equus caballus selenoprotein X, 1 (SEPX1), mRNA. [Source:RefSeq mRNA;Acc:NM_001170424]|13|ENSECAG00000023347|ENSECAT00000024972
ENSECAP00000011463	1	1	SH2D5	SH2D5|HGNC Symbol|SH2 domain containing 5 [Source:HGNC Symbol;Acc:28819]|2|ENSECAG00000013721|ENSECAT00000014348
ENSECAP00000007417	1	1	SH3GLB1	SH3GLB1|HGNC Symbol|SH3-domain GRB2-like endophilin B1 [Source:HGNC Symbol;Acc:10833]|5|ENSECAG00000009160|ENSECAT00000009701
ENSECAP00000008401	1	1	SIK3	SIK3|HGNC Symbol|SIK family kinase 3 [Source:HGNC Symbol;Acc:29165]|7|ENSECAG00000010252|ENSECAT00000010836
ENSECAP00000020580	1	1	SLAIN1	SLAIN1|HGNC Symbol|SLAIN motif family, member 1 [Source:HGNC Symbol;Acc:26387]|17|ENSECAG00000023089|ENSECAT00000024754
ENSECAP00000022671	1	1	SLC12A6	SLC12A6|HGNC Symbol|solute carrier family 12 (potassium/chloride transporter), member 6 [Source:HGNC Symbol;Acc:10914]|1|ENSECAG00000025068|ENSECAT00000027100
ENSECAP00000007635	1	1	SLC15A4	SLC15A4|HGNC Symbol|solute carrier family 15 (oligopeptide transporter), member 4 [Source:HGNC Symbol;Acc:23090]|8|ENSECAG00000009611|ENSECAT00000009947
ENSECAP00000004941	1	1	SLC17A3	SLC17A3|HGNC Symbol|solute carrier family 17 (organic anion transporter), member 3 [Source:HGNC Symbol;Acc:10931]|20|ENSECAG00000006404|ENSECAT00000006869
ENSECAP00000017462	1	1	SLC25A20	SLC25A20|HGNC Symbol|solute carrier family 25 (carnitine/acylcarnitine translocase), member 20 [Source:HGNC Symbol;Acc:1421]|16|ENSECAG00000019650|ENSECAT00000021215
ENSECAP00000009195	1	1	SLC47A2	SLC47A2|HGNC Symbol|solute carrier family 47 (multidrug and toxin extrusion), member 2 [Source:HGNC Symbol;Acc:26439]|11|ENSECAG00000010626|ENSECAT00000011724
ENSECAP00000007187	1	1	SLCO4C1	SLCO4C1|HGNC Symbol|solute carrier organic anion transporter family, member 4C1 [Source:HGNC Symbol;Acc:23612]|14|ENSECAG00000009100|ENSECAT00000009441
ENSECAP00000013758	1	1	SLPI	SLPI|HGNC Symbol|secretory leukocyte peptidase inhibitor [Source:HGNC Symbol;Acc:11092]|22|ENSECAG00000016161|ENSECAT00000016990
ENSECAP00000021927	1	1	SMAP2	SMAP2|HGNC Symbol|small ArfGAP2 [Source:HGNC Symbol;Acc:25082]|2|ENSECAG00000024413|ENSECAT00000026296
ENSECAP00000020116	1	1	SMARCE1	SMARCE1|HGNC Symbol|SWI/SNF related, matrix associated, actin dependent regulator of chromatin, subfamily e, member 1 [Source:HGNC Symbol;Acc:11109]|11|ENSECAG00000022534|ENSECAT00000024222
ENSECAP00000010447	1	1	SND1	SND1|HGNC Symbol|staphylococcal nuclease and tudor domain containing 1 [Source:HGNC Symbol;Acc:30646]|4|ENSECAG00000011451|ENSECAT00000013189
ENSECAP00000019624	1	1	SNF8	SNF8|HGNC Symbol|SNF8, ESCRT-II complex subunit [Source:HGNC Symbol;Acc:17028]|11|ENSECAG00000022092|ENSECAT00000023678
ENSECAP00000016115	1	1	SNRPB2	SNRPB2|UniProtKB Gene Name|U2 small nuclear ribonucleoprotein B''-like protein; Uncharacterized protein [Source:UniProtKB/TrEMBL;Acc:F7AAY0]|22|ENSECAG00000018407|ENSECAT00000019675
ENSECAP00000017290	1	1	SNRPF	SNRPF|HGNC Symbol|small nuclear ribonucleoprotein polypeptide F [Source:HGNC Symbol;Acc:11162]|28|ENSECAG00000019817|ENSECAT00000021018
ENSECAP00000015914	1	1	SON	SON|UniProtKB Gene Name|Uncharacterized protein [Source:UniProtKB/TrEMBL;Acc:F6SKC9]|26|ENSECAG00000018098|ENSECAT00000019443
ENSECAP00000005681	1	1	SRP72	SRP72|HGNC Symbol|signal recognition particle 72kDa [Source:HGNC Symbol;Acc:11303]|3|ENSECAG00000006920|ENSECAT00000007714
ENSECAP00000007655	1	1	SSH3	SSH3|HGNC Symbol|slingshot protein phosphatase 3 [Source:HGNC Symbol;Acc:30581]|12|ENSECAG00000009653|ENSECAT00000009970
ENSECAP00000017164	1	1	SSR1	SSR1|HGNC Symbol|signal sequence receptor, alpha [Source:HGNC Symbol;Acc:11323]|20|ENSECAG00000019520|ENSECAT00000020876
ENSECAP00000020667	1	1	SSR4	SSR4|HGNC Symbol|signal sequence receptor, delta [Source:HGNC Symbol;Acc:11326]|X|ENSECAG00000023150|ENSECAT00000024854
ENSECAP00000012189	1	1	STK39	STK39|HGNC Symbol|serine threonine kinase 39 [Source:HGNC Symbol;Acc:17717]|18|ENSECAG00000014475|ENSECAT00000015189
ENSECAP00000002594	1	1	STRN4	STRN4|HGNC Symbol|striatin, calmodulin binding protein 4 [Source:HGNC Symbol;Acc:15721]|10|ENSECAG00000002830|ENSECAT00000003709
ENSECAP00000016814	1	1	STYXL1	STYXL1|HGNC Symbol|serine/threonine/tyrosine interacting-like 1 [Source:HGNC Symbol;Acc:18165]|13|ENSECAG00000019261|ENSECAT00000020484
ENSECAP00000003339	1	1	SYT5	SYT5|HGNC Symbol|synaptotagmin V [Source:HGNC Symbol;Acc:11513]|10|ENSECAG00000003943|ENSECAT00000004801
ENSECAP00000009294	1	1	TACC3	TACC3|HGNC Symbol|transforming, acidic coiled-coil containing protein 3 [Source:HGNC Symbol;Acc:11524]|3|ENSECAG00000011380|ENSECAT00000011849
ENSECAP00000014380	1	1	TAF11	TAF11|HGNC Symbol|TAF11 RNA polymerase II, TATA box binding protein (TBP)-associated factor, 28kDa [Source:HGNC Symbol;Acc:11544]|20|ENSECAG00000016725|ENSECAT00000017692
ENSECAP00000021903	1	1	TAF2	TAF2|HGNC Symbol|TAF2 RNA polymerase II, TATA box binding protein (TBP)-associated factor, 150kDa [Source:HGNC Symbol;Acc:11536]|9|ENSECAG00000024333|ENSECAT00000026272
ENSECAP00000005935	1	1	TBC1D13	TBC1D13|HGNC Symbol|TBC1 domain family, member 13 [Source:HGNC Symbol;Acc:25571]|25|ENSECAG00000007916|ENSECAT00000007994
ENSECAP00000017908	1	1	TBCC	TBCC|HGNC Symbol|tubulin folding cofactor C [Source:HGNC Symbol;Acc:11580]|20|ENSECAG00000020484|ENSECAT00000021721
ENSECAP00000011323	1	1	TCEA1	TCEA1|HGNC Symbol|transcription elongation factor A (SII), 1 [Source:HGNC Symbol;Acc:11612]|9|ENSECAG00000013436|ENSECAT00000014189
ENSECAP00000016737	1	1	TECR	TECR|HGNC Symbol|trans-2,3-enoyl-CoA reductase [Source:HGNC Symbol;Acc:4551]|7|ENSECAG00000018572|ENSECAT00000020391
ENSECAP00000009754	1	1	TIMP2	TIMP2|HGNC Symbol|TIMP metallopeptidase inhibitor 2 [Source:HGNC Symbol;Acc:11821]|11|ENSECAG00000011834|ENSECAT00000012352
ENSECAP00000021452	1	1	TM9SF2	TM9SF2|HGNC Symbol|transmembrane 9 superfamily member 2 [Source:HGNC Symbol;Acc:11865]|17|ENSECAG00000023803|ENSECAT00000025768
ENSECAP00000011100	1	1	TMBIM6	TMBIM6|UniProtKB Gene Name|Bax inhibitor 1-like protein; Uncharacterized protein [Source:UniProtKB/TrEMBL;Acc:F7BJX2]|6|ENSECAG00000013149|ENSECAT00000013941
ENSECAP00000010672	1	1	TMED7	TMED7|EntrezGene|transmembrane emp24 domain-containing protein 7 [Source:RefSeq peptide;Acc:NP_001189490]|14|ENSECAG00000012844|ENSECAT00000013438
ENSECAP00000009844	1	1	TMEM128	TMEM128|HGNC Symbol|transmembrane protein 128 [Source:HGNC Symbol;Acc:28201]|3|ENSECAG00000012014|ENSECAT00000012461
ENSECAP00000009072	1	1	TMEM200C	TMEM200C|HGNC Symbol|transmembrane protein 200C [Source:HGNC Symbol;Acc:37208]|8|ENSECAG00000011266|ENSECAT00000011590
ENSECAP00000021193	1	1	TMEM222	TMEM222|HGNC Symbol|transmembrane protein 222 [Source:HGNC Symbol;Acc:25363]|2|ENSECAG00000023706|ENSECAT00000025475
ENSECAP00000011887	1	1	TMEM30A	TMEM30A|HGNC Symbol|transmembrane protein 30A [Source:HGNC Symbol;Acc:16667]|10|ENSECAG00000013904|ENSECAT00000014850
ENSECAP00000010883	1	1	TNPO3	TNPO3|HGNC Symbol|transportin 3 [Source:HGNC Symbol;Acc:17103]|4|ENSECAG00000012815|ENSECAT00000013691
ENSECAP00000006230	1	1	TPP1	TPP1|HGNC Symbol|tripeptidyl peptidase I [Source:HGNC Symbol;Acc:2073]|7|ENSECAG00000007829|ENSECAT00000008332
ENSECAP00000013827	1	1	TRAPPC11	TRAPPC11|HGNC Symbol|trafficking protein particle complex 11 [Source:HGNC Symbol;Acc:25751]|27|ENSECAG00000015348|ENSECAT00000017067
ENSECAP00000014660	1	1	TRERF1	TRERF1|HGNC Symbol|transcriptional regulating factor 1 [Source:HGNC Symbol;Acc:18273]|20|ENSECAG00000016971|ENSECAT00000018003
ENSECAP00000001063	1	1	TRMT10C	TRMT10C|HGNC Symbol|tRNA methyltransferase 10 homolog C (S. cerevisiae) [Source:HGNC Symbol;Acc:26022]|19|ENSECAG00000001533|ENSECAT00000001377
ENSECAP00000020783	1	1	TRPC3	TRPC3|HGNC Symbol|transient receptor potential cation channel, subfamily C, member 3 [Source:HGNC Symbol;Acc:12335]|2|ENSECAG00000023168|ENSECAT00000024993
ENSECAP00000004256	1	1	TSG101	TSG101|HGNC Symbol|tumor susceptibility 101 [Source:HGNC Symbol;Acc:15971]|7|ENSECAG00000004362|ENSECAT00000006044
ENSECAP00000005289	1	1	TTC21A	TTC21A|HGNC Symbol|tetratricopeptide repeat domain 21A [Source:HGNC Symbol;Acc:30761]|16|ENSECAG00000006305|ENSECAT00000007282
ENSECAP00000011516	1	1	TTC38	TTC38|HGNC Symbol|tetratricopeptide repeat domain 38 [Source:HGNC Symbol;Acc:26082]|28|ENSECAG00000013411|ENSECAT00000014407
ENSECAP00000016307	1	1	TTLL9	TTLL9|HGNC Symbol|tubulin tyrosine ligase-like family, member 9 [Source:HGNC Symbol;Acc:16118]|22|ENSECAG00000018448|ENSECAT00000019890
ENSECAP00000017340	1	1	TUFM	TUFM|HGNC Symbol|Tu translation elongation factor, mitochondrial [Source:HGNC Symbol;Acc:12420]|13|ENSECAG00000019763|ENSECAT00000021076
ENSECAP00000000109	1	1	UBA2	UBA2|HGNC Symbol|ubiquitin-like modifier activating enzyme 2 [Source:HGNC Symbol;Acc:30661]|10|ENSECAG00000000048|ENSECAT00000000153
ENSECAP00000009766	1	1	UBAC1	UBAC1|HGNC Symbol|UBA domain containing 1 [Source:HGNC Symbol;Acc:30221]|25|ENSECAG00000011717|ENSECAT00000012368
ENSECAP00000016384	1	1	UBASH3B	UBASH3B|HGNC Symbol|ubiquitin associated and SH3 domain containing B [Source:HGNC Symbol;Acc:29884]|7|ENSECAG00000018634|ENSECAT00000019982
ENSECAP00000013123	1	1	UBE2H	UBE2H|HGNC Symbol|ubiquitin-conjugating enzyme E2H [Source:HGNC Symbol;Acc:12484]|4|ENSECAG00000015420|ENSECAT00000016255
ENSECAP00000011238	1	1	UBE2M	UBE2M|HGNC Symbol|ubiquitin-conjugating enzyme E2M [Source:HGNC Symbol;Acc:12491]|10|ENSECAG00000013447|ENSECAT00000014098
ENSECAP00000018692	1	1	UBE2Z	UBE2Z|HGNC Symbol|ubiquitin-conjugating enzyme E2Z [Source:HGNC Symbol;Acc:25847]|11|ENSECAG00000021160|ENSECAT00000022608
ENSECAP00000002213	1	1	UBQLN3	UBQLN3|HGNC Symbol|ubiquilin 3 [Source:HGNC Symbol;Acc:12510]|7|ENSECAG00000003264|ENSECAT00000003094
ENSECAP00000007737	1	1	UQCRB	UQCRB|HGNC Symbol|ubiquinol-cytochrome c reductase binding protein [Source:HGNC Symbol;Acc:12582]|9|ENSECAG00000009780|ENSECAT00000010069
ENSECAP00000014854	1	1	USP3	USP3|EntrezGene|Equus caballus ubiquitin specific peptidase 3 (USP3), mRNA. [Source:RefSeq mRNA;Acc:NM_001099759]|1|ENSECAG00000016660|ENSECAT00000018219
ENSECAP00000013051	1	1	VARS	VARS|HGNC Symbol|valyl-tRNA synthetase [Source:HGNC Symbol;Acc:12651]|20|ENSECAG00000014620|ENSECAT00000016174
ENSECAP00000013813	1	1	VAV2	VAV2|HGNC Symbol|vav 2 guanine nucleotide exchange factor [Source:HGNC Symbol;Acc:12658]|25|ENSECAG00000015126|ENSECAT00000017052
ENSECAP00000005402	1	1	VPS11	VPS11|HGNC Symbol|vacuolar protein sorting 11 homolog (S. cerevisiae) [Source:HGNC Symbol;Acc:14583]|7|ENSECAG00000006808|ENSECAT00000007408
ENSECAP00000011955	1	1	VPS16	VPS16|HGNC Symbol|vacuolar protein sorting 16 homolog (S. cerevisiae) [Source:HGNC Symbol;Acc:14584]|22|ENSECAG00000013499|ENSECAT00000014926
ENSECAP00000014132	1	1	VPS18	VPS18|HGNC Symbol|vacuolar protein sorting 18 homolog (S. cerevisiae) [Source:HGNC Symbol;Acc:15972]|1|ENSECAG00000016476|ENSECAT00000017396
ENSECAP00000023062	1	1	VPS25	VPS25|HGNC Symbol|vacuolar protein sorting 25 homolog (S. cerevisiae) [Source:HGNC Symbol;Acc:28122]|Un4171|ENSECAG00000026807|ENSECAT00000029068
ENSECAP00000004985	1	1	VPS28	VPS28|HGNC Symbol|vacuolar protein sorting 28 homolog (S. cerevisiae) [Source:HGNC Symbol;Acc:18178]|9|ENSECAG00000006505|ENSECAT00000006916
ENSECAP00000008924	1	1	VPS37B	VPS37B|HGNC Symbol|vacuolar protein sorting 37 homolog B (S. cerevisiae) [Source:HGNC Symbol;Acc:25754]|8|ENSECAG00000011048|ENSECAT00000011415
ENSECAP00000010610	1	1	VPS37C	VPS37C|HGNC Symbol|vacuolar protein sorting 37 homolog C (S. cerevisiae) [Source:HGNC Symbol;Acc:26097]|12|ENSECAG00000012866|ENSECAT00000013370
[truncated: 14 more rows]
