# Supplementary material for: IL8 and PMA Trigger the Regulation of Different Biological Processes in Granulocyte Activation
Source: Front Immunol. 2020 Jan 14;10:3064. doi: 10.3389/fimmu.2019.03064 (PMC6973177; doi:10.3389/fimmu.2019.03064)
Supplement: Supplementary file 2 [file Table_2.XLSX]

## Sheet: ratio all stimulants
Supplemental Table 2: equine granulocyte proteins from whole granulocyte proteome with stimulant / mc ratio ≥ 2. Stimulating agents: LPS, PMA, IL8; mc = untreated medium control
	Ratio
Ensembl Accession	PMA/ MC	LPS/ MC	IL8/ MC	Gene symbol	Description
ENSECAP00000014372	0	infinity	infinity	BAX	BAX|HGNC Symbol|BCL2-associated X protein [Source:HGNC Symbol;Acc:959]|10|ENSECAG00000016635|ENSECAT00000017679
ENSECAP00000006117	infinity	0	infinity	EXOSC2	EXOSC2|HGNC Symbol|exosome component 2 [Source:HGNC Symbol;Acc:17097]|25|ENSECAG00000007897|ENSECAT00000008204
ENSECAP00000020285	infinity	infinity	infinity	HCFC1	HCFC1|HGNC Symbol|host cell factor C1 (VP16-accessory protein) [Source:HGNC Symbol;Acc:4839]|X|ENSECAG00000022440|ENSECAT00000024419
ENSECAP00000000969	0	infinity	infinity	SEC23IP	SEC23IP|HGNC Symbol|SEC23 interacting protein [Source:HGNC Symbol;Acc:17018]|1|ENSECAG00000000536|ENSECAT00000001244
ENSECAP00000020920	275.077	120.061	233.017	FARSB	FARSB|HGNC Symbol|phenylalanyl-tRNA synthetase, beta subunit [Source:HGNC Symbol;Acc:17800]|6|ENSECAG00000023086|ENSECAT00000025155
ENSECAP00000002794	42.9045	20.9256	232.695	IPCEF1	IPCEF1; Interaction protein for cytohesin exchange factors 1 ||Uncharacterized protein [Source:UniProtKB/TrEMBL;Acc:F6WQL6]|31|ENSECAG00000003511|ENSECAT00000004039
ENSECAP00000016906	1.37234	1.19035	28.7224	CARHSP1	CARHSP1|HGNC Symbol|calcium regulated heat stable protein 1, 24kDa [Source:HGNC Symbol;Acc:17150]|13|ENSECAG00000019386|ENSECAT00000020584
ENSECAP00000002134	3.69596	0.503123	26.2293	KCNA10	KCNA10; potassium voltage-gated channel subfamily A member 10 ||Uncharacterized protein [Source:UniProtKB/TrEMBL;Acc:F6Y7I7]|5|ENSECAG00000003088|ENSECAT00000002981
ENSECAP00000016438	180.32	1.60318	17.9525	JPT1	JPT1|HGNC Symbol|Jupiter microtubule associated homolog 1 [Source:HGNC Symbol;Acc:14569]|11|ENSECAG00000018943|ENSECAT00000020042
ENSECAP00000011463	0.29395	3.07255	17.4431	SH2D5	SH2D5|HGNC Symbol|SH2 domain containing 5 [Source:HGNC Symbol;Acc:28819]|2|ENSECAG00000013721|ENSECAT00000014348
ENSECAP00000013259	1.11807	9.94322	15.3022	ALAD	ALAD|HGNC Symbol|aminolevulinate dehydratase [Source:HGNC Symbol;Acc:395]|25|ENSECAG00000015427|ENSECAT00000016415
ENSECAP00000010610	9.91101	3.202	7.75524	VPS37C	VPS37C|HGNC Symbol|vacuolar protein sorting 37 homolog C (S. cerevisiae) [Source:HGNC Symbol;Acc:26097]|12|ENSECAG00000012866|ENSECAT00000013370
ENSECAP00000008652	553.885	16.4565	6.54738	LST1	LST1|HGNC Symbol|leukocyte specific transcript 1 [Source:HGNC Symbol;Acc:14189]|20|ENSECAG00000010783|ENSECAT00000011113
ENSECAP00000007505	26.6488	2.4504	6.52513	ATP2B1	ATP2B1|UniProtKB Gene Name|Uncharacterized protein [Source:UniProtKB/TrEMBL;Acc:F6XSG4]|28|ENSECAG00000008450|ENSECAT00000009808
ENSECAP00000021002	0.606776	2.98083	6.25722	GNS	GNS|HGNC Symbol|glucosamine (N-acetyl)-6-sulfatase [Source:HGNC Symbol;Acc:4422]|6|ENSECAG00000023318|ENSECAT00000025253
ENSECAP00000014376	0.368115	3.09369	5.15507	CPNE6	CPNE6|HGNC Symbol|copine VI (neuronal) [Source:HGNC Symbol;Acc:2319]|1|ENSECAG00000016307|ENSECAT00000017686
ENSECAP00000017495	0	0.631173	4.89257	ADAMDEC1	ADAMDEC1|HGNC Symbol|ADAM-like, decysin 1 [Source:HGNC Symbol;Acc:16299]|2|ENSECAG00000019922|ENSECAT00000021251
ENSECAP00000011482	0.096944	0.31999	4.49891	HDLBP	HDLBP|HGNC Symbol|high density lipoprotein binding protein [Source:HGNC Symbol;Acc:4857]|6|ENSECAG00000012829|ENSECAT00000014367
ENSECAP00000007417	1.37401	1.13128	4.41566	SH3GLB1	SH3GLB1|HGNC Symbol|SH3-domain GRB2-like endophilin B1 [Source:HGNC Symbol;Acc:10833]|5|ENSECAG00000009160|ENSECAT00000009701
ENSECAP00000019911	0.971917	1.04795	4.37559	NPEPL1	NPEPL1|HGNC Symbol|aminopeptidase-like 1 [Source:HGNC Symbol;Acc:16244]|22|ENSECAG00000022211|ENSECAT00000023994
ENSECAP00000019087	1.43148	1.22667	4.11584	DLAT	DLAT|HGNC Symbol|dihydrolipoamide S-acetyltransferase [Source:HGNC Symbol;Acc:2896]|7|ENSECAG00000021375|ENSECAT00000023060
ENSECAP00000010935	6.24758	1.97119	4.05603	PSIP1	PSIP1|UniProtKB Gene Name|Equus caballus PC4 and SFRS1 interacting protein 1 (PSIP1), mRNA. [Source:RefSeq mRNA;Acc:NM_001082513]|23|ENSECAG00000012666|ENSECAT00000013750
ENSECAP00000005731	7.14151	1.97651	3.70612	EEA1	EEA1|HGNC Symbol|early endosome antigen 1 [Source:HGNC Symbol;Acc:3185]|28|ENSECAG00000007262|ENSECAT00000007768
ENSECAP00000015816	2.18535	6.58961	3.59724	RPRD1B	RPRD1B|HGNC Symbol|regulation of nuclear pre-mRNA domain containing 1B [Source:HGNC Symbol;Acc:16209]|22|ENSECAG00000018017|ENSECAT00000019331
ENSECAP00000005702	0.530411	5.36854	3.54776	PPP1R18	PPP1R18|HGNC Symbol|protein phosphatase 1, regulatory subunit 18 [Source:HGNC Symbol;Acc:29413]|20|ENSECAG00000007626|ENSECAT00000007737
ENSECAP00000008058	0.141998	6.58627e-05	3.44703	NAXD	NAXD|HGNC Symbol|NAD(P)HX dehydratase [Source:HGNC Symbol;Acc:25576]|17|ENSECAG00000009976|ENSECAT00000010445
ENSECAP00000000541	0.199093	2.07964	3.42357	ARID1B	ARID1B|HGNC Symbol|AT rich interactive domain 1B (SWI1-like) [Source:HGNC Symbol;Acc:18040]|31|ENSECAG00000000518|ENSECAT00000000687
ENSECAP00000018212	0.361522	2.96711	3.06539	ECHDC1	ECHDC1|HGNC Symbol|enoyl CoA hydratase domain containing 1 [Source:HGNC Symbol;Acc:21489]|10|ENSECAG00000020652|ENSECAT00000022059
ENSECAP00000010796	1.20225	1.0622	2.98556	CDC37	CDC37|HGNC Symbol|cell division cycle 37 [Source:HGNC Symbol;Acc:1735]|7|ENSECAG00000012896|ENSECAT00000013586
ENSECAP00000021584	0.0202063	1.92466	2.94796	CREG1	CREG1|HGNC Symbol|cellular repressor of E1A-stimulated genes 1 [Source:HGNC Symbol;Acc:2351]|5|ENSECAG00000024138|ENSECAT00000025918
ENSECAP00000003720	7.24595	5.40008	2.87215	DNASE1L1	DNASE1L1|HGNC Symbol|deoxyribonuclease I-like 1 [Source:HGNC Symbol;Acc:2957]|X|ENSECAG00000003758|ENSECAT00000005297
ENSECAP00000006503	1.01851	1.93589	2.85866	CRYZ	CRYZ|HGNC Symbol|crystallin, zeta (quinone reductase) [Source:HGNC Symbol;Acc:2419]|5|ENSECAG00000008254|ENSECAT00000008653
ENSECAP00000002532	0.339691	3.05601	2.84823	PSMC1	PSMC1|HGNC Symbol|proteasome (prosome, macropain) 26S subunit, ATPase, 1 [Source:HGNC Symbol;Acc:9547]|24|ENSECAG00000003601|ENSECAT00000003590
ENSECAP00000004325	2.57316	0.909805	2.76926	RAP1A	RAP1A|UniProtKB Gene Name|Uncharacterized protein [Source:UniProtKB/TrEMBL;Acc:F6XQN7]|3|ENSECAG00000006203|ENSECAT00000006137
ENSECAP00000015268	0.695736	4.11447	2.67699	ZNF207	ZNF207|HGNC Symbol|zinc finger protein 207 [Source:HGNC Symbol;Acc:12998]|11|ENSECAG00000017464|ENSECAT00000018703
ENSECAP00000008401	0.590379	0.72374	2.65525	SIK3	SIK3|HGNC Symbol|SIK family kinase 3 [Source:HGNC Symbol;Acc:29165]|7|ENSECAG00000010252|ENSECAT00000010836
ENSECAP00000008477	1.98616	2.32434	2.62775	AAMDC	AAMDC|HGNC Symbol|adipogenesis associated, Mth938 domain containing [Source:HGNC Symbol;Acc:30205]|7|ENSECAG00000010625|ENSECAT00000010918
ENSECAP00000017299	1.56429	0.647527	2.59795	DDOST	DDOST|HGNC Symbol|dolichyl-diphosphooligosaccharide--protein glycosyltransferase subunit (non-catalytic) [Source:HGNC Symbol;Acc:2728]|2|ENSECAG00000019546|ENSECAT00000021027
ENSECAP00000008853	2.22758	1.96944	2.53097	RPS4X	RPS4X|UniProtKB Gene Name|ribosomal protein S4 X-linked [Source:RefSeq mRNA;Acc:NM_001163950]|X|ENSECAG00000010852|ENSECAT00000011336
ENSECAP00000013813	0.628228	1.2195	2.52749	VAV2	VAV2|HGNC Symbol|vav 2 guanine nucleotide exchange factor [Source:HGNC Symbol;Acc:12658]|25|ENSECAG00000015126|ENSECAT00000017052
ENSECAP00000007368;ENSECAP00000002609	0.294302	0.937893	2.4528	IGHG4	IGHG4; immunoglobulin gamma 4 heavy chain constant region (vorher gamma 6) ||Uncharacterized protein [Source:UniProtKB/TrEMBL;Acc:H9GZU8]|Un0011|ENSECAG00000009474|ENSECAT00000009646
ENSECAP00000014810;ENSECAP00000017713	1.96394	2.19579	2.4059	ENSA	ENSA|HGNC Symbol|endosulfine alpha [Source:HGNC Symbol;Acc:3360]|5|ENSECAG00000017165|ENSECAT00000018166
ENSECAP00000002768	1.41521	1.71612	2.34998	AIFM1	AIFM1|HGNC Symbol|apoptosis-inducing factor, mitochondrion-associated, 1 [Source:HGNC Symbol;Acc:8768]|X|ENSECAG00000001360|ENSECAT00000003999
ENSECAP00000001947	0.8526	1.29231	2.34577	CNP	CNP|HGNC Symbol|2',3'-cyclic nucleotide 3' phosphodiesterase [Source:HGNC Symbol;Acc:2158]|11|ENSECAG00000002521|ENSECAT00000002719
ENSECAP00000005673	9.76074	0.182883	2.32601	IMPDH2	IMPDH2|HGNC Symbol|IMP (inosine 5'-monophosphate) dehydrogenase 2 [Source:HGNC Symbol;Acc:6053]|16|ENSECAG00000006885|ENSECAT00000007706
ENSECAP00000001252	1.30869	1.40785	2.28513	SARNP	SARNP|UniProtKB Gene Name|SAP domain-containing ribonucleoprotein-like protein; Uncharacterized protein [Source:UniProtKB/TrEMBL;Acc:F6VDU3]|6|ENSECAG00000000708|ENSECAT00000001674
ENSECAP00000001474	6.74806	2.98772	2.27481	DMTN	DMTN|HGNC Symbol|dematin actin binding protein [Source:HGNC Symbol;Acc:3382]|2|ENSECAG00000000791|ENSECAT00000002072
ENSECAP00000010608	0.490626	0.893176	2.23566	PAG1	PAG1|HGNC Symbol|phosphoprotein associated with glycosphingolipid microdomains 1 [Source:HGNC Symbol;Acc:30043]|9|ENSECAG00000012843|ENSECAT00000013368
ENSECAP00000021890	0.93507	1.39016	2.23025	CASP1	CASP1|EntrezGene|Equus caballus caspase 1, apoptosis-related cysteine peptidase (interleukin 1, beta, convertase) (CASP1), mRNA. [Source:RefSeq mRNA;Acc:NM_001081842]|7|ENSECAG00000024367|ENSECAT00000026255
ENSECAP00000021001	2.26828	1.04784	2.15558	DNM1	DNM1|HGNC Symbol|dynamin 1 [Source:HGNC Symbol;Acc:2972]|25|ENSECAG00000022878|ENSECAT00000025252
ENSECAP00000010459	1.47876	1.23367	2.15459	PSMD12	PSMD12|HGNC Symbol|proteasome (prosome, macropain) 26S subunit, non-ATPase, 12 [Source:HGNC Symbol;Acc:9557]|11|ENSECAG00000012224|ENSECAT00000013203
ENSECAP00000015659	0.473731	1.79123	2.13461	PSMC6	PSMC6|UniProtKB Gene Name|Uncharacterized protein [Source:UniProtKB/TrEMBL;Acc:F6RS40]|24|ENSECAG00000018129|ENSECAT00000019144
ENSECAP00000008282	2.04658	0.720073	2.12897	ZBTB45	ZBTB45|HGNC Symbol|zinc finger and BTB domain containing 45 [Source:HGNC Symbol;Acc:23715]|10|ENSECAG00000010390|ENSECAT00000010692
ENSECAP00000003662	0.228062	1.49931	2.10111	IKBKB	IKBKB|HGNC Symbol|inhibitor of kappa light polypeptide gene enhancer in B-cells, kinase beta [Source:HGNC Symbol;Acc:5960]|27|ENSECAG00000002263|ENSECAT00000005219
ENSECAP00000021915	26.1859	0.400412	2.08764	VKORC1	VKORC1: Vitamin K epoxide reductase complex subunit 1 ||Uncharacterized protein [Source:UniProtKB/TrEMBL;Acc:F6WIB0]|13|ENSECAG00000024434|ENSECAT00000026284
ENSECAP00000017425	5.10242	1.30535	2.03948	GMPR2	GMPR2|HGNC Symbol|guanosine monophosphate reductase 2 [Source:HGNC Symbol;Acc:4377]|1|ENSECAG00000019714|ENSECAT00000021173
ENSECAP00000018822;ENSECAP00000022931	7.06033	1.26799	1.99541	SRSF4	SRSF4|HGNC Symbol|serine/arginine-rich splicing factor 4 [Source:HGNC Symbol;Acc:10786]|2|ENSECAG00000021350|ENSECAT00000022759
ENSECAP00000007463	34.1368	2.77562	1.99516	GLYR1	GLYR1|HGNC Symbol|glyoxylate reductase 1 homolog (Arabidopsis) [Source:HGNC Symbol;Acc:24434]|13|ENSECAG00000009093|ENSECAT00000009756
ENSECAP00000019426	5.11176	1.20234	1.9351	GYS1	GYS1|UniProtKB Gene Name|Equus caballus glycogen synthase 1 (muscle) (GYS1), mRNA. [Source:RefSeq mRNA;Acc:NM_001126125]|10|ENSECAG00000021428|ENSECAT00000023453
ENSECAP00000009823	2.34232	0.81926	1.8941	SOD2	MN-SOD|UniProtKB Gene Name|Equus caballus superoxide dismutase 2, mitochondrial (SOD2), nuclear gene encoding mitochondrial protein, mRNA. [Source:RefSeq mRNA;Acc:NM_001082517]|31|ENSECAG00000011797|ENSECAT00000012435
ENSECAP00000008306	2.41785	1.28375	1.85796	NUCKS1	NUCKS1|HGNC Symbol|nuclear casein kinase and cyclin-dependent kinase substrate 1 [Source:HGNC Symbol;Acc:29923]|5|ENSECAG00000010336|ENSECAT00000010723
ENSECAP00000005055	0.522301	2.20308	1.76005	SEPT11	SEPT11|HGNC Symbol|septin 11 [Source:HGNC Symbol;Acc:25589]|3|ENSECAG00000005768|ENSECAT00000006999
ENSECAP00000005824	2.02001	1.81989	1.73488	BIN1	BIN1|HGNC Symbol|bridging integrator 1 [Source:HGNC Symbol;Acc:1052]|18|ENSECAG00000006957|ENSECAT00000007870
ENSECAP00000005456	8.27517	1.08789	1.72258	CD300LF	CD300LF; CD300 molecule like family member f ||Uncharacterized protein [Source:UniProtKB/TrEMBL;Acc:F7DE50]|11|ENSECAG00000007417|ENSECAT00000007467
ENSECAP00000010822	8.56927	1.39837	1.71851	A2M	A2M|HGNC Symbol|alpha-2-macroglobulin [Source:HGNC Symbol;Acc:7]|6|ENSECAG00000012558|ENSECAT00000013620
ENSECAP00000005425	20.7129	1.26075	1.6598	SEMA3E	SEMA3E|HGNC Symbol|sema domain, immunoglobulin domain (Ig), short basic domain, secreted, (semaphorin) 3E [Source:HGNC Symbol;Acc:10727]|4|ENSECAG00000007183|ENSECAT00000007432
ENSECAP00000017908	5.98129	19.7331	1.63475	TBCC	TBCC|HGNC Symbol|tubulin folding cofactor C [Source:HGNC Symbol;Acc:11580]|20|ENSECAG00000020484|ENSECAT00000021721
ENSECAP00000014972	2.15173	0.83267	1.61184	WDR5	WDR5|HGNC Symbol|WD repeat domain 5 [Source:HGNC Symbol;Acc:12757]|25|ENSECAG00000017389|ENSECAT00000018357
ENSECAP00000004542	2.10088	1.00749	1.5978	REXO2	REXO2|HGNC Symbol|RNA exonuclease 2 [Source:HGNC Symbol;Acc:17851]|7|ENSECAG00000005988|ENSECAT00000006416
ENSECAP00000008228	2.76386	1.40438	1.57983	YARS	YARS|HGNC Symbol|tyrosyl-tRNA synthetase [Source:HGNC Symbol;Acc:12840]|2|ENSECAG00000010015|ENSECAT00000010637
ENSECAP00000018953	0.500823	2.01667	1.5435	DCUN1D1	DCUN1D1|HGNC Symbol|DCN1, defective in cullin neddylation 1, domain containing 1 [Source:HGNC Symbol;Acc:18184]|19|ENSECAG00000021365|ENSECAT00000022906
ENSECAP00000006863	2.99065	0.873939	1.51559	OAS3	OAS3|HGNC Symbol|2'-5'-oligoadenylate synthetase 3, 100kDa [Source:HGNC Symbol;Acc:8088]|8|ENSECAG00000008809|ENSECAT00000009076
ENSECAP00000022578	432.849	1.48901	1.49199	R3HCC1	R3HCC1|HGNC Symbol|R3H domain and coiled-coil containing 1 [Source:HGNC Symbol;Acc:27329]|2|ENSECAG00000025013|ENSECAT00000026996
ENSECAP00000016711	8.12853	2.42798	1.49004	SIRPB1	SIRPB1; signal-regulatory protein beta-1 isoform X3 ||Uncharacterized protein [Source:UniProtKB/TrEMBL;Acc:F7ACN9]|22|ENSECAG00000019130|ENSECAT00000020358
ENSECAP00000015403	2.01515	1.49482	1.45071	COL4A3BP	COL4A3BP|HGNC Symbol|collagen, type IV, alpha 3 (Goodpasture antigen) binding protein [Source:HGNC Symbol;Acc:2205]|14|ENSECAG00000017349|ENSECAT00000018857
ENSECAP00000019890	4.22804	1.19311	1.44681	ABHD14B	ABHD14B|HGNC Symbol|abhydrolase domain containing 14B [Source:HGNC Symbol;Acc:28235]|16|ENSECAG00000022421|ENSECAT00000023968
ENSECAP00000011835	11.2405	3.00929	1.43721	PROM1	PROM1|HGNC Symbol|prominin 1 [Source:HGNC Symbol;Acc:9454]|3|ENSECAG00000013323|ENSECAT00000014789
ENSECAP00000014243;ENSECAP00000021178	2.84261	0.946319	1.41889	H2AFV	H2AFV|HGNC Symbol|H2A histone family, member V [Source:HGNC Symbol;Acc:20664]|4|ENSECAG00000016692|ENSECAT00000017523
ENSECAP00000021555	185.494	3.57681	1.38377	CALCOCO1	CALCOCO1|HGNC Symbol|calcium binding and coiled-coil domain 1 [Source:HGNC Symbol;Acc:29306]|6|ENSECAG00000024023|ENSECAT00000025888
ENSECAP00000002547	2.2331	1.17486	1.36664	RPL12	RPL12; 60S ribosomal protein L12 ||Uncharacterized protein [Source:UniProtKB/TrEMBL;Acc:F6Z421]|13|ENSECAG00000003681|ENSECAT00000003619
ENSECAP00000021362	5.00817	1.11761	1.34007	PI4KA	PI4KA|HGNC Symbol|phosphatidylinositol 4-kinase, catalytic, alpha [Source:HGNC Symbol;Acc:8983]|8|ENSECAG00000023152|ENSECAT00000025667
ENSECAP00000008072	2.66278	2.5854	1.33467	RHEB	RHEB|HGNC Symbol|Ras homolog enriched in brain [Source:HGNC Symbol;Acc:10011]|4|ENSECAG00000010046|ENSECAT00000010460
ENSECAP00000000433	5.64939	0.691971	1.31848	BPGM	BPGM|HGNC Symbol|2,3-bisphosphoglycerate mutase [Source:HGNC Symbol;Acc:1093]|4|ENSECAG00000000655|ENSECAT00000000557
ENSECAP00000019628	5.55452	1.4256	1.31803	STRN	STRN|HGNC Symbol|striatin, calmodulin binding protein [Source:HGNC Symbol;Acc:11424]|15|ENSECAG00000021926|ENSECAT00000023682
ENSECAP00000016312	2.21552	1.02546	1.30115	ARL6IP1	ARL6IP1|UniProtKB Gene Name|ADP-ribosylation factor-like protein 6-interacting protein 1-like protein; Uncharacterized protein [Source:UniProtKB/TrEMBL;Acc:F7B2S0]|13|ENSECAG00000018811|ENSECAT00000019895
ENSECAP00000016316	2.381	0.899054	1.29825	JAK3	JAK3|HGNC Symbol|Janus kinase 3 [Source:HGNC Symbol;Acc:6193]|21|ENSECAG00000018212|ENSECAT00000019899
ENSECAP00000022856	5.02922	1.18626	1.29609	SYNE2	SYNE2; nesprin-2 (spectrin repeat containing nuclear envelope protein 2) ||Uncharacterized protein [Source:UniProtKB/TrEMBL;Acc:F6R0K1]|24|ENSECAG00000020393|ENSECAT00000028822
ENSECAP00000007861	0.362745	1.96763	1.29	DCXR	DCXR|HGNC Symbol|dicarbonyl/L-xylulose reductase [Source:HGNC Symbol;Acc:18985]|11|ENSECAG00000009805|ENSECAT00000010214
ENSECAP00000007091	2.66598	1.01731	1.28644	COPS6	COPS6|HGNC Symbol|COP9 signalosome subunit 6 [Source:HGNC Symbol;Acc:21749]|13|ENSECAG00000008997|ENSECAT00000009332
ENSECAP00000021903	2.38123	1.36219	1.28642	TAF2	TAF2|HGNC Symbol|TAF2 RNA polymerase II, TATA box binding protein (TBP)-associated factor, 150kDa [Source:HGNC Symbol;Acc:11536]|9|ENSECAG00000024333|ENSECAT00000026272
ENSECAP00000014757	2.42458	0.974804	1.2835	QSOX1	QSOX1|HGNC Symbol|quiescin Q6 sulfhydryl oxidase 1 [Source:HGNC Symbol;Acc:9756]|5|ENSECAG00000017109|ENSECAT00000018110
ENSECAP00000009904	1.21722	2.24794	1.27203	SDHB	SDHB|UniProtKB Gene Name|succinate dehydrogenase [Source:RefSeq peptide;Acc:NP_001157295]|2|ENSECAG00000011758|ENSECAT00000012535
ENSECAP00000020689	4.48528	1.0483	1.258	CD109	CD109|HGNC Symbol|CD109 molecule [Source:HGNC Symbol;Acc:21685]|10|ENSECAG00000023066|ENSECAT00000024883
ENSECAP00000005139	2.13265	1.09831	1.25034	CHMP3	CHMP3; charged multivesicular body protein 3 isoform X2 ||Uncharacterized protein [Source:UniProtKB/TrEMBL;Acc:F7DFE3]|15|ENSECAG00000007123|ENSECAT00000007110
ENSECAP00000006414	3.75816	0.922998	1.24861	ADAM10	ADAM10|HGNC Symbol|ADAM metallopeptidase domain 10 [Source:HGNC Symbol;Acc:188]|1|ENSECAG00000007963|ENSECAT00000008550
ENSECAP00000013914	2.44356	1.10528	1.2478	BMX	BMX|HGNC Symbol|BMX non-receptor tyrosine kinase [Source:HGNC Symbol;Acc:1079]|X|ENSECAG00000016017|ENSECAT00000017163
ENSECAP00000018085	3.05879	1.34441	1.23111	GM2A	GM2A|UniProtKB Gene Name|Equus caballus GM2 ganglioside activator (GM2A), mRNA. [Source:RefSeq mRNA;Acc:NM_001081912]|14|ENSECAG00000020587|ENSECAT00000021914
ENSECAP00000009844	4.09347	2.46944	1.2305	TMEM128	TMEM128|HGNC Symbol|transmembrane protein 128 [Source:HGNC Symbol;Acc:28201]|3|ENSECAG00000012014|ENSECAT00000012461
ENSECAP00000022062	1.97592	1.36214	1.22982	MYO1E	MYO1E|HGNC Symbol|myosin IE [Source:HGNC Symbol;Acc:7599]|1|ENSECAG00000024352|ENSECAT00000026447
ENSECAP00000016987	3.40923	1.31684	1.22872	ISG20	ISG20|HGNC Symbol|interferon stimulated exonuclease gene 20kDa [Source:HGNC Symbol;Acc:6130]|1|ENSECAG00000019499|ENSECAT00000020687
ENSECAP00000000282	2.02752	1.11453	1.22654	MCFD2	MCFD2|HGNC Symbol|multiple coagulation factor deficiency 2 [Source:HGNC Symbol;Acc:18451]|15|ENSECAG00000000411|ENSECAT00000000364
ENSECAP00000019732	3.77829	0.252183	1.22098	LZIC	LZIC|HGNC Symbol|leucine zipper and CTNNBIP1 domain containing [Source:HGNC Symbol;Acc:17497]|2|ENSECAG00000022235|ENSECAT00000023791
ENSECAP00000010329;ENSECAP00000004093	2.27861	1.9412	1.20046	CAMKK2	CAMKK2|HGNC Symbol|calcium/calmodulin-dependent protein kinase kinase 2, beta [Source:HGNC Symbol;Acc:1470]|8|ENSECAG00000012142|ENSECAT00000013053
ENSECAP00000020487	2.34344	1.09048	1.1933	USP15	USP15|HGNC Symbol|ubiquitin specific peptidase 15 [Source:HGNC Symbol;Acc:12613]|6|ENSECAG00000022494|ENSECAT00000024653
ENSECAP00000021943	2.28786	1.12966	1.1619	GLOD4	GLOD4|UniProtKB Gene Name|Glyoxalase domain-containing protein 4-like protein; Uncharacterized protein [Source:UniProtKB/TrEMBL;Acc:F6Z1U4]|11|ENSECAG00000024418|ENSECAT00000026314
ENSECAP00000020783	36.3605	1.49812	1.14782	TRPC3	TRPC3|HGNC Symbol|transient receptor potential cation channel, subfamily C, member 3 [Source:HGNC Symbol;Acc:12335]|2|ENSECAG00000023168|ENSECAT00000024993
ENSECAP00000009195	0.507992	2.90381	1.14131	SLC47A2	SLC47A2|HGNC Symbol|solute carrier family 47 (multidrug and toxin extrusion), member 2 [Source:HGNC Symbol;Acc:26439]|11|ENSECAG00000010626|ENSECAT00000011724
ENSECAP00000002049	3.6126	0.95944	1.13128	DOCK10	DOCK10|HGNC Symbol|dedicator of cytokinesis 10 [Source:HGNC Symbol;Acc:23479]|6|ENSECAG00000000357|ENSECAT00000002863
ENSECAP00000004941	19.7164	1.73265	1.12442	SLC17A3	SLC17A3|HGNC Symbol|solute carrier family 17 (organic anion transporter), member 3 [Source:HGNC Symbol;Acc:10931]|20|ENSECAG00000006404|ENSECAT00000006869
ENSECAP00000007406	21.1954	1.43971	1.11889	CASS4	CASS4|HGNC Symbol|Cas scaffolding protein family member 4 [Source:HGNC Symbol;Acc:15878]|22|ENSECAG00000009479|ENSECAT00000009688
ENSECAP00000018633	5.44616	0.983429	1.11653	PFN1	||Profilin [Source:UniProtKB/TrEMBL;Acc:F6UJ33]|11|ENSECAG00000021116|ENSECAT00000022540
ENSECAP00000004985	2.0822	1.53031	1.11265	VPS28	VPS28|HGNC Symbol|vacuolar protein sorting 28 homolog (S. cerevisiae) [Source:HGNC Symbol;Acc:18178]|9|ENSECAG00000006505|ENSECAT00000006916
ENSECAP00000022198	2.28331	1.03888	1.11086	GHDC	GHDC|HGNC Symbol|GH3 domain containing [Source:HGNC Symbol;Acc:24438]|11|ENSECAG00000024665|ENSECAT00000026592
ENSECAP00000010314	0.137828	8.28275	1.10813	WDR44	WDR44|HGNC Symbol|WD repeat domain 44 [Source:HGNC Symbol;Acc:30512]|X|ENSECAG00000012077|ENSECAT00000013036
ENSECAP00000009696	2.02629	0.966752	1.10753	RIPOR2	RIPOR2|HGNC Symbol|RHO family interacting cell polarization regulator 2 [Source:HGNC Symbol;Acc:13872]|20|ENSECAG00000011553|ENSECAT00000012287
ENSECAP00000015461	2.51674	1.09621	1.10537	EIF4H	EIF4H|HGNC Symbol|eukaryotic translation initiation factor 4H [Source:HGNC Symbol;Acc:12741]|13|ENSECAG00000017832|ENSECAT00000018924
ENSECAP00000006891	4.70112	0.856616	1.10493	FABP5	FABP5|HGNC Symbol|fatty acid binding protein 5 (psoriasis-associated) [Source:HGNC Symbol;Acc:3560]|9|ENSECAG00000008270|ENSECAT00000009105
ENSECAP00000021927	1.95685	1.23533	1.10099	SMAP2	SMAP2|HGNC Symbol|small ArfGAP2 [Source:HGNC Symbol;Acc:25082]|2|ENSECAG00000024413|ENSECAT00000026296
ENSECAP00000005643	2.52534	1.21926	1.098	TAOK3	TAOK3|HGNC Symbol|TAO kinase 3 [Source:HGNC Symbol;Acc:18133]|8|ENSECAG00000006859|ENSECAT00000007673
ENSECAP00000008397	2.08906	1.1479	1.09236	HSD17B12	HSD17B12|HGNC Symbol|hydroxysteroid (17-beta) dehydrogenase 12 [Source:HGNC Symbol;Acc:18646]|12|ENSECAG00000010538|ENSECAT00000010831
ENSECAP00000019548	2.09344	0.970732	1.09206	RBM8A	RBM8A|EntrezGene|Equus caballus RNA binding motif protein 8A (RBM8A), mRNA. [Source:RefSeq mRNA;Acc:NM_001163973]|5|ENSECAG00000022024|ENSECAT00000023591
ENSECAP00000012597	4.20149	0.978224	1.08576	HARS2	HARS2|HGNC Symbol|histidyl-tRNA synthetase 2, mitochondrial [Source:HGNC Symbol;Acc:4817]|14|ENSECAG00000014461|ENSECAT00000015652
ENSECAP00000013122	58.0344	0.840934	1.08146	CXorf58	CXorf58|HGNC Symbol|chromosome X open reading frame 58 [Source:HGNC Symbol;Acc:26356]|X|ENSECAG00000015537|ENSECAT00000016254
ENSECAP00000010617	2.54341	1.13641	1.08136	ECHS1	ECHS1|UniProtKB Gene Name|Uncharacterized protein [Source:UniProtKB/TrEMBL;Acc:F6QV70]|1|ENSECAG00000012703|ENSECAT00000013377
ENSECAP00000003361	2.37299	1.28551	1.08084	SEC24A	SEC24A|HGNC Symbol|SEC24 family member A [Source:HGNC Symbol;Acc:10703]|14|ENSECAG00000002321|ENSECAT00000004830
ENSECAP00000015065	3.68496	1.07178	1.07624	SELENOH	SELH|EntrezGene|Equus caballus selenoprotein H (SELH), mRNA. [Source:RefSeq mRNA;Acc:NM_001168387]|12|ENSECAG00000017524|ENSECAT00000018464
ENSECAP00000009002	987.229	0.572342	1.07394	CYP2C19	CYP2C19; cytochrome P450 2C19-like precursor ||Uncharacterized protein [Source:UniProtKB/TrEMBL;Acc:F6ZZV6]|1|ENSECAG00000011161|ENSECAT00000011503
ENSECAP00000006390;ENSECAP00000015798	2.47241	1.21271	1.06445	SLC28A1	SLC28A1|HGNC Symbol|solute carrier family 28 (concentrative nucleoside transporter), member 1 [Source:HGNC Symbol;Acc:11001]|1|ENSECAG00000007499|ENSECAT00000008520
ENSECAP00000016640	2.0914	1.05718	1.05974	RENBP	RENBP|HGNC Symbol|renin binding protein [Source:HGNC Symbol;Acc:9959]|X|ENSECAG00000018888|ENSECAT00000020280
ENSECAP00000019381	2.1673	1.12415	1.05603	TEDC1	TEDC1|HGNC Symbol|tubulin epsilon and delta complex 1 [Source:HGNC Symbol;Acc:20127]|24|ENSECAG00000021909|ENSECAT00000023403
ENSECAP00000022179;ENSECAP00000022172	2.08442	1.14144	1.05423	IMMT	IMMT|HGNC Symbol|inner membrane protein, mitochondrial [Source:HGNC Symbol;Acc:6047]|15|ENSECAG00000024569|ENSECAT00000026571
ENSECAP00000012393	2.01719	1.42163	1.0485	SERBP1	SERBP1|HGNC Symbol|SERPINE1 mRNA binding protein 1 [Source:HGNC Symbol;Acc:17860]|5|ENSECAG00000014617|ENSECAT00000015423
ENSECAP00000016548	1.96764	1.091	1.04778	PSMB8	PSMB8|HGNC Symbol|proteasome (prosome, macropain) subunit, beta type, 8 [Source:HGNC Symbol;Acc:9545]|20|ENSECAG00000018887|ENSECAT00000020177
ENSECAP00000012441	4.21122	1.24977	1.04556	DENND3	DENND3|HGNC Symbol|DENN/MADD domain containing 3 [Source:HGNC Symbol;Acc:29134]|9|ENSECAG00000014691|ENSECAT00000015476
ENSECAP00000020260;ENSECAP00000012806;ENSECAP00000015221	6.35685	0.974223	1.04287	EPB41	EPB41|HGNC Symbol|erythrocyte membrane protein band 4.1 (elliptocytosis 1, RH-linked) [Source:HGNC Symbol;Acc:3377]|2|ENSECAG00000022255|ENSECAT00000024392
ENSECAP00000020693	2.76478	1.17888	1.0423	RBBP4	RBBP4|HGNC Symbol|retinoblastoma binding protein 4 [Source:HGNC Symbol;Acc:9887]|2|ENSECAG00000022784|ENSECAT00000024887
ENSECAP00000004202	2.39152	1.22542	1.02046	NUDT3	NUDT3|HGNC Symbol|nudix (nucleoside diphosphate linked moiety X)-type motif 3 [Source:HGNC Symbol;Acc:8050]|20|ENSECAG00000006023|ENSECAT00000005973
ENSECAP00000018043	2.20415	0.80905	1.01719	ADPGK	ADPGK|HGNC Symbol|ADP-dependent glucokinase [Source:HGNC Symbol;Acc:25250]|1|ENSECAG00000020480|ENSECAT00000021871
ENSECAP00000010988	1.97057	1.01984	1.01091	RHAG	RHAG|HGNC Symbol|Rh-associated glycoprotein [Source:HGNC Symbol;Acc:10006]|20|ENSECAG00000012957|ENSECAT00000013809
ENSECAP00000016175	2.00986	1.26013	1.00788	SYNE1	SYNE1|HGNC Symbol|spectrin repeat containing, nuclear envelope 1 [Source:HGNC Symbol;Acc:17089]|31|ENSECAG00000017353|ENSECAT00000019739
ENSECAP00000012137	2.54897	1.07447	1.00199	ADD3	ADD3|UniProtKB Gene Name|Uncharacterized protein [Source:UniProtKB/TrEMBL;Acc:F7CCE0]|1|ENSECAG00000013629|ENSECAT00000015130
ENSECAP00000010115	2.07449	1.03781	0.991511	HBE1	HBE1|HGNC Symbol|hemoglobin, epsilon 1 [Source:HGNC Symbol;Acc:4830]|7|ENSECAG00000012269|ENSECAT00000012801
ENSECAP00000011982;ENSECAP00000010901	2.19451	1.04912	0.989756	PSMA7	PSMA7|HGNC Symbol|proteasome (prosome, macropain) subunit, alpha type, 7 [Source:HGNC Symbol;Acc:9536]|22|ENSECAG00000014168|ENSECAT00000014955
ENSECAP00000017248	30.5949	1.0181	0.98956	NT5C1A	NT5C1A|HGNC Symbol|5'-nucleotidase, cytosolic IA [Source:HGNC Symbol;Acc:17819]|2|ENSECAG00000019710|ENSECAT00000020975
ENSECAP00000013734	2.12412	1.0228	0.986217	CPSF6	CPSF6|HGNC Symbol|cleavage and polyadenylation specific factor 6, 68kDa [Source:HGNC Symbol;Acc:13871]|6|ENSECAG00000015988|ENSECAT00000016964
ENSECAP00000005402	7.29145	0.615945	0.985399	VPS11	VPS11|HGNC Symbol|vacuolar protein sorting 11 homolog (S. cerevisiae) [Source:HGNC Symbol;Acc:14583]|7|ENSECAG00000006808|ENSECAT00000007408
ENSECAP00000002687;ENSECAP00000007597	2.30032	1.06758	0.983096	VPS26A	VPS26A; vacuolar protein sorting-associated protein 26A ||Uncharacterized protein [Source:UniProtKB/TrEMBL;Acc:H9GZR5]|Un0608|ENSECAG00000004011|ENSECAT00000003868
ENSECAP00000019399;ENSECAP00000001423	4.19763	0.886083	0.981014	TPD52L2	TPD52L2; tumor protein D54 isoform X1 ||Uncharacterized protein [Source:UniProtKB/TrEMBL;Acc:F6WKA8]|22|ENSECAG00000021789|ENSECAT00000023424
ENSECAP00000016694;ENSECAP00000000958	32.0063	0.851529	0.978531	ERH	ERH|HGNC Symbol|enhancer of rudimentary homolog (Drosophila) [Source:HGNC Symbol;Acc:3447]|24|ENSECAG00000019178|ENSECAT00000020337
ENSECAP00000014090	3.53353	1.09318	0.976457	PPM1F	PPM1F|HGNC Symbol|protein phosphatase, Mg2+/Mn2+ dependent, 1F [Source:HGNC Symbol;Acc:19388]|8|ENSECAG00000016438|ENSECAT00000017347
ENSECAP00000019571	2.5757	1.0236	0.974931	EIF3H	EIF3H|UniProtKB Gene Name|Eukaryotic translation initiation factor 3 subunit H [Source:UniProtKB/TrEMBL;Acc:F6X8P4]|9|ENSECAG00000022019|ENSECAT00000023618
ENSECAP00000012989	28.8491	1.09885	0.97243	PKP1	PKP1|HGNC Symbol|plakophilin 1 (ectodermal dysplasia/skin fragility syndrome) [Source:HGNC Symbol;Acc:9023]|30|ENSECAG00000015220|ENSECAT00000016102
ENSECAP00000007735	2.70227	1.0425	0.970109	SYPL1	SYPL1|HGNC Symbol|synaptophysin-like 1 [Source:HGNC Symbol;Acc:11507]|4|ENSECAG00000009695|ENSECAT00000010067
ENSECAP00000022975	2.61511	0.985789	0.961768	HSPE1	HSPE1|HGNC Symbol|heat shock 10kDa protein 1 [Source:HGNC Symbol;Acc:5269]|18|ENSECAG00000026874|ENSECAT00000028818
ENSECAP00000017340	2.19116	1.20779	0.96126	TUFM	TUFM|HGNC Symbol|Tu translation elongation factor, mitochondrial [Source:HGNC Symbol;Acc:12420]|13|ENSECAG00000019763|ENSECAT00000021076
ENSECAP00000014560	1.9551	1.38487	0.961193	NUMB	NUMB|HGNC Symbol|numb homolog (Drosophila) [Source:HGNC Symbol;Acc:8060]|24|ENSECAG00000016684|ENSECAT00000017886
ENSECAP00000016075	27.1085	1.106	0.954036	STK38	STK38|HGNC Symbol|serine/threonine kinase 38 [Source:HGNC Symbol;Acc:17847]|20|ENSECAG00000018553|ENSECAT00000019629
ENSECAP00000017866	2.50812	1.0703	0.941314	PSMD7	PSMD7|HGNC Symbol|proteasome (prosome, macropain) 26S subunit, non-ATPase, 7 [Source:HGNC Symbol;Acc:9565]|3|ENSECAG00000020408|ENSECAT00000021676
ENSECAP00000022862	2.54847	1.05278	0.939272	IRAK3	IRAK3|HGNC Symbol|interleukin-1 receptor-associated kinase 3 [Source:HGNC Symbol;Acc:17020]|6|ENSECAG00000026958|ENSECAT00000029063
ENSECAP00000016688;ENSECAP00000018492;ENSECAP00000018630;ENSECAP00000014530	2.53605	0.775068	0.929149	RDH16	RDH16; retinol dehydrogenase 16 ||Uncharacterized protein [Source:UniProtKB/TrEMBL;Acc:F7AUH2]|6|ENSECAG00000018883|ENSECAT00000020332
ENSECAP00000009436	1.0774	2.53691	0.921513	DHX58	DHX58|HGNC Symbol|DEXH (Asp-Glu-X-His) box polypeptide 58 [Source:HGNC Symbol;Acc:29517]|11|ENSECAG00000011439|ENSECAT00000012002
ENSECAP00000008732	40.3201	0.774637	0.921027	CARMIL2	CARMIL2|HGNC Symbol|capping protein regulator and myosin 1 linker 2 [Source:HGNC Symbol;Acc:27089]|3|ENSECAG00000010729|ENSECAT00000011199
ENSECAP00000014992	2.02627	1.06606	0.918067	BCAP29	BCAP29|HGNC Symbol|B-cell receptor-associated protein 29 [Source:HGNC Symbol;Acc:24131]|4|ENSECAG00000017348|ENSECAT00000018378
ENSECAP00000014604	12.5805	1.13365	0.91223	PSMB9	PSMB9|HGNC Symbol|proteasome (prosome, macropain) subunit, beta type, 9 [Source:HGNC Symbol;Acc:9546]|20|ENSECAG00000016898|ENSECAT00000017937
ENSECAP00000018932	3.43687	0.945193	0.910384	UQCRC2	UQCRC2|UniProtKB Gene Name|Mitochondrial cytochrome b-c1 complex subunit 2-like protein; Uncharacterized protein [Source:UniProtKB/TrEMBL;Acc:F6QA35]|13|ENSECAG00000021501|ENSECAT00000022879
ENSECAP00000019030	3.75407	0.921663	0.906243	RPS6KA2	RPS6KA2|HGNC Symbol|ribosomal protein S6 kinase, 90kDa, polypeptide 2 [Source:HGNC Symbol;Acc:10431]|31|ENSECAG00000020508|ENSECAT00000022999
ENSECAP00000021140	46.4812	1.0147	0.901877	ALDH16A1	ALDH16A1|HGNC Symbol|aldehyde dehydrogenase 16 family, member A1 [Source:HGNC Symbol;Acc:28114]|10|ENSECAG00000023437|ENSECAT00000025412
ENSECAP00000021452	2.08196	1.73475	0.887242	TM9SF2	TM9SF2|HGNC Symbol|transmembrane 9 superfamily member 2 [Source:HGNC Symbol;Acc:11865]|17|ENSECAG00000023803|ENSECAT00000025768
ENSECAP00000001213	3.22954	0.987578	0.882937	SNX27	SNX27|HGNC Symbol|sorting nexin family member 27 [Source:HGNC Symbol;Acc:20073]|5|ENSECAG00000000614|ENSECAT00000001614
ENSECAP00000002129	3.3797	0.980769	0.873875	HIST1H3A	HIST1H3A; Histone H3.1 |||20|ENSECAG00000003003|ENSECAT00000002974
ENSECAP00000008295	30.4173	1.04879	0.871146	GMFG	GMFG|HGNC Symbol|glia maturation factor, gamma [Source:HGNC Symbol;Acc:4374]|10|ENSECAG00000010325|ENSECAT00000010710
ENSECAP00000011630	2.71413	0.923642	0.854612	KARS	KARS|HGNC Symbol|lysyl-tRNA synthetase [Source:HGNC Symbol;Acc:6215]|3|ENSECAG00000013424|ENSECAT00000014538
ENSECAP00000008043	120.398	1.52095	0.848561	BTBD11	BTBD11|HGNC Symbol|BTB (POZ) domain containing 11 [Source:HGNC Symbol;Acc:23844]|28|ENSECAG00000009835|ENSECAT00000010429
ENSECAP00000011139	101.99	1.03329	0.847755	KLF12	KLF12|HGNC Symbol|Kruppel-like factor 12 [Source:HGNC Symbol;Acc:6346]|17|ENSECAG00000013391|ENSECAT00000013982
ENSECAP00000020012	2.97151	1.33796	0.842895	HUWE1	HUWE1|HGNC Symbol|HECT, UBA and WWE domain containing 1, E3 ubiquitin protein ligase [Source:HGNC Symbol;Acc:30892]|X|ENSECAG00000021385|ENSECAT00000024109
ENSECAP00000017931	2.09939	0.947309	0.841089	RBBP7	RBBP7|HGNC Symbol|retinoblastoma binding protein 7 [Source:HGNC Symbol;Acc:9890]|X|ENSECAG00000019979|ENSECAT00000021744
ENSECAP00000007600	3.45993	1.00786	0.838887	PGRMC1	PGRMC1|HGNC Symbol|progesterone receptor membrane component 1 [Source:HGNC Symbol;Acc:16090]|X|ENSECAG00000009619|ENSECAT00000009911
ENSECAP00000017634	7.38404	1.14789	0.837087	SARS	SARS|HGNC Symbol|seryl-tRNA synthetase [Source:HGNC Symbol;Acc:10537]|5|ENSECAG00000020190|ENSECAT00000021413
ENSECAP00000007434	9.33027	1.34648	0.836352	GRHPR	GRHPR|HGNC Symbol|glyoxylate reductase/hydroxypyruvate reductase [Source:HGNC Symbol;Acc:4570]|25|ENSECAG00000008981|ENSECAT00000009721
ENSECAP00000011142	5.32885	0.908096	0.830822	CES2	CES2|HGNC Symbol|carboxylesterase 2 [Source:HGNC Symbol;Acc:1864]|3|ENSECAG00000012061|ENSECAT00000013985
ENSECAP00000019491	2.23153	1.05536	0.830233	HVCN1	HVCN1|HGNC Symbol|hydrogen voltage-gated channel 1 [Source:HGNC Symbol;Acc:28240]|8|ENSECAG00000022050|ENSECAT00000023527
ENSECAP00000015946	2.34476	0.76097	0.824797	IRF3	IRF3|HGNC Symbol|interferon regulatory factor 3 [Source:HGNC Symbol;Acc:6118]|10|ENSECAG00000018265|ENSECAT00000019481
ENSECAP00000000924	4.66786	0.844876	0.823244	ISG15	ISG15|HGNC Symbol|ISG15 ubiquitin-like modifier [Source:HGNC Symbol;Acc:4053]|2|ENSECAG00000001324|ENSECAT00000001183
ENSECAP00000018808	2.24388	1.12766	0.8152	PRPF8	PRPF8|HGNC Symbol|pre-mRNA processing factor 8 [Source:HGNC Symbol;Acc:17340]|11|ENSECAG00000021318|ENSECAT00000022742
ENSECAP00000004267	4.35427	1.34294	0.806979	NUP62	NUP62|HGNC Symbol|nucleoporin 62kDa [Source:HGNC Symbol;Acc:8066]|10|ENSECAG00000006129|ENSECAT00000006059
ENSECAP00000012091	3.44512	1.25055	0.805947	ATP6AP1	ATP6AP1|HGNC Symbol|ATPase, H+ transporting, lysosomal accessory protein 1 [Source:HGNC Symbol;Acc:868]|X|ENSECAG00000014216|ENSECAT00000015080
ENSECAP00000022155;ENSECAP00000006017	2.12022	1.4605	0.792689	ADD2	ADD2|HGNC Symbol|adducin 2 (beta) [Source:HGNC Symbol;Acc:244]|15|ENSECAG00000024568|ENSECAT00000026547
ENSECAP00000016040	2.54687	0.513409	0.792234	GRN	GRN|HGNC Symbol|granulin [Source:HGNC Symbol;Acc:4601]|11|ENSECAG00000018046|ENSECAT00000019589
ENSECAP00000000106	47.8932	1.16817	0.789069	COX5A	COX5A|HGNC Symbol|cytochrome c oxidase subunit Va [Source:HGNC Symbol;Acc:2267]|1|ENSECAG00000000160|ENSECAT00000000149
ENSECAP00000009294	13.9966	0.957388	0.778853	TACC3	TACC3|HGNC Symbol|transforming, acidic coiled-coil containing protein 3 [Source:HGNC Symbol;Acc:11524]|3|ENSECAG00000011380|ENSECAT00000011849
ENSECAP00000017163	5.87652	0.547517	0.77845	ENOPH1	ENOPH1|HGNC Symbol|enolase-phosphatase 1 [Source:HGNC Symbol;Acc:24599]|3|ENSECAG00000019612|ENSECAT00000020874
ENSECAP00000011749	3.07428	0.954564	0.751568	GNG12	GNG12|HGNC Symbol|guanine nucleotide binding protein (G protein), gamma 12 [Source:HGNC Symbol;Acc:19663]|5|ENSECAG00000014104|ENSECAT00000014687
ENSECAP00000005308	9.17331	0.97296	0.740966	SPCS2	SPCS2|HGNC Symbol|signal peptidase complex subunit 2 homolog (S. cerevisiae) [Source:HGNC Symbol;Acc:28962]|7|ENSECAG00000007179|ENSECAT00000007304
ENSECAP00000015151	2.228	0.913088	0.739546	RAB43	RAB43|HGNC Symbol|RAB43, member RAS oncogene family [Source:HGNC Symbol;Acc:19983]|16|ENSECAG00000017626|ENSECAT00000018570
ENSECAP00000022998	1.95805	0.808797	0.738739	UBR4	UBR4|HGNC Symbol|ubiquitin protein ligase E3 component n-recognin 4 [Source:HGNC Symbol;Acc:30313]|2|ENSECAG00000024397|ENSECAT00000028837
ENSECAP00000009848	6.11645	0.649872	0.737887	SYTL3	SYTL3|HGNC Symbol|synaptotagmin-like 3 [Source:HGNC Symbol;Acc:15587]|31|ENSECAG00000011770|ENSECAT00000012465
ENSECAP00000003995	1.96494	1.36549	0.729902	TRMT112	TRMT112; multifunctional methyltransferase subunit TRM112-like protein isoform X1 ||Uncharacterized protein [Source:UniProtKB/TrEMBL;Acc:F7DKY3]|10|ENSECAG00000005754|ENSECAT00000005662
ENSECAP00000004498	2.09863	0.797525	0.726253	MCU	MCU|HGNC Symbol|mitochondrial calcium uniporter [Source:HGNC Symbol;Acc:23526]|1|ENSECAG00000006181|ENSECAT00000006365
ENSECAP00000014334	103.56	1.34145	0.695125	NAF1	NAF1|HGNC Symbol|nuclear assembly factor 1 ribonucleoprotein [Source:HGNC Symbol;Acc:25126]|2|ENSECAG00000016738|ENSECAT00000017631
ENSECAP00000012986	2.75625	0.855448	0.692995	RNASEL	RNASEL|EntrezGene|Equus caballus ribonuclease L (2',5'-oligoisoadenylate synthetase-dependent) (RNASEL), mRNA. [Source:RefSeq mRNA;Acc:NM_001089586]|5|ENSECAG00000015188|ENSECAT00000016099
ENSECAP00000019701	5.00127	1.36255	0.691178	DNM1L	DNM1L|HGNC Symbol|dynamin 1-like [Source:HGNC Symbol;Acc:2973]|6|ENSECAG00000021929|ENSECAT00000023757
ENSECAP00000010665	24.8508	0.321554	0.672958	VTI1A	VTI1A|HGNC Symbol|vesicle transport through interaction with t-SNAREs 1A [Source:HGNC Symbol;Acc:17792]|1|ENSECAG00000012950|ENSECAT00000013431
ENSECAP00000009749	0.384143	1.95952	0.666639	WASHC2A	WASHC2A; WASH complex subunit 2A isoform ||Uncharacterized protein [Source:UniProtKB/TrEMBL;Acc:F7BEF7]|1|ENSECAG00000011080|ENSECAT00000012347
ENSECAP00000020899;ENSECAP00000020911	2.82618	1.24583	0.663663	ATP8A1	ATP8A1|HGNC Symbol|ATPase, aminophospholipid transporter (APLT), class I, type 8A, member 1 [Source:HGNC Symbol;Acc:13531]|3|ENSECAG00000022873|ENSECAT00000025132
ENSECAP00000013197	3.09072	0.819596	0.661355	TAPBP	TAPBP|HGNC Symbol|TAP binding protein (tapasin) [Source:HGNC Symbol;Acc:11566]|20|ENSECAG00000015448|ENSECAT00000016339
ENSECAP00000002798	2.94839	0.811391	0.654491	RPN1	RPN1|HGNC Symbol|ribophorin I [Source:HGNC Symbol;Acc:10381]|16|ENSECAG00000003030|ENSECAT00000004045
ENSECAP00000012905	2.95279	2.04434	0.653263	EIF4G2	EIF4G2|HGNC Symbol|eukaryotic translation initiation factor 4 gamma, 2 [Source:HGNC Symbol;Acc:3297]|7|ENSECAG00000014700|ENSECAT00000016004
ENSECAP00000020811	3.48774	0.63464	0.647558	RASGRP2	RASGRP2|HGNC Symbol|RAS guanyl releasing protein 2 (calcium and DAG-regulated) [Source:HGNC Symbol;Acc:9879]|12|ENSECAG00000022956|ENSECAT00000025027
ENSECAP00000008883	3.75228	1.23888	0.610238	AGPAT2	AGPAT2|HGNC Symbol|1-acylglycerol-3-phosphate O-acyltransferase 2 [Source:HGNC Symbol;Acc:325]|25|ENSECAG00000010932|ENSECAT00000011371
ENSECAP00000006885	3.95446	0.529885	0.610116	TMED10	TMED10|HGNC Symbol|transmembrane emp24-like trafficking protein 10 (yeast) [Source:HGNC Symbol;Acc:16998]|24|ENSECAG00000008831|ENSECAT00000009099
ENSECAP00000007749	2.00637	0.846863	0.59774	NUP210	NUP210|HGNC Symbol|nucleoporin 210kDa [Source:HGNC Symbol;Acc:30052]|16|ENSECAG00000009171|ENSECAT00000010083
ENSECAP00000022335	2.39378	0.686575	0.573684	RECQL	RECQL|HGNC Symbol|RecQ protein-like (DNA helicase Q1-like) [Source:HGNC Symbol;Acc:9948]|6|ENSECAG00000024762|ENSECAT00000026738
ENSECAP00000014200	1.96523	1.59148	0.570727	CWF19L1	CWF19L1|HGNC Symbol|CWF19-like 1, cell cycle control (S. pombe) [Source:HGNC Symbol;Acc:25613]|1|ENSECAG00000016333|ENSECAT00000017471
ENSECAP00000011238	1.97393	0.33515	0.560293	UBE2M	UBE2M|HGNC Symbol|ubiquitin-conjugating enzyme E2M [Source:HGNC Symbol;Acc:12491]|10|ENSECAG00000013447|ENSECAT00000014098
ENSECAP00000015774	2.41918	1.31871	0.553733	IGSF6	IGSF6|HGNC Symbol|immunoglobulin superfamily, member 6 [Source:HGNC Symbol;Acc:5953]|13|ENSECAG00000018228|ENSECAT00000019283
ENSECAP00000003734	2.99329	0.742241	0.545314	COMT	COMT; catechol O-methyltransferase||Uncharacterized protein [Source:UniProtKB/TrEMBL;Acc:H9GZS8]|Un0002|ENSECAG00000005359|ENSECAT00000005315
ENSECAP00000012814	2.41078	0.831413	0.540926	RPS8	RPS8|HGNC Symbol|ribosomal protein S8 [Source:HGNC Symbol;Acc:10441]|2|ENSECAG00000015089|ENSECAT00000015894
ENSECAP00000014924	12.3421	1.60305	0.507782	ACSL4	ACSL4|HGNC Symbol|acyl-CoA synthetase long-chain family member 4 [Source:HGNC Symbol;Acc:3571]|X|ENSECAG00000016854|ENSECAT00000018304
ENSECAP00000002991	0	1.95846	0.493391	ACTBL2	ACTBL2|HGNC Symbol|actin, beta-like 2 [Source:HGNC Symbol;Acc:17780]|21|ENSECAG00000004482|ENSECAT00000004334
ENSECAP00000015233	2.39741	0.551305	0.468824	ILVBL	ILVBL|HGNC Symbol|ilvB (bacterial acetolactate synthase)-like [Source:HGNC Symbol;Acc:6041]|21|ENSECAG00000017231|ENSECAT00000018663
ENSECAP00000004283	2.56531	0.816	0.460706	MPDU1	MPDU1|HGNC Symbol|mannose-P-dolichol utilization defect 1 [Source:HGNC Symbol;Acc:7207]|11|ENSECAG00000005437|ENSECAT00000006079
ENSECAP00000017164	2.22874	0.700628	0.431062	SSR1	SSR1|HGNC Symbol|signal sequence receptor, alpha [Source:HGNC Symbol;Acc:11323]|20|ENSECAG00000019520|ENSECAT00000020876
ENSECAP00000006669	3.12646	0.492105	0.416235	S100A7	S100A7|UniProtKB Gene Name|Equus caballus S100 calcium binding protein A7 (S100A7), mRNA. [Source:RefSeq mRNA;Acc:NM_001081880]|5|ENSECAG00000008686|ENSECAT00000008848
ENSECAP00000012178	3.40209	0.600633	0.39012	MTCH2	MTCH2|HGNC Symbol|mitochondrial carrier 2 [Source:HGNC Symbol;Acc:17587]|12|ENSECAG00000014198|ENSECAT00000015176
ENSECAP00000014483	27.071	0.769472	0.381834	ARHGAP10	ARHGAP10|HGNC Symbol|Rho GTPase activating protein 10 [Source:HGNC Symbol;Acc:26099]|2|ENSECAG00000016629|ENSECAT00000017805
ENSECAP00000001076	2.74602	0.918277	0.365163	RPL15	RPL15; 60S Ribosomal protein L15 |||13|ENSECAG00000001455|ENSECAT00000001402
ENSECAP00000001950	2.22028	0.458912	0.337977	HIST1H1A	HIST1H1A|HGNC Symbol|histone cluster 1, H1a [Source:HGNC Symbol;Acc:4715]|20|ENSECAG00000002887|ENSECAT00000002727
ENSECAP00000014172	2.03496	0.73886	0.331943	RPL9	RPL9|UniProtKB Gene Name|60S ribosomal protein L9-like protein; Uncharacterized protein [Source:UniProtKB/TrEMBL;Acc:F6YIK2]|3|ENSECAG00000016489|ENSECAT00000017442
ENSECAP00000019435	6.70858	0.787492	0.310332	RPL18	RPL18|EntrezGene|Equus caballus ribosomal protein L18 (RPL18), mRNA. [Source:RefSeq mRNA;Acc:NM_001195513]|10|ENSECAG00000021927|ENSECAT00000023463
ENSECAP00000002215	0.233695	2.3251	0.305088	RPS4X	RPS4X; ribosomal protein S4 X-linked ||Uncharacterized protein [Source:UniProtKB/TrEMBL;Acc:F6X7U7]|6|ENSECAG00000003269|ENSECAT00000003099
ENSECAP00000014491	3.06637	0.070324	0.285653	B3GNT2	B3GNT2|HGNC Symbol|UDP-GlcNAc:betaGal beta-1,3-N-acetylglucosaminyltransferase 2 [Source:HGNC Symbol;Acc:15629]|15|ENSECAG00000016959|ENSECAT00000017813
ENSECAP00000021385	5.34753	0.39908	0.256688	BAK1	BAK1|HGNC Symbol|BCL2-antagonist/killer 1 [Source:HGNC Symbol;Acc:949]|20|ENSECAG00000023902|ENSECAT00000025691
ENSECAP00000005935	2.46921	0.309699	0.229198	TBC1D13	TBC1D13|HGNC Symbol|TBC1 domain family, member 13 [Source:HGNC Symbol;Acc:25571]|25|ENSECAG00000007916|ENSECAT00000007994
ENSECAP00000000933	2.76641	0.637563	0.211608	MYADM	MYADM|HGNC Symbol|myeloid-associated differentiation marker [Source:HGNC Symbol;Acc:7544]|10|ENSECAG00000001317|ENSECAT00000001194
ENSECAP00000000534	7.50812	0.265441	0.199908	VDAC3	VDAC3|UniProtKB Gene Name|Uncharacterized protein; Voltage-dependent anion-selective channe protein 3-like protein [Source:UniProtKB/TrEMBL;Acc:F7DT77]|27|ENSECAG00000000438|ENSECAT00000000680
ENSECAP00000010379	3.3491	0.215019	0.132088	CASP14	CASP14|HGNC Symbol|caspase 14, apoptosis-related cysteine peptidase [Source:HGNC Symbol;Acc:1502]|21|ENSECAG00000012619|ENSECAT00000013113
ENSECAP00000013214	2.10364	1.17941	0.123842	YIF1B	YIF1B|HGNC Symbol|Yip1 interacting factor homolog B (S. cerevisiae) [Source:HGNC Symbol;Acc:30511]|10|ENSECAG00000015409|ENSECAT00000016359
ENSECAP00000003339	16.6341	0.559351	0.109763	SYT5	SYT5|HGNC Symbol|synaptotagmin V [Source:HGNC Symbol;Acc:11513]|10|ENSECAG00000003943|ENSECAT00000004801
ENSECAP00000013051	1.97782	0.363466	0.100811	VARS	VARS|HGNC Symbol|valyl-tRNA synthetase [Source:HGNC Symbol;Acc:12651]|20|ENSECAG00000014620|ENSECAT00000016174
ENSECAP00000011028	6.09539	0.0376403	0.0815631	DCTN3	DCTN3|HGNC Symbol|dynactin 3 (p22) [Source:HGNC Symbol;Acc:2713]|23|ENSECAG00000013178|ENSECAT00000013854
ENSECAP00000020771	2.92271	0.515266	0.0737317	DHCR7	DHCR7|HGNC Symbol|7-dehydrocholesterol reductase [Source:HGNC Symbol;Acc:2860]|12|ENSECAG00000023341|ENSECAT00000024981
ENSECAP00000012810	2.78295	0.378191	0.0291104	ZSCAN4	ZSCAN4; zinc finger and SCAN domain-containing protein 4 ||Uncharacterized protein [Source:UniProtKB/TrEMBL;Acc:F7DW37]|10|ENSECAG00000015200|ENSECAT00000015889
ENSECAP00000001554	2.60025	0.342864	0.0265227	MOGS	MOGS|HGNC Symbol|mannosyl-oligosaccharide glucosidase [Source:HGNC Symbol;Acc:24862]|15|ENSECAG00000002048|ENSECAT00000002191
ENSECAP00000013123	0	2.93053	0.0256863	UBE2H	UBE2H|HGNC Symbol|ubiquitin-conjugating enzyme E2H [Source:HGNC Symbol;Acc:12484]|4|ENSECAG00000015420|ENSECAT00000016255
ENSECAP00000011546	1.00087e+06	0	0	DES	DES|HGNC Symbol|desmin [Source:HGNC Symbol;Acc:2770]|6|ENSECAG00000013832|ENSECAT00000014439
ENSECAP00000011661	infinity	0	0	DOT1L	DOT1L|HGNC Symbol|DOT1-like histone H3K79 methyltransferase [Source:HGNC Symbol;Acc:24948]|7|ENSECAG00000013711|ENSECAT00000014573
ENSECAP00000005902	infinity	0	0	ESYT2	ESYT2|HGNC Symbol|extended synaptotagmin-like protein 2 [Source:HGNC Symbol;Acc:22211]|Un0014|ENSECAG00000007800|ENSECAT00000007956
ENSECAP00000013194	0.133938	4.40207	0	HIKESHI	HIKESHI|HGNC Symbol|heat shock protein nuclear import factor hikeshi [Source:HGNC Symbol;Acc:26938]|7|ENSECAG00000015605|ENSECAT00000016335
ENSECAP00000007770	3.15693	2.72389	0	IWS1	IWS1|HGNC Symbol|IWS1 homolog (S. cerevisiae) [Source:HGNC Symbol;Acc:25467]|18|ENSECAG00000009694|ENSECAT00000010106
ENSECAP00000021544	7.67329	0	0	SF3A1	SF3A1|HGNC Symbol|splicing factor 3a, subunit 1, 120kDa [Source:HGNC Symbol;Acc:10765]|8|ENSECAG00000023962|ENSECAT00000025874
ENSECAP00000021390	infinity	0	0	SRSF6	SRSF6|HGNC Symbol|serine/arginine-rich splicing factor 6 [Source:HGNC Symbol;Acc:10788]|22|ENSECAG00000023932|ENSECAT00000025696
ENSECAP00000006024	infinity	0	0	WFIKKN1	WFIKKN1|HGNC Symbol|WAP, follistatin/kazal, immunoglobulin, kunitz and netrin domain containing 1 [Source:HGNC Symbol;Acc:30912]|13|ENSECAG00000007997|ENSECAT00000008094

## Sheet: IL8 interindividual differences
Supplemental Table 2: equine granulocyte proteins from whole granulocyte proteome with IL8 / mc ratio ≥ 2. Interindividual ratio differences between the three horses used in the experiments are shown in columns C-E.
	Ratio	Ratio
Ensembl Accession	IL8/ MC all	IL8/ MC horse 1	IL8/ MC horse 2	IL8/ MC horse 3	Gene symbol	Description
ENSECAP00000008477	2.62775	15.3872	74.6975	0.896418	AAMDC	AAMDC|HGNC Symbol|adipogenesis associated, Mth938 domain containing [Source:HGNC Symbol;Acc:30205]|7|ENSECAG00000010625|ENSECAT00000010918
ENSECAP00000017495	4.89257	n.a.	1.50458	infinity	ADAMDEC1	ADAMDEC1|HGNC Symbol|ADAM-like, decysin 1 [Source:HGNC Symbol;Acc:16299]|2|ENSECAG00000019922|ENSECAT00000021251
ENSECAP00000002768	2.34998	5.78425	1.74727	1.42493	AIFM1	AIFM1|HGNC Symbol|apoptosis-inducing factor, mitochondrion-associated, 1 [Source:HGNC Symbol;Acc:8768]|X|ENSECAG00000001360|ENSECAT00000003999
ENSECAP00000013259	15.3022	0.365307	n.a.	16.6328	ALAD	ALAD|HGNC Symbol|aminolevulinate dehydratase [Source:HGNC Symbol;Acc:395]|25|ENSECAG00000015427|ENSECAT00000016415
ENSECAP00000000541	3.42357	8.37044	3.18966	3.3376	ARID1B	ARID1B|HGNC Symbol|AT rich interactive domain 1B (SWI1-like) [Source:HGNC Symbol;Acc:18040]|31|ENSECAG00000000518|ENSECAT00000000687
ENSECAP00000007505	6.52513	3.22488	infinity	infinity	ATP2B1	ATP2B1|UniProtKB Gene Name|Uncharacterized protein [Source:UniProtKB/TrEMBL;Acc:F6XSG4]|28|ENSECAG00000008450|ENSECAT00000009808
ENSECAP00000014372	infinity	n.a.	n.a.	infinity	BAX	BAX|HGNC Symbol|BCL2-associated X protein [Source:HGNC Symbol;Acc:959]|10|ENSECAG00000016635|ENSECAT00000017679
ENSECAP00000016906	28.7224	0.516526	0.279781	333.069	CARHSP1	CARHSP1|HGNC Symbol|calcium regulated heat stable protein 1, 24kDa [Source:HGNC Symbol;Acc:17150]|13|ENSECAG00000019386|ENSECAT00000020584
ENSECAP00000021890	2.23025	3.50233	2.04382	1.67465	CASP1	CASP1|EntrezGene|Equus caballus caspase 1, apoptosis-related cysteine peptidase (interleukin 1, beta, convertase) (CASP1), mRNA. [Source:RefSeq mRNA;Acc:NM_001081842]|7|ENSECAG00000024367|ENSECAT00000026255
ENSECAP00000010796	2.98556	6.90506	0.808128	1.29101	CDC37	CDC37|HGNC Symbol|cell division cycle 37 [Source:HGNC Symbol;Acc:1735]|7|ENSECAG00000012896|ENSECAT00000013586
ENSECAP00000001947	2.34577	31.5682	3.45769	0.975334	CNP	CNP|HGNC Symbol|2',3'-cyclic nucleotide 3' phosphodiesterase [Source:HGNC Symbol;Acc:2158]|11|ENSECAG00000002521|ENSECAT00000002719
ENSECAP00000014376	5.15507	52.7728	114.414	4.70798	CPNE6	CPNE6|HGNC Symbol|copine VI (neuronal) [Source:HGNC Symbol;Acc:2319]|1|ENSECAG00000016307|ENSECAT00000017686
ENSECAP00000021584	2.94796	13.0105	39.47	0.469372	CREG1	CREG1|HGNC Symbol|cellular repressor of E1A-stimulated genes 1 [Source:HGNC Symbol;Acc:2351]|5|ENSECAG00000024138|ENSECAT00000025918
ENSECAP00000006503	2.85866	0.56907	1.49101	4.73416	CRYZ	CRYZ|HGNC Symbol|crystallin, zeta (quinone reductase) [Source:HGNC Symbol;Acc:2419]|5|ENSECAG00000008254|ENSECAT00000008653
ENSECAP00000017299	2.59795	0.260038	19.5168	0.357257	DDOST	DDOST|HGNC Symbol|dolichyl-diphosphooligosaccharide--protein glycosyltransferase subunit (non-catalytic) [Source:HGNC Symbol;Acc:2728]|2|ENSECAG00000019546|ENSECAT00000021027
ENSECAP00000019087	4.11584	11.6654	3.52453	2.33745	DLAT	DLAT|HGNC Symbol|dihydrolipoamide S-acetyltransferase [Source:HGNC Symbol;Acc:2896]|7|ENSECAG00000021375|ENSECAT00000023060
ENSECAP00000001474	2.27481	2.29404	0.479086	9.30759	DMTN	DMTN|HGNC Symbol|dematin actin binding protein [Source:HGNC Symbol;Acc:3382]|2|ENSECAG00000000791|ENSECAT00000002072
ENSECAP00000003720	2.87215	infinity	infinity	0.00769289	DNASE1L1	DNASE1L1|HGNC Symbol|deoxyribonuclease I-like 1 [Source:HGNC Symbol;Acc:2957]|X|ENSECAG00000003758|ENSECAT00000005297
ENSECAP00000021001	2.15558	4.8411	1.11411	0.778969	DNM1	DNM1|HGNC Symbol|dynamin 1 [Source:HGNC Symbol;Acc:2972]|25|ENSECAG00000022878|ENSECAT00000025252
ENSECAP00000018212	3.06539	15.9328	0.277933	3.63795	ECHDC1	ECHDC1|HGNC Symbol|enoyl CoA hydratase domain containing 1 [Source:HGNC Symbol;Acc:21489]|10|ENSECAG00000020652|ENSECAT00000022059
ENSECAP00000005731	3.70612	1.2818	3.18558	5.90763	EEA1	EEA1|HGNC Symbol|early endosome antigen 1 [Source:HGNC Symbol;Acc:3185]|28|ENSECAG00000007262|ENSECAT00000007768
ENSECAP00000014810;ENSECAP00000017713	2.4059	20.2653	1.03387	7.59112	ENSA	ENSA|HGNC Symbol|endosulfine alpha [Source:HGNC Symbol;Acc:3360]|5|ENSECAG00000017165|ENSECAT00000018166
ENSECAP00000006117	infinity	n.a.	n.a.	infinity	EXOSC2	EXOSC2|HGNC Symbol|exosome component 2 [Source:HGNC Symbol;Acc:17097]|25|ENSECAG00000007897|ENSECAT00000008204
ENSECAP00000020920	233.017	2.35864	534.958	0.539754	FARSB	FARSB|HGNC Symbol|phenylalanyl-tRNA synthetase, beta subunit [Source:HGNC Symbol;Acc:17800]|6|ENSECAG00000023086|ENSECAT00000025155
ENSECAP00000007463	1.99516	0.394036	0	7.74419	GLYR1	GLYR1|HGNC Symbol|glyoxylate reductase 1 homolog (Arabidopsis) [Source:HGNC Symbol;Acc:24434]|13|ENSECAG00000009093|ENSECAT00000009756
ENSECAP00000017425	2.03948	infinity	1.19088	13.9517	GMPR2	GMPR2|HGNC Symbol|guanosine monophosphate reductase 2 [Source:HGNC Symbol;Acc:4377]|1|ENSECAG00000019714|ENSECAT00000021173
ENSECAP00000021002	6.25722	5.70198	3084.69	2.11782	GNS	GNS|HGNC Symbol|glucosamine (N-acetyl)-6-sulfatase [Source:HGNC Symbol;Acc:4422]|6|ENSECAG00000023318|ENSECAT00000025253
ENSECAP00000020285	infinity	infinity	infinity	n.a.	HCFC1	HCFC1|HGNC Symbol|host cell factor C1 (VP16-accessory protein) [Source:HGNC Symbol;Acc:4839]|X|ENSECAG00000022440|ENSECAT00000024419
ENSECAP00000011482	4.49891	0	0	21.2216	HDLBP	HDLBP|HGNC Symbol|high density lipoprotein binding protein [Source:HGNC Symbol;Acc:4857]|6|ENSECAG00000012829|ENSECAT00000014367
ENSECAP00000007368;ENSECAP00000002609	2.4528	0.289938	0.446563	21.3916	IGHG4	IGHG4; immunoglobulin gamma 4 heavy chain constant region (vorher gamma 6) ||Uncharacterized protein [Source:UniProtKB/TrEMBL;Acc:H9GZU8]|Un0011|ENSECAG00000009474|ENSECAT00000009646
ENSECAP00000003662	2.10111	4.28696	1.64582	infinity	IKBKB	IKBKB|HGNC Symbol|inhibitor of kappa light polypeptide gene enhancer in B-cells, kinase beta [Source:HGNC Symbol;Acc:5960]|27|ENSECAG00000002263|ENSECAT00000005219
ENSECAP00000005673	2.32601	0.0661806	n.a.	infinity	IMPDH2	IMPDH2|HGNC Symbol|IMP (inosine 5'-monophosphate) dehydrogenase 2 [Source:HGNC Symbol;Acc:6053]|16|ENSECAG00000006885|ENSECAT00000007706
ENSECAP00000002794	232.695	infinity	n.a.	230.835	IPCEF1	IPCEF1; Interaction protein for cytohesin exchange factors 1 ||Uncharacterized protein [Source:UniProtKB/TrEMBL;Acc:F6WQL6]|31|ENSECAG00000003511|ENSECAT00000004039
ENSECAP00000016438	17.9525	infinity	infinity	17.1997	JPT1	JPT1|HGNC Symbol|Jupiter microtubule associated homolog 1 [Source:HGNC Symbol;Acc:14569]|11|ENSECAG00000018943|ENSECAT00000020042
ENSECAP00000002134	26.2293	0.730246	n.a.	38.9287	KCNA10	KCNA10; potassium voltage-gated channel subfamily A member 10 ||Uncharacterized protein [Source:UniProtKB/TrEMBL;Acc:F6Y7I7]|5|ENSECAG00000003088|ENSECAT00000002981
ENSECAP00000008652	6.54738	0	infinity	infinity	LST1	LST1|HGNC Symbol|leukocyte specific transcript 1 [Source:HGNC Symbol;Acc:14189]|20|ENSECAG00000010783|ENSECAT00000011113
ENSECAP00000008058	3.44703	0	0	infinity	NAXD	NAXD|HGNC Symbol|NAD(P)HX dehydratase [Source:HGNC Symbol;Acc:25576]|17|ENSECAG00000009976|ENSECAT00000010445
ENSECAP00000019911	4.37559	0.403789	0	105.368	NPEPL1	NPEPL1|HGNC Symbol|aminopeptidase-like 1 [Source:HGNC Symbol;Acc:16244]|22|ENSECAG00000022211|ENSECAT00000023994
ENSECAP00000010608	2.23566	11.2539	0.699455	2.16092	PAG1	PAG1|HGNC Symbol|phosphoprotein associated with glycosphingolipid microdomains 1 [Source:HGNC Symbol;Acc:30043]|9|ENSECAG00000012843|ENSECAT00000013368
ENSECAP00000005702	3.54776	4.17596	0	0.413652	PPP1R18	PPP1R18|HGNC Symbol|protein phosphatase 1, regulatory subunit 18 [Source:HGNC Symbol;Acc:29413]|20|ENSECAG00000007626|ENSECAT00000007737
ENSECAP00000010935	4.05603	0.567669	0.0599067	14.1897	PSIP1	PSIP1|UniProtKB Gene Name|Equus caballus PC4 and SFRS1 interacting protein 1 (PSIP1), mRNA. [Source:RefSeq mRNA;Acc:NM_001082513]|23|ENSECAG00000012666|ENSECAT00000013750
ENSECAP00000002532	2.84823	2.43417	5.79334	2.48194	PSMC1	PSMC1|HGNC Symbol|proteasome (prosome, macropain) 26S subunit, ATPase, 1 [Source:HGNC Symbol;Acc:9547]|24|ENSECAG00000003601|ENSECAT00000003590
ENSECAP00000015659	2.13461	1.75367	1.79098	3.03537	PSMC6	PSMC6|UniProtKB Gene Name|Uncharacterized protein [Source:UniProtKB/TrEMBL;Acc:F6RS40]|24|ENSECAG00000018129|ENSECAT00000019144
ENSECAP00000010459	2.15459	6.63292	1.53611	0.462108	PSMD12	PSMD12|HGNC Symbol|proteasome (prosome, macropain) 26S subunit, non-ATPase, 12 [Source:HGNC Symbol;Acc:9557]|11|ENSECAG00000012224|ENSECAT00000013203
ENSECAP00000004325	2.76926	0.354368	3.63927	9.59601	RAP1A	RAP1A|UniProtKB Gene Name|Uncharacterized protein [Source:UniProtKB/TrEMBL;Acc:F6XQN7]|3|ENSECAG00000006203|ENSECAT00000006137
ENSECAP00000015816	3.59724	infinity	infinity	2.37191	RPRD1B	RPRD1B|HGNC Symbol|regulation of nuclear pre-mRNA domain containing 1B [Source:HGNC Symbol;Acc:16209]|22|ENSECAG00000018017|ENSECAT00000019331
ENSECAP00000008853	2.53097	1.0535	2.93122	6.40374	RPS4X	RPS4X|UniProtKB Gene Name|ribosomal protein S4 X-linked [Source:RefSeq mRNA;Acc:NM_001163950]|X|ENSECAG00000010852|ENSECAT00000011336
ENSECAP00000001252	2.28513	2.47418	0.896001	4.53666	SARNP	SARNP|UniProtKB Gene Name|SAP domain-containing ribonucleoprotein-like protein; Uncharacterized protein [Source:UniProtKB/TrEMBL;Acc:F6VDU3]|6|ENSECAG00000000708|ENSECAT00000001674
ENSECAP00000000969	infinity	n.a.	infinity	n.a.	SEC23IP	SEC23IP|HGNC Symbol|SEC23 interacting protein [Source:HGNC Symbol;Acc:17018]|1|ENSECAG00000000536|ENSECAT00000001244
ENSECAP00000011463	17.4431	0.225312	0	37.8862	SH2D5	SH2D5|HGNC Symbol|SH2 domain containing 5 [Source:HGNC Symbol;Acc:28819]|2|ENSECAG00000013721|ENSECAT00000014348
ENSECAP00000007417	4.41566	10.2475	3.07125	n.a.	SH3GLB1	SH3GLB1|HGNC Symbol|SH3-domain GRB2-like endophilin B1 [Source:HGNC Symbol;Acc:10833]|5|ENSECAG00000009160|ENSECAT00000009701
ENSECAP00000008401	2.65525	2.5885	0.777922	2.9052	SIK3	SIK3|HGNC Symbol|SIK family kinase 3 [Source:HGNC Symbol;Acc:29165]|7|ENSECAG00000010252|ENSECAT00000010836
ENSECAP00000018822;ENSECAP00000022931	1.99541	0.948568	1.19333	3.39416	SRSF4	SRSF4|HGNC Symbol|serine/arginine-rich splicing factor 4 [Source:HGNC Symbol;Acc:10786]|2|ENSECAG00000021350|ENSECAT00000022759
ENSECAP00000013813	2.52749	2.9756	1.02716	2.75014	VAV2	VAV2|HGNC Symbol|vav 2 guanine nucleotide exchange factor [Source:HGNC Symbol;Acc:12658]|25|ENSECAG00000015126|ENSECAT00000017052
ENSECAP00000021915	2.08764	0.28559	n.a.	2.29449	VKORC1	VKORC1: Vitamin K epoxide reductase complex subunit 1 ||Uncharacterized protein [Source:UniProtKB/TrEMBL;Acc:F6WIB0]|13|ENSECAG00000024434|ENSECAT00000026284
ENSECAP00000010610	7.75524	infinity	n.a.	6.98609	VPS37C	VPS37C|HGNC Symbol|vacuolar protein sorting 37 homolog C (S. cerevisiae) [Source:HGNC Symbol;Acc:26097]|12|ENSECAG00000012866|ENSECAT00000013370
ENSECAP00000008282	2.12897	0	n.a.	2.31348	ZBTB45	ZBTB45|HGNC Symbol|zinc finger and BTB domain containing 45 [Source:HGNC Symbol;Acc:23715]|10|ENSECAG00000010390|ENSECAT00000010692
ENSECAP00000015268	2.67699	0.425809	4.40891	24.2033	ZNF207	ZNF207|HGNC Symbol|zinc finger protein 207 [Source:HGNC Symbol;Acc:12998]|11|ENSECAG00000017464|ENSECAT00000018703

## Sheet: PMA interindividual differences
Supplemental Table 2: equine granulocyte proteins from whole granulocyte proteome with PMA / mc ratio ≥ 2. Interindividual ratio differences between the three horses used in the experiments are shown in columns C-E.
	Ratio	Ratio
Ensembl Accession	PMA/ MC all	PMA/ MC horse 1	PMA/ MC horse 2	PMA/ MC horse 3	Gene symbol	Description
ENSECAP00000010822	8.56927	11.4812	1.5644	14.0118	A2M	A2M|HGNC Symbol|alpha-2-macroglobulin [Source:HGNC Symbol;Acc:7]|6|ENSECAG00000012558|ENSECAT00000013620
ENSECAP00000008477	1.98616	8.37023	23.9239	1.28452	AAMDC	AAMDC|HGNC Symbol|adipogenesis associated, Mth938 domain containing [Source:HGNC Symbol;Acc:30205]|7|ENSECAG00000010625|ENSECAT00000010918
ENSECAP00000019890	4.22804	4.08343	3.94198	4.98587	ABHD14B	ABHD14B|HGNC Symbol|abhydrolase domain containing 14B [Source:HGNC Symbol;Acc:28235]|16|ENSECAG00000022421|ENSECAT00000023968
ENSECAP00000014924	12.3421	infinity	36.8308	0.130502	ACSL4	ACSL4|HGNC Symbol|acyl-CoA synthetase long-chain family member 4 [Source:HGNC Symbol;Acc:3571]|X|ENSECAG00000016854|ENSECAT00000018304
ENSECAP00000006414	3.75816	0.829881	7.01466	4.29823	ADAM10	ADAM10|HGNC Symbol|ADAM metallopeptidase domain 10 [Source:HGNC Symbol;Acc:188]|1|ENSECAG00000007963|ENSECAT00000008550
ENSECAP00000022155;ENSECAP00000006017	2.12022	1.51938	3.10131	1.41986	ADD2	ADD2|HGNC Symbol|adducin 2 (beta) [Source:HGNC Symbol;Acc:244]|15|ENSECAG00000024568|ENSECAT00000026547
ENSECAP00000012137	2.54897	1.08243	4.88359	1.27733	ADD3	ADD3|UniProtKB Gene Name|Uncharacterized protein [Source:UniProtKB/TrEMBL;Acc:F7CCE0]|1|ENSECAG00000013629|ENSECAT00000015130
ENSECAP00000018043	2.20415	0	infinity	0	ADPGK	ADPGK|HGNC Symbol|ADP-dependent glucokinase [Source:HGNC Symbol;Acc:25250]|1|ENSECAG00000020480|ENSECAT00000021871
ENSECAP00000008883	3.75228	3.27341	26.3904	2.77658	AGPAT2	AGPAT2|HGNC Symbol|1-acylglycerol-3-phosphate O-acyltransferase 2 [Source:HGNC Symbol;Acc:325]|25|ENSECAG00000010932|ENSECAT00000011371
ENSECAP00000021140	46.4812	1.54781	197.702	1.58816	ALDH16A1	ALDH16A1|HGNC Symbol|aldehyde dehydrogenase 16 family, member A1 [Source:HGNC Symbol;Acc:28114]|10|ENSECAG00000023437|ENSECAT00000025412
ENSECAP00000014483	27.071	3.50363	766.186	1.01223	ARHGAP10	ARHGAP10|HGNC Symbol|Rho GTPase activating protein 10 [Source:HGNC Symbol;Acc:26099]|2|ENSECAG00000016629|ENSECAT00000017805
ENSECAP00000016312	2.21552	0.955895	1.57296	6.65147	ARL6IP1	ARL6IP1|UniProtKB Gene Name|ADP-ribosylation factor-like protein 6-interacting protein 1-like protein; Uncharacterized protein [Source:UniProtKB/TrEMBL;Acc:F7B2S0]|13|ENSECAG00000018811|ENSECAT00000019895
ENSECAP00000007505	26.6488	7.27876	infinity	infinity	ATP2B1	ATP2B1|UniProtKB Gene Name|Uncharacterized protein [Source:UniProtKB/TrEMBL;Acc:F6XSG4]|28|ENSECAG00000008450|ENSECAT00000009808
ENSECAP00000012091	3.44512	5.76475	0.415442	1.22811	ATP6AP1	ATP6AP1|HGNC Symbol|ATPase, H+ transporting, lysosomal accessory protein 1 [Source:HGNC Symbol;Acc:868]|X|ENSECAG00000014216|ENSECAT00000015080
ENSECAP00000020899;ENSECAP00000020911	2.82618	3.25798	2.05222	0.0873773	ATP8A1	ATP8A1|HGNC Symbol|ATPase, aminophospholipid transporter (APLT), class I, type 8A, member 1 [Source:HGNC Symbol;Acc:13531]|3|ENSECAG00000022873|ENSECAT00000025132
ENSECAP00000014491	3.06637	0.58098	infinity	0	B3GNT2	B3GNT2|HGNC Symbol|UDP-GlcNAc:betaGal beta-1,3-N-acetylglucosaminyltransferase 2 [Source:HGNC Symbol;Acc:15629]|15|ENSECAG00000016959|ENSECAT00000017813
ENSECAP00000021385	5.34753	5.34753	n.a.	n.a.	BAK1	BAK1|HGNC Symbol|BCL2-antagonist/killer 1 [Source:HGNC Symbol;Acc:949]|20|ENSECAG00000023902|ENSECAT00000025691
ENSECAP00000014992	2.02627	0.0421002	10.6502	0.475243	BCAP29	BCAP29|HGNC Symbol|B-cell receptor-associated protein 29 [Source:HGNC Symbol;Acc:24131]|4|ENSECAG00000017348|ENSECAT00000018378
ENSECAP00000005824	2.02001	0.141645	infinity	0.674465	BIN1	BIN1|HGNC Symbol|bridging integrator 1 [Source:HGNC Symbol;Acc:1052]|18|ENSECAG00000006957|ENSECAT00000007870
ENSECAP00000013914	2.44356	0.955203	6.09747	1.30999	BMX	BMX|HGNC Symbol|BMX non-receptor tyrosine kinase [Source:HGNC Symbol;Acc:1079]|X|ENSECAG00000016017|ENSECAT00000017163
ENSECAP00000000433	5.64939	3.12082	12.0391	0.719013	BPGM	BPGM|HGNC Symbol|2,3-bisphosphoglycerate mutase [Source:HGNC Symbol;Acc:1093]|4|ENSECAG00000000655|ENSECAT00000000557
ENSECAP00000008043	120.398	1.68385	296.957	0.726798	BTBD11	BTBD11|HGNC Symbol|BTB (POZ) domain containing 11 [Source:HGNC Symbol;Acc:23844]|28|ENSECAG00000009835|ENSECAT00000010429
ENSECAP00000021555	185.494	1.0057	1201.43	0.974909	CALCOCO1	CALCOCO1|HGNC Symbol|calcium binding and coiled-coil domain 1 [Source:HGNC Symbol;Acc:29306]|6|ENSECAG00000024023|ENSECAT00000025888
ENSECAP00000010329;ENSECAP00000004093	2.27861	1.94149	0.594445	4.35091	CAMKK2	CAMKK2|HGNC Symbol|calcium/calmodulin-dependent protein kinase kinase 2, beta [Source:HGNC Symbol;Acc:1470]|8|ENSECAG00000012142|ENSECAT00000013053
ENSECAP00000008732	40.3201	infinity	80.1053	0.687211	CARMIL2	CARMIL2|HGNC Symbol|capping protein regulator and myosin 1 linker 2 [Source:HGNC Symbol;Acc:27089]|3|ENSECAG00000010729|ENSECAT00000011199
ENSECAP00000010379	3.3491	0	infinity	0.458973	CASP14	CASP14|HGNC Symbol|caspase 14, apoptosis-related cysteine peptidase [Source:HGNC Symbol;Acc:1502]|21|ENSECAG00000012619|ENSECAT00000013113
ENSECAP00000007406	21.1954	4.90054	86.3902	2.2652	CASS4	CASS4|HGNC Symbol|Cas scaffolding protein family member 4 [Source:HGNC Symbol;Acc:15878]|22|ENSECAG00000009479|ENSECAT00000009688
ENSECAP00000020689	4.48528	0.74208	11.9211	1.48715	CD109	CD109|HGNC Symbol|CD109 molecule [Source:HGNC Symbol;Acc:21685]|10|ENSECAG00000023066|ENSECAT00000024883
ENSECAP00000005456	8.27517	n.a.	14.8456	0	CD300LF	CD300LF; CD300 molecule like family member f ||Uncharacterized protein [Source:UniProtKB/TrEMBL;Acc:F7DE50]|11|ENSECAG00000007417|ENSECAT00000007467
ENSECAP00000011142	5.32885	12.643	0.915974	4.51546	CES2	CES2|HGNC Symbol|carboxylesterase 2 [Source:HGNC Symbol;Acc:1864]|3|ENSECAG00000012061|ENSECAT00000013985
ENSECAP00000005139	2.13265	0.902289	5.60097	1.438	CHMP3	CHMP3; charged multivesicular body protein 3 isoform X2 ||Uncharacterized protein [Source:UniProtKB/TrEMBL;Acc:F7DFE3]|15|ENSECAG00000007123|ENSECAT00000007110
ENSECAP00000015403	2.01515	0.821085	3.4117	1.24081	COL4A3BP	COL4A3BP|HGNC Symbol|collagen, type IV, alpha 3 (Goodpasture antigen) binding protein [Source:HGNC Symbol;Acc:2205]|14|ENSECAG00000017349|ENSECAT00000018857
ENSECAP00000003734	2.99329	0.62122	19.1697	0.785935	COMT	COMT; catechol O-methyltransferase||Uncharacterized protein [Source:UniProtKB/TrEMBL;Acc:H9GZS8]|Un0002|ENSECAG00000005359|ENSECAT00000005315
ENSECAP00000007091	2.66598	0.287108	12.0217	0.765416	COPS6	COPS6|HGNC Symbol|COP9 signalosome subunit 6 [Source:HGNC Symbol;Acc:21749]|13|ENSECAG00000008997|ENSECAT00000009332
ENSECAP00000000106	47.8932	0.0931432	97.9695	0.860524	COX5A	COX5A|HGNC Symbol|cytochrome c oxidase subunit Va [Source:HGNC Symbol;Acc:2267]|1|ENSECAG00000000160|ENSECAT00000000149
ENSECAP00000013734	2.12412	1.49974	5.23052	0.98526	CPSF6	CPSF6|HGNC Symbol|cleavage and polyadenylation specific factor 6, 68kDa [Source:HGNC Symbol;Acc:13871]|6|ENSECAG00000015988|ENSECAT00000016964
ENSECAP00000014200	1.96523	0.228042	10.3072	0.979739	CWF19L1	CWF19L1|HGNC Symbol|CWF19-like 1, cell cycle control (S. pombe) [Source:HGNC Symbol;Acc:25613]|1|ENSECAG00000016333|ENSECAT00000017471
ENSECAP00000013122	58.0344	26.0284	71.1036	3.40206	CXorf58	CXorf58|HGNC Symbol|chromosome X open reading frame 58 [Source:HGNC Symbol;Acc:26356]|X|ENSECAG00000015537|ENSECAT00000016254
ENSECAP00000009002	987.229	0.00443298	5893.77	27.1444	CYP2C19	CYP2C19; cytochrome P450 2C19-like precursor ||Uncharacterized protein [Source:UniProtKB/TrEMBL;Acc:F6ZZV6]|1|ENSECAG00000011161|ENSECAT00000011503
ENSECAP00000011028	6.09539	25.2589	4.19532	infinity	DCTN3	DCTN3|HGNC Symbol|dynactin 3 (p22) [Source:HGNC Symbol;Acc:2713]|23|ENSECAG00000013178|ENSECAT00000013854
ENSECAP00000012441	4.21122	4.82176	4.09422	3.05016	DENND3	DENND3|HGNC Symbol|DENN/MADD domain containing 3 [Source:HGNC Symbol;Acc:29134]|9|ENSECAG00000014691|ENSECAT00000015476
ENSECAP00000011546	1.00087e+06	n.a.	999952	infinity	DES	DES|HGNC Symbol|desmin [Source:HGNC Symbol;Acc:2770]|6|ENSECAG00000013832|ENSECAT00000014439
ENSECAP00000020771	2.92271	2.78064	infinity	0	DHCR7	DHCR7|HGNC Symbol|7-dehydrocholesterol reductase [Source:HGNC Symbol;Acc:2860]|12|ENSECAG00000023341|ENSECAT00000024981
ENSECAP00000001474	6.74806	1.24083	9.37812	13.476	DMTN	DMTN|HGNC Symbol|dematin actin binding protein [Source:HGNC Symbol;Acc:3382]|2|ENSECAG00000000791|ENSECAT00000002072
ENSECAP00000003720	7.24595	infinity	n.a.	1.91681	DNASE1L1	DNASE1L1|HGNC Symbol|deoxyribonuclease I-like 1 [Source:HGNC Symbol;Acc:2957]|X|ENSECAG00000003758|ENSECAT00000005297
ENSECAP00000021001	2.26828	1.24251	4.26698	1.24236	DNM1	DNM1|HGNC Symbol|dynamin 1 [Source:HGNC Symbol;Acc:2972]|25|ENSECAG00000022878|ENSECAT00000025252
ENSECAP00000019701	5.00127	10.6821	infinity	1.49131	DNM1L	DNM1L|HGNC Symbol|dynamin 1-like [Source:HGNC Symbol;Acc:2973]|6|ENSECAG00000021929|ENSECAT00000023757
ENSECAP00000002049	3.6126	1.20997	8.07163	3.0033	DOCK10	DOCK10|HGNC Symbol|dedicator of cytokinesis 10 [Source:HGNC Symbol;Acc:23479]|6|ENSECAG00000000357|ENSECAT00000002863
ENSECAP00000011661	infinity	n.a.	infinity	n.a.	DOT1L	DOT1L|HGNC Symbol|DOT1-like histone H3K79 methyltransferase [Source:HGNC Symbol;Acc:24948]|7|ENSECAG00000013711|ENSECAT00000014573
ENSECAP00000010617	2.54341	2.29726	5.43991	0.985371	ECHS1	ECHS1|UniProtKB Gene Name|Uncharacterized protein [Source:UniProtKB/TrEMBL;Acc:F6QV70]|1|ENSECAG00000012703|ENSECAT00000013377
ENSECAP00000005731	7.14151	16.1884	1.61538	0.663296	EEA1	EEA1|HGNC Symbol|early endosome antigen 1 [Source:HGNC Symbol;Acc:3185]|28|ENSECAG00000007262|ENSECAT00000007768
ENSECAP00000019571	2.5757	2.10866	3.88479	1.44116	EIF3H	EIF3H|UniProtKB Gene Name|Eukaryotic translation initiation factor 3 subunit H [Source:UniProtKB/TrEMBL;Acc:F6X8P4]|9|ENSECAG00000022019|ENSECAT00000023618
ENSECAP00000012905	2.95279	0.780771	7.12568	1.52832	EIF4G2	EIF4G2|HGNC Symbol|eukaryotic translation initiation factor 4 gamma, 2 [Source:HGNC Symbol;Acc:3297]|7|ENSECAG00000014700|ENSECAT00000016004
ENSECAP00000015461	2.51674	0.641521	6.47488	0.902492	EIF4H	EIF4H|HGNC Symbol|eukaryotic translation initiation factor 4H [Source:HGNC Symbol;Acc:12741]|13|ENSECAG00000017832|ENSECAT00000018924
ENSECAP00000017163	5.87652	0.363384	11.1925	2.19996	ENOPH1	ENOPH1|HGNC Symbol|enolase-phosphatase 1 [Source:HGNC Symbol;Acc:24599]|3|ENSECAG00000019612|ENSECAT00000020874
ENSECAP00000014810;ENSECAP00000017713	1.96394	10.7355	0.0606784	11.6991	ENSA	ENSA|HGNC Symbol|endosulfine alpha [Source:HGNC Symbol;Acc:3360]|5|ENSECAG00000017165|ENSECAT00000018166
ENSECAP00000020260;ENSECAP00000012806;ENSECAP00000015221	6.35685	0.878307	17.4	1.1492	EPB41	EPB41|HGNC Symbol|erythrocyte membrane protein band 4.1 (elliptocytosis 1, RH-linked) [Source:HGNC Symbol;Acc:3377]|2|ENSECAG00000022255|ENSECAT00000024392
ENSECAP00000016694;ENSECAP00000000958	32.0063	0.64769	416.357	0.875413	ERH	ERH|HGNC Symbol|enhancer of rudimentary homolog (Drosophila) [Source:HGNC Symbol;Acc:3447]|24|ENSECAG00000019178|ENSECAT00000020337
ENSECAP00000005902	infinity	n.a.	n.a.	infinity	ESYT2	ESYT2|HGNC Symbol|extended synaptotagmin-like protein 2 [Source:HGNC Symbol;Acc:22211]|Un0014|ENSECAG00000007800|ENSECAT00000007956
ENSECAP00000006117	infinity	n.a.	infinity	n.a.	EXOSC2	EXOSC2|HGNC Symbol|exosome component 2 [Source:HGNC Symbol;Acc:17097]|25|ENSECAG00000007897|ENSECAT00000008204
ENSECAP00000006891	4.70112	0.681764	11.8658	1.36665	FABP5	FABP5|HGNC Symbol|fatty acid binding protein 5 (psoriasis-associated) [Source:HGNC Symbol;Acc:3560]|9|ENSECAG00000008270|ENSECAT00000009105
ENSECAP00000020920	275.077	176.898	542.487	0.320917	FARSB	FARSB|HGNC Symbol|phenylalanyl-tRNA synthetase, beta subunit [Source:HGNC Symbol;Acc:17800]|6|ENSECAG00000023086|ENSECAT00000025155
ENSECAP00000022198	2.28331	1.60239	0.562912	67.7157	GHDC	GHDC|HGNC Symbol|GH3 domain containing [Source:HGNC Symbol;Acc:24438]|11|ENSECAG00000024665|ENSECAT00000026592
ENSECAP00000021943	2.28786	1.10163	3.80109	1.13245	GLOD4	GLOD4|UniProtKB Gene Name|Glyoxalase domain-containing protein 4-like protein; Uncharacterized protein [Source:UniProtKB/TrEMBL;Acc:F6Z1U4]|11|ENSECAG00000024418|ENSECAT00000026314
ENSECAP00000007463	34.1368	1.43708	160.262	15.0756	GLYR1	GLYR1|HGNC Symbol|glyoxylate reductase 1 homolog (Arabidopsis) [Source:HGNC Symbol;Acc:24434]|13|ENSECAG00000009093|ENSECAT00000009756
ENSECAP00000018085	3.05879	0.784818	8.09847	0.734324	GM2A	GM2A|UniProtKB Gene Name|Equus caballus GM2 ganglioside activator (GM2A), mRNA. [Source:RefSeq mRNA;Acc:NM_001081912]|14|ENSECAG00000020587|ENSECAT00000021914
ENSECAP00000008295	30.4173	0.822315	65.4286	1.77609	GMFG	GMFG|HGNC Symbol|glia maturation factor, gamma [Source:HGNC Symbol;Acc:4374]|10|ENSECAG00000010325|ENSECAT00000010710
ENSECAP00000017425	5.10242	infinity	3.18304	17.0661	GMPR2	GMPR2|HGNC Symbol|guanosine monophosphate reductase 2 [Source:HGNC Symbol;Acc:4377]|1|ENSECAG00000019714|ENSECAT00000021173
ENSECAP00000011749	3.07428	0.93689	9.13418	1.58406	GNG12	GNG12|HGNC Symbol|guanine nucleotide binding protein (G protein), gamma 12 [Source:HGNC Symbol;Acc:19663]|5|ENSECAG00000014104|ENSECAT00000014687
ENSECAP00000007434	9.33027	1.20608	12.36	1.95853	GRHPR	GRHPR|HGNC Symbol|glyoxylate reductase/hydroxypyruvate reductase [Source:HGNC Symbol;Acc:4570]|25|ENSECAG00000008981|ENSECAT00000009721
ENSECAP00000016040	2.54687	1.43172	10.9228	1.59203	GRN	GRN|HGNC Symbol|granulin [Source:HGNC Symbol;Acc:4601]|11|ENSECAG00000018046|ENSECAT00000019589
ENSECAP00000019426	5.11176	0.809902	14.3579	1.09899	GYS1	GYS1|UniProtKB Gene Name|Equus caballus glycogen synthase 1 (muscle) (GYS1), mRNA. [Source:RefSeq mRNA;Acc:NM_001126125]|10|ENSECAG00000021428|ENSECAT00000023453
ENSECAP00000014243;ENSECAP00000021178	2.84261	0.587411	10.4154	0.867155	H2AFV	H2AFV|HGNC Symbol|H2A histone family, member V [Source:HGNC Symbol;Acc:20664]|4|ENSECAG00000016692|ENSECAT00000017523
ENSECAP00000012597	4.20149	1.32282	11.7832	1.53987	HARS2	HARS2|HGNC Symbol|histidyl-tRNA synthetase 2, mitochondrial [Source:HGNC Symbol;Acc:4817]|14|ENSECAG00000014461|ENSECAT00000015652
ENSECAP00000010115	2.07449	4.20726	0.385863	3.34528	HBE1	HBE1|HGNC Symbol|hemoglobin, epsilon 1 [Source:HGNC Symbol;Acc:4830]|7|ENSECAG00000012269|ENSECAT00000012801
ENSECAP00000020285	infinity	n.a.	infinity	infinity	HCFC1	HCFC1|HGNC Symbol|host cell factor C1 (VP16-accessory protein) [Source:HGNC Symbol;Acc:4839]|X|ENSECAG00000022440|ENSECAT00000024419
ENSECAP00000001950	2.22028	2.99711	0.271862	2.35689	HIST1H1A	HIST1H1A|HGNC Symbol|histone cluster 1, H1a [Source:HGNC Symbol;Acc:4715]|20|ENSECAG00000002887|ENSECAT00000002727
ENSECAP00000002129	3.3797	2.905	6.96726	2.83865	HIST1H3A	HIST1H3A; Histone H3.1 |||20|ENSECAG00000003003|ENSECAT00000002974
ENSECAP00000008397	2.08906	2.92256	1.80401	1.4277	HSD17B12	HSD17B12|HGNC Symbol|hydroxysteroid (17-beta) dehydrogenase 12 [Source:HGNC Symbol;Acc:18646]|12|ENSECAG00000010538|ENSECAT00000010831
ENSECAP00000022975	2.61511	1.35111	4.57074	0.770765	HSPE1	HSPE1|HGNC Symbol|heat shock 10kDa protein 1 [Source:HGNC Symbol;Acc:5269]|18|ENSECAG00000026874|ENSECAT00000028818
ENSECAP00000020012	2.97151	1.04904	10.4517	0.955738	HUWE1	HUWE1|HGNC Symbol|HECT, UBA and WWE domain containing 1, E3 ubiquitin protein ligase [Source:HGNC Symbol;Acc:30892]|X|ENSECAG00000021385|ENSECAT00000024109
ENSECAP00000019491	2.23153	2.89214	1.14144	1.0626	HVCN1	HVCN1|HGNC Symbol|hydrogen voltage-gated channel 1 [Source:HGNC Symbol;Acc:28240]|8|ENSECAG00000022050|ENSECAT00000023527
ENSECAP00000015774	2.41918	2.74691	0.00500178	0.0592847	IGSF6	IGSF6|HGNC Symbol|immunoglobulin superfamily, member 6 [Source:HGNC Symbol;Acc:5953]|13|ENSECAG00000018228|ENSECAT00000019283
ENSECAP00000015233	2.39741	3.02488	0.79087	2.51171	ILVBL	ILVBL|HGNC Symbol|ilvB (bacterial acetolactate synthase)-like [Source:HGNC Symbol;Acc:6041]|21|ENSECAG00000017231|ENSECAT00000018663
ENSECAP00000022179;ENSECAP00000022172	2.08442	2.69778	0.603954	3.65704	IMMT	IMMT|HGNC Symbol|inner membrane protein, mitochondrial [Source:HGNC Symbol;Acc:6047]|15|ENSECAG00000024569|ENSECAT00000026571
ENSECAP00000005673	9.76074	0	infinity	infinity	IMPDH2	IMPDH2|HGNC Symbol|IMP (inosine 5'-monophosphate) dehydrogenase 2 [Source:HGNC Symbol;Acc:6053]|16|ENSECAG00000006885|ENSECAT00000007706
ENSECAP00000002794	42.9045	infinity	infinity	33.1289	IPCEF1	IPCEF1; Interaction protein for cytohesin exchange factors 1 ||Uncharacterized protein [Source:UniProtKB/TrEMBL;Acc:F6WQL6]|31|ENSECAG00000003511|ENSECAT00000004039
ENSECAP00000022862	2.54847	2.21667	3.95298	0.33791	IRAK3	IRAK3|HGNC Symbol|interleukin-1 receptor-associated kinase 3 [Source:HGNC Symbol;Acc:17020]|6|ENSECAG00000026958|ENSECAT00000029063
ENSECAP00000015946	2.34476	0.551174	7.75251	0.633801	IRF3	IRF3|HGNC Symbol|interferon regulatory factor 3 [Source:HGNC Symbol;Acc:6118]|10|ENSECAG00000018265|ENSECAT00000019481
ENSECAP00000000924	4.66786	1.3587	11.8087	0.861251	ISG15	ISG15|HGNC Symbol|ISG15 ubiquitin-like modifier [Source:HGNC Symbol;Acc:4053]|2|ENSECAG00000001324|ENSECAT00000001183
ENSECAP00000016987	3.40923	2.44801	8.40254	1.72879	ISG20	ISG20|HGNC Symbol|interferon stimulated exonuclease gene 20kDa [Source:HGNC Symbol;Acc:6130]|1|ENSECAG00000019499|ENSECAT00000020687
ENSECAP00000007770	3.15693	n.a.	n.a.	3.15693	IWS1	IWS1|HGNC Symbol|IWS1 homolog (S. cerevisiae) [Source:HGNC Symbol;Acc:25467]|18|ENSECAG00000009694|ENSECAT00000010106
ENSECAP00000016316	2.381	1.37629	4.24878	1.56828	JAK3	JAK3|HGNC Symbol|Janus kinase 3 [Source:HGNC Symbol;Acc:6193]|21|ENSECAG00000018212|ENSECAT00000019899
ENSECAP00000016438	180.32	infinity	infinity	0.655874	JPT1	JPT1|HGNC Symbol|Jupiter microtubule associated homolog 1 [Source:HGNC Symbol;Acc:14569]|11|ENSECAG00000018943|ENSECAT00000020042
ENSECAP00000011630	2.71413	1.53219	4.7789	1.15199	KARS	KARS|HGNC Symbol|lysyl-tRNA synthetase [Source:HGNC Symbol;Acc:6215]|3|ENSECAG00000013424|ENSECAT00000014538
ENSECAP00000002134	3.69596	10.0902	n.a.	0.511403	KCNA10	KCNA10; potassium voltage-gated channel subfamily A member 10 ||Uncharacterized protein [Source:UniProtKB/TrEMBL;Acc:F6Y7I7]|5|ENSECAG00000003088|ENSECAT00000002981
ENSECAP00000011139	101.99	3.33719	300.483	2.21654	KLF12	KLF12|HGNC Symbol|Kruppel-like factor 12 [Source:HGNC Symbol;Acc:6346]|17|ENSECAG00000013391|ENSECAT00000013982
ENSECAP00000008652	553.885	542.013	n.a.	infinity	LST1	LST1|HGNC Symbol|leukocyte specific transcript 1 [Source:HGNC Symbol;Acc:14189]|20|ENSECAG00000010783|ENSECAT00000011113
ENSECAP00000019732	3.77829	3.76433	infinity	n.a.	LZIC	LZIC|HGNC Symbol|leucine zipper and CTNNBIP1 domain containing [Source:HGNC Symbol;Acc:17497]|2|ENSECAG00000022235|ENSECAT00000023791
ENSECAP00000000282	2.02752	3.70053	0.847248	2.22173	MCFD2	MCFD2|HGNC Symbol|multiple coagulation factor deficiency 2 [Source:HGNC Symbol;Acc:18451]|15|ENSECAG00000000411|ENSECAT00000000364
ENSECAP00000004498	2.09863	1.29681	6.56633	1.37953	MCU	MCU|HGNC Symbol|mitochondrial calcium uniporter [Source:HGNC Symbol;Acc:23526]|1|ENSECAG00000006181|ENSECAT00000006365
ENSECAP00000001554	2.60025	2.54491	n.a.	infinity	MOGS	MOGS|HGNC Symbol|mannosyl-oligosaccharide glucosidase [Source:HGNC Symbol;Acc:24862]|15|ENSECAG00000002048|ENSECAT00000002191
ENSECAP00000004283	2.56531	3.1678	1.28633	0.653357	MPDU1	MPDU1|HGNC Symbol|mannose-P-dolichol utilization defect 1 [Source:HGNC Symbol;Acc:7207]|11|ENSECAG00000005437|ENSECAT00000006079
ENSECAP00000012178	3.40209	3.89887	0	1.08619	MTCH2	MTCH2|HGNC Symbol|mitochondrial carrier 2 [Source:HGNC Symbol;Acc:17587]|12|ENSECAG00000014198|ENSECAT00000015176
ENSECAP00000000933	2.76641	2.77587	0.438759	2.30393	MYADM	MYADM|HGNC Symbol|myeloid-associated differentiation marker [Source:HGNC Symbol;Acc:7544]|10|ENSECAG00000001317|ENSECAT00000001194
ENSECAP00000022062	1.97592	3.61697	1.85904	1.11445	MYO1E	MYO1E|HGNC Symbol|myosin IE [Source:HGNC Symbol;Acc:7599]|1|ENSECAG00000024352|ENSECAT00000026447
ENSECAP00000014334	103.56	6.25103	120.27	15.212	NAF1	NAF1|HGNC Symbol|nuclear assembly factor 1 ribonucleoprotein [Source:HGNC Symbol;Acc:25126]|2|ENSECAG00000016738|ENSECAT00000017631
ENSECAP00000017248	30.5949	0.389555	71.233	0.506131	NT5C1A	NT5C1A|HGNC Symbol|5'-nucleotidase, cytosolic IA [Source:HGNC Symbol;Acc:17819]|2|ENSECAG00000019710|ENSECAT00000020975
ENSECAP00000008306	2.41785	1.42864	0.522493	3.72966	NUCKS1	NUCKS1|HGNC Symbol|nuclear casein kinase and cyclin-dependent kinase substrate 1 [Source:HGNC Symbol;Acc:29923]|5|ENSECAG00000010336|ENSECAT00000010723
ENSECAP00000004202	2.39152	0.332147	4.4598	1.3694	NUDT3	NUDT3|HGNC Symbol|nudix (nucleoside diphosphate linked moiety X)-type motif 3 [Source:HGNC Symbol;Acc:8050]|20|ENSECAG00000006023|ENSECAT00000005973
ENSECAP00000014560	1.9551	1.10533	6.05851	0.540114	NUMB	NUMB|HGNC Symbol|numb homolog (Drosophila) [Source:HGNC Symbol;Acc:8060]|24|ENSECAG00000016684|ENSECAT00000017886
ENSECAP00000007749	2.00637	2.54637	0.858943	1.0262	NUP210	NUP210|HGNC Symbol|nucleoporin 210kDa [Source:HGNC Symbol;Acc:30052]|16|ENSECAG00000009171|ENSECAT00000010083
ENSECAP00000004267	4.35427	0.51878	17.1692	1.89345	NUP62	NUP62|HGNC Symbol|nucleoporin 62kDa [Source:HGNC Symbol;Acc:8066]|10|ENSECAG00000006129|ENSECAT00000006059
ENSECAP00000006863	2.99065	3.31993	1.53667	3.82231	OAS3	OAS3|HGNC Symbol|2'-5'-oligoadenylate synthetase 3, 100kDa [Source:HGNC Symbol;Acc:8088]|8|ENSECAG00000008809|ENSECAT00000009076
ENSECAP00000018633	5.44616	1.03009	12.5377	1.53027	PFN1	||Profilin [Source:UniProtKB/TrEMBL;Acc:F6UJ33]|11|ENSECAG00000021116|ENSECAT00000022540
ENSECAP00000007600	3.45993	2.18075	7.27229	0.802551	PGRMC1	PGRMC1|HGNC Symbol|progesterone receptor membrane component 1 [Source:HGNC Symbol;Acc:16090]|X|ENSECAG00000009619|ENSECAT00000009911
ENSECAP00000021362	5.00817	1.7123	18.5624	0.81433	PI4KA	PI4KA|HGNC Symbol|phosphatidylinositol 4-kinase, catalytic, alpha [Source:HGNC Symbol;Acc:8983]|8|ENSECAG00000023152|ENSECAT00000025667
ENSECAP00000012989	28.8491	1.32976	82.2205	0.793584	PKP1	PKP1|HGNC Symbol|plakophilin 1 (ectodermal dysplasia/skin fragility syndrome) [Source:HGNC Symbol;Acc:9023]|30|ENSECAG00000015220|ENSECAT00000016102
ENSECAP00000014090	3.53353	0.416866	12.107	0.789612	PPM1F	PPM1F|HGNC Symbol|protein phosphatase, Mg2+/Mn2+ dependent, 1F [Source:HGNC Symbol;Acc:19388]|8|ENSECAG00000016438|ENSECAT00000017347
ENSECAP00000011835	11.2405	0.736665	29.0902	0.299061	PROM1	PROM1|HGNC Symbol|prominin 1 [Source:HGNC Symbol;Acc:9454]|3|ENSECAG00000013323|ENSECAT00000014789
ENSECAP00000018808	2.24388	0.563327	97.7654	1.82972	PRPF8	PRPF8|HGNC Symbol|pre-mRNA processing factor 8 [Source:HGNC Symbol;Acc:17340]|11|ENSECAG00000021318|ENSECAT00000022742
ENSECAP00000010935	6.24758	6.8456	11.0328	0.701386	PSIP1	PSIP1|UniProtKB Gene Name|Equus caballus PC4 and SFRS1 interacting protein 1 (PSIP1), mRNA. [Source:RefSeq mRNA;Acc:NM_001082513]|23|ENSECAG00000012666|ENSECAT00000013750
ENSECAP00000011982;ENSECAP00000010901	2.19451	0.962417	5.72149	0.70442	PSMA7	PSMA7|HGNC Symbol|proteasome (prosome, macropain) subunit, alpha type, 7 [Source:HGNC Symbol;Acc:9536]|22|ENSECAG00000014168|ENSECAT00000014955
ENSECAP00000016548	1.96764	1.27315	2.75513	1.65287	PSMB8	PSMB8|HGNC Symbol|proteasome (prosome, macropain) subunit, beta type, 8 [Source:HGNC Symbol;Acc:9545]|20|ENSECAG00000018887|ENSECAT00000020177
ENSECAP00000014604	12.5805	0.481959	33.8854	0.923659	PSMB9	PSMB9|HGNC Symbol|proteasome (prosome, macropain) subunit, beta type, 9 [Source:HGNC Symbol;Acc:9546]|20|ENSECAG00000016898|ENSECAT00000017937
ENSECAP00000017866	2.50812	1.33335	4.14671	1.05702	PSMD7	PSMD7|HGNC Symbol|proteasome (prosome, macropain) 26S subunit, non-ATPase, 7 [Source:HGNC Symbol;Acc:9565]|3|ENSECAG00000020408|ENSECAT00000021676
ENSECAP00000014757	2.42458	0.729103	7.50702	0.999347	QSOX1	QSOX1|HGNC Symbol|quiescin Q6 sulfhydryl oxidase 1 [Source:HGNC Symbol;Acc:9756]|5|ENSECAG00000017109|ENSECAT00000018110
ENSECAP00000022578	432.849	19.7591	743.183	1.47211	R3HCC1	R3HCC1|HGNC Symbol|R3H domain and coiled-coil containing 1 [Source:HGNC Symbol;Acc:27329]|2|ENSECAG00000025013|ENSECAT00000026996
ENSECAP00000015151	2.228	1.45143	8.02216	0.31548	RAB43	RAB43|HGNC Symbol|RAB43, member RAS oncogene family [Source:HGNC Symbol;Acc:19983]|16|ENSECAG00000017626|ENSECAT00000018570
ENSECAP00000004325	2.57316	0.955723	5.27174	1.10755	RAP1A	RAP1A|UniProtKB Gene Name|Uncharacterized protein [Source:UniProtKB/TrEMBL;Acc:F6XQN7]|3|ENSECAG00000006203|ENSECAT00000006137
ENSECAP00000020811	3.48774	0.65023	14.0474	0.492716	RASGRP2	RASGRP2|HGNC Symbol|RAS guanyl releasing protein 2 (calcium and DAG-regulated) [Source:HGNC Symbol;Acc:9879]|12|ENSECAG00000022956|ENSECAT00000025027
ENSECAP00000020693	2.76478	0.570594	5.087	1.20305	RBBP4	RBBP4|HGNC Symbol|retinoblastoma binding protein 4 [Source:HGNC Symbol;Acc:9887]|2|ENSECAG00000022784|ENSECAT00000024887
ENSECAP00000017931	2.09939	0.182307	5.87034	0.890443	RBBP7	RBBP7|HGNC Symbol|retinoblastoma binding protein 7 [Source:HGNC Symbol;Acc:9890]|X|ENSECAG00000019979|ENSECAT00000021744
ENSECAP00000019548	2.09344	1.68341	3.34021	1.11634	RBM8A	RBM8A|EntrezGene|Equus caballus RNA binding motif protein 8A (RBM8A), mRNA. [Source:RefSeq mRNA;Acc:NM_001163973]|5|ENSECAG00000022024|ENSECAT00000023591
ENSECAP00000016688;ENSECAP00000018492;ENSECAP00000018630;ENSECAP00000014530	2.53605	2.8516	1.18311	2.78247	RDH16	RDH16; retinol dehydrogenase 16 ||Uncharacterized protein [Source:UniProtKB/TrEMBL;Acc:F7AUH2]|6|ENSECAG00000018883|ENSECAT00000020332
ENSECAP00000022335	2.39378	2.17268	7.81039	0.499637	RECQL	RECQL|HGNC Symbol|RecQ protein-like (DNA helicase Q1-like) [Source:HGNC Symbol;Acc:9948]|6|ENSECAG00000024762|ENSECAT00000026738
ENSECAP00000016640	2.0914	1.99523	2.93868	1.19627	RENBP	RENBP|HGNC Symbol|renin binding protein [Source:HGNC Symbol;Acc:9959]|X|ENSECAG00000018888|ENSECAT00000020280
ENSECAP00000004542	2.10088	0.77462	infinity	infinity	REXO2	REXO2|HGNC Symbol|RNA exonuclease 2 [Source:HGNC Symbol;Acc:17851]|7|ENSECAG00000005988|ENSECAT00000006416
ENSECAP00000010988	1.97057	2.55621	2.24018	0.786184	RHAG	RHAG|HGNC Symbol|Rh-associated glycoprotein [Source:HGNC Symbol;Acc:10006]|20|ENSECAG00000012957|ENSECAT00000013809
ENSECAP00000008072	2.66278	5.9005	0.911138	4.22307	RHEB	RHEB|HGNC Symbol|Ras homolog enriched in brain [Source:HGNC Symbol;Acc:10011]|4|ENSECAG00000010046|ENSECAT00000010460
ENSECAP00000009696	2.02629	1.52122	3.812	1.03901	RIPOR2	RIPOR2|HGNC Symbol|RHO family interacting cell polarization regulator 2 [Source:HGNC Symbol;Acc:13872]|20|ENSECAG00000011553|ENSECAT00000012287
ENSECAP00000012986	2.75625	1.71305	5.93908	2.04153	RNASEL	RNASEL|EntrezGene|Equus caballus ribonuclease L (2',5'-oligoisoadenylate synthetase-dependent) (RNASEL), mRNA. [Source:RefSeq mRNA;Acc:NM_001089586]|5|ENSECAG00000015188|ENSECAT00000016099
ENSECAP00000002547	2.2331	3.68773	2.21982	1.19889	RPL12	RPL12; 60S ribosomal protein L12 ||Uncharacterized protein [Source:UniProtKB/TrEMBL;Acc:F6Z421]|13|ENSECAG00000003681|ENSECAT00000003619
ENSECAP00000001076	2.74602	3.42879	1.29054	0.862041	RPL15	RPL15; 60S Ribosomal protein L15 |||13|ENSECAG00000001455|ENSECAT00000001402
ENSECAP00000019435	6.70858	3.56325	122.625	147.878	RPL18	RPL18|EntrezGene|Equus caballus ribosomal protein L18 (RPL18), mRNA. [Source:RefSeq mRNA;Acc:NM_001195513]|10|ENSECAG00000021927|ENSECAT00000023463
ENSECAP00000014172	2.03496	1.30516	46.8763	0.61115	RPL9	RPL9|UniProtKB Gene Name|60S ribosomal protein L9-like protein; Uncharacterized protein [Source:UniProtKB/TrEMBL;Acc:F6YIK2]|3|ENSECAG00000016489|ENSECAT00000017442
ENSECAP00000002798	2.94839	1.49419	8.6848	0.49119	RPN1	RPN1|HGNC Symbol|ribophorin I [Source:HGNC Symbol;Acc:10381]|16|ENSECAG00000003030|ENSECAT00000004045
ENSECAP00000015816	2.18535	infinity	n.a.	0.389328	RPRD1B	RPRD1B|HGNC Symbol|regulation of nuclear pre-mRNA domain containing 1B [Source:HGNC Symbol;Acc:16209]|22|ENSECAG00000018017|ENSECAT00000019331
ENSECAP00000008853	2.22758	3.19296	0.602046	1.08868	RPS4X	RPS4X|UniProtKB Gene Name|ribosomal protein S4 X-linked [Source:RefSeq mRNA;Acc:NM_001163950]|X|ENSECAG00000010852|ENSECAT00000011336
ENSECAP00000019030	3.75407	1.32351	8.60965	0.902251	RPS6KA2	RPS6KA2|HGNC Symbol|ribosomal protein S6 kinase, 90kDa, polypeptide 2 [Source:HGNC Symbol;Acc:10431]|31|ENSECAG00000020508|ENSECAT00000022999
ENSECAP00000012814	2.41078	1.94071	14.6308	0.521946	RPS8	RPS8|HGNC Symbol|ribosomal protein S8 [Source:HGNC Symbol;Acc:10441]|2|ENSECAG00000015089|ENSECAT00000015894
ENSECAP00000006669	3.12646	0.372286	9.24527	0.702122	S100A7	S100A7|UniProtKB Gene Name|Equus caballus S100 calcium binding protein A7 (S100A7), mRNA. [Source:RefSeq mRNA;Acc:NM_001081880]|5|ENSECAG00000008686|ENSECAT00000008848
ENSECAP00000017634	7.38404	2.16277	17.3626	2.93343	SARS	SARS|HGNC Symbol|seryl-tRNA synthetase [Source:HGNC Symbol;Acc:10537]|5|ENSECAG00000020190|ENSECAT00000021413
ENSECAP00000003361	2.37299	1.32215	3.0705	0.852861	SEC24A	SEC24A|HGNC Symbol|SEC24 family member A [Source:HGNC Symbol;Acc:10703]|14|ENSECAG00000002321|ENSECAT00000004830
ENSECAP00000015065	3.68496	1.14373	9.83245	1.42871	SELENOH	SELH|EntrezGene|Equus caballus selenoprotein H (SELH), mRNA. [Source:RefSeq mRNA;Acc:NM_001168387]|12|ENSECAG00000017524|ENSECAT00000018464
ENSECAP00000005425	20.7129	28.4166	21.4819	5.22745	SEMA3E	SEMA3E|HGNC Symbol|sema domain, immunoglobulin domain (Ig), short basic domain, secreted, (semaphorin) 3E [Source:HGNC Symbol;Acc:10727]|4|ENSECAG00000007183|ENSECAT00000007432
ENSECAP00000012393	2.01719	2.66498	2.81776	0.84262	SERBP1	SERBP1|HGNC Symbol|SERPINE1 mRNA binding protein 1 [Source:HGNC Symbol;Acc:17860]|5|ENSECAG00000014617|ENSECAT00000015423
ENSECAP00000021544	7.67329	infinity	8.35524	1.11796	SF3A1	SF3A1|HGNC Symbol|splicing factor 3a, subunit 1, 120kDa [Source:HGNC Symbol;Acc:10765]|8|ENSECAG00000023962|ENSECAT00000025874
ENSECAP00000016711	8.12853	5.57946	196.389	6.46127	SIRPB1	SIRPB1; signal-regulatory protein beta-1 isoform X3 ||Uncharacterized protein [Source:UniProtKB/TrEMBL;Acc:F7ACN9]|22|ENSECAG00000019130|ENSECAT00000020358
ENSECAP00000004941	19.7164	13.6733	64.0109	6.26199	SLC17A3	SLC17A3|HGNC Symbol|solute carrier family 17 (organic anion transporter), member 3 [Source:HGNC Symbol;Acc:10931]|20|ENSECAG00000006404|ENSECAT00000006869
ENSECAP00000006390;ENSECAP00000015798	2.47241	5.31464	1.92764	1.03935	SLC28A1	SLC28A1|HGNC Symbol|solute carrier family 28 (concentrative nucleoside transporter), member 1 [Source:HGNC Symbol;Acc:11001]|1|ENSECAG00000007499|ENSECAT00000008520
ENSECAP00000021927	1.95685	0.446897	4.73282	0.963243	SMAP2	SMAP2|HGNC Symbol|small ArfGAP2 [Source:HGNC Symbol;Acc:25082]|2|ENSECAG00000024413|ENSECAT00000026296
ENSECAP00000001213	3.22954	1.53488	6.28233	1.31872	SNX27	SNX27|HGNC Symbol|sorting nexin family member 27 [Source:HGNC Symbol;Acc:20073]|5|ENSECAG00000000614|ENSECAT00000001614
ENSECAP00000009823	2.34232	0.341654	9.46207	0.86285	SOD2	MN-SOD|UniProtKB Gene Name|Equus caballus superoxide dismutase 2, mitochondrial (SOD2), nuclear gene encoding mitochondrial protein, mRNA. [Source:RefSeq mRNA;Acc:NM_001082517]|31|ENSECAG00000011797|ENSECAT00000012435
ENSECAP00000005308	9.17331	1.64397	28.979	1.32244	SPCS2	SPCS2|HGNC Symbol|signal peptidase complex subunit 2 homolog (S. cerevisiae) [Source:HGNC Symbol;Acc:28962]|7|ENSECAG00000007179|ENSECAT00000007304
ENSECAP00000018822;ENSECAP00000022931	7.06033	0.41359	23.265	1.44576	SRSF4	SRSF4|HGNC Symbol|serine/arginine-rich splicing factor 4 [Source:HGNC Symbol;Acc:10786]|2|ENSECAG00000021350|ENSECAT00000022759
ENSECAP00000021390	infinity	n.a.	infinity	infinity	SRSF6	SRSF6|HGNC Symbol|serine/arginine-rich splicing factor 6 [Source:HGNC Symbol;Acc:10788]|22|ENSECAG00000023932|ENSECAT00000025696
ENSECAP00000017164	2.22874	0.563627	8.68749	6.22416	SSR1	SSR1|HGNC Symbol|signal sequence receptor, alpha [Source:HGNC Symbol;Acc:11323]|20|ENSECAG00000019520|ENSECAT00000020876
ENSECAP00000016075	27.1085	1.46539	57.0275	2.06642	STK38	STK38|HGNC Symbol|serine/threonine kinase 38 [Source:HGNC Symbol;Acc:17847]|20|ENSECAG00000018553|ENSECAT00000019629
ENSECAP00000019628	5.55452	1.00091	17.6369	0.701294	STRN	STRN|HGNC Symbol|striatin, calmodulin binding protein [Source:HGNC Symbol;Acc:11424]|15|ENSECAG00000021926|ENSECAT00000023682
ENSECAP00000016175	2.00986	0.936656	2.74601	1.30194	SYNE1	SYNE1|HGNC Symbol|spectrin repeat containing, nuclear envelope 1 [Source:HGNC Symbol;Acc:17089]|31|ENSECAG00000017353|ENSECAT00000019739
ENSECAP00000022856	5.02922	6.5792	8.2405	1.34536	SYNE2	SYNE2; nesprin-2 (spectrin repeat containing nuclear envelope protein 2) ||Uncharacterized protein [Source:UniProtKB/TrEMBL;Acc:F6R0K1]|24|ENSECAG00000020393|ENSECAT00000028822
ENSECAP00000007735	2.70227	1.45824	6.73599	0.834006	SYPL1	SYPL1|HGNC Symbol|synaptophysin-like 1 [Source:HGNC Symbol;Acc:11507]|4|ENSECAG00000009695|ENSECAT00000010067
ENSECAP00000003339	16.6341	16.0672	infinity	0	SYT5	SYT5|HGNC Symbol|synaptotagmin V [Source:HGNC Symbol;Acc:11513]|10|ENSECAG00000003943|ENSECAT00000004801
ENSECAP00000009848	6.11645	0.887064	9.82343	2.30744	SYTL3	SYTL3|HGNC Symbol|synaptotagmin-like 3 [Source:HGNC Symbol;Acc:15587]|31|ENSECAG00000011770|ENSECAT00000012465
ENSECAP00000009294	13.9966	1.9218	27.6926	1.4642	TACC3	TACC3|HGNC Symbol|transforming, acidic coiled-coil containing protein 3 [Source:HGNC Symbol;Acc:11524]|3|ENSECAG00000011380|ENSECAT00000011849
ENSECAP00000021903	2.38123	0.787432	2.66339	3.6901	TAF2	TAF2|HGNC Symbol|TAF2 RNA polymerase II, TATA box binding protein (TBP)-associated factor, 150kDa [Source:HGNC Symbol;Acc:11536]|9|ENSECAG00000024333|ENSECAT00000026272
ENSECAP00000005643	2.52534	2.75081	0	7.06534	TAOK3	TAOK3|HGNC Symbol|TAO kinase 3 [Source:HGNC Symbol;Acc:18133]|8|ENSECAG00000006859|ENSECAT00000007673
ENSECAP00000013197	3.09072	1.42088	8.38837	0.622366	TAPBP	TAPBP|HGNC Symbol|TAP binding protein (tapasin) [Source:HGNC Symbol;Acc:11566]|20|ENSECAG00000015448|ENSECAT00000016339
ENSECAP00000005935	2.46921	0.508737	9.54977	2.15513	TBC1D13	TBC1D13|HGNC Symbol|TBC1 domain family, member 13 [Source:HGNC Symbol;Acc:25571]|25|ENSECAG00000007916|ENSECAT00000007994
ENSECAP00000017908	5.98129	0.272525	15.2165	7.22994	TBCC	TBCC|HGNC Symbol|tubulin folding cofactor C [Source:HGNC Symbol;Acc:11580]|20|ENSECAG00000020484|ENSECAT00000021721
ENSECAP00000019381	2.1673	1.36701	1.71665	3.75548	TEDC1	TEDC1|HGNC Symbol|tubulin epsilon and delta complex 1 [Source:HGNC Symbol;Acc:20127]|24|ENSECAG00000021909|ENSECAT00000023403
ENSECAP00000021452	2.08196	4.44912	0.937379	infinity	TM9SF2	TM9SF2|HGNC Symbol|transmembrane 9 superfamily member 2 [Source:HGNC Symbol;Acc:11865]|17|ENSECAG00000023803|ENSECAT00000025768
ENSECAP00000006885	3.95446	7.87779	0.279636	1.21935	TMED10	TMED10|HGNC Symbol|transmembrane emp24-like trafficking protein 10 (yeast) [Source:HGNC Symbol;Acc:16998]|24|ENSECAG00000008831|ENSECAT00000009099
ENSECAP00000009844	4.09347	13.8456	0.216476	1.85482	TMEM128	TMEM128|HGNC Symbol|transmembrane protein 128 [Source:HGNC Symbol;Acc:28201]|3|ENSECAG00000012014|ENSECAT00000012461
ENSECAP00000019399;ENSECAP00000001423	4.19763	0.342134	14.082	1.03657	TPD52L2	TPD52L2; tumor protein D54 isoform X1 ||Uncharacterized protein [Source:UniProtKB/TrEMBL;Acc:F6WKA8]|22|ENSECAG00000021789|ENSECAT00000023424
ENSECAP00000003995	1.96494	1.72689	16.7818	1.16217	TRMT112	TRMT112; multifunctional methyltransferase subunit TRM112-like protein isoform X1 ||Uncharacterized protein [Source:UniProtKB/TrEMBL;Acc:F7DKY3]|10|ENSECAG00000005754|ENSECAT00000005662
ENSECAP00000020783	36.3605	2.64837	76.418	0.81372	TRPC3	TRPC3|HGNC Symbol|transient receptor potential cation channel, subfamily C, member 3 [Source:HGNC Symbol;Acc:12335]|2|ENSECAG00000023168|ENSECAT00000024993
ENSECAP00000017340	2.19116	2.18683	2.7208	1.19388	TUFM	TUFM|HGNC Symbol|Tu translation elongation factor, mitochondrial [Source:HGNC Symbol;Acc:12420]|13|ENSECAG00000019763|ENSECAT00000021076
ENSECAP00000011238	1.97393	1.91674	0.593989	4.90847	UBE2M	UBE2M|HGNC Symbol|ubiquitin-conjugating enzyme E2M [Source:HGNC Symbol;Acc:12491]|10|ENSECAG00000013447|ENSECAT00000014098
ENSECAP00000022998	1.95805	1.70732	1.94601	2.18169	UBR4	UBR4|HGNC Symbol|ubiquitin protein ligase E3 component n-recognin 4 [Source:HGNC Symbol;Acc:30313]|2|ENSECAG00000024397|ENSECAT00000028837
ENSECAP00000018932	3.43687	0.253467	9.46014	0.621392	UQCRC2	UQCRC2|UniProtKB Gene Name|Mitochondrial cytochrome b-c1 complex subunit 2-like protein; Uncharacterized protein [Source:UniProtKB/TrEMBL;Acc:F6QA35]|13|ENSECAG00000021501|ENSECAT00000022879
ENSECAP00000020487	2.34344	0.946973	4.66804	0.463361	USP15	USP15|HGNC Symbol|ubiquitin specific peptidase 15 [Source:HGNC Symbol;Acc:12613]|6|ENSECAG00000022494|ENSECAT00000024653
ENSECAP00000013051	1.97782	15.8794	0.628642	0.0175569	VARS	VARS|HGNC Symbol|valyl-tRNA synthetase [Source:HGNC Symbol;Acc:12651]|20|ENSECAG00000014620|ENSECAT00000016174
ENSECAP00000000534	7.50812	6.08868	21.3443	2.64968	VDAC3	VDAC3|UniProtKB Gene Name|Uncharacterized protein; Voltage-dependent anion-selective channe protein 3-like protein [Source:UniProtKB/TrEMBL;Acc:F7DT77]|27|ENSECAG00000000438|ENSECAT00000000680
ENSECAP00000021915	26.1859	219.171	infinity	2.65398	VKORC1	VKORC1: Vitamin K epoxide reductase complex subunit 1 ||Uncharacterized protein [Source:UniProtKB/TrEMBL;Acc:F6WIB0]|13|ENSECAG00000024434|ENSECAT00000026284
ENSECAP00000005402	7.29145	7.26958	7.87547	2.89631	VPS11	VPS11|HGNC Symbol|vacuolar protein sorting 11 homolog (S. cerevisiae) [Source:HGNC Symbol;Acc:14583]|7|ENSECAG00000006808|ENSECAT00000007408
ENSECAP00000002687;ENSECAP00000007597	2.30032	0.779561	7.08081	0.629479	VPS26A	VPS26A; vacuolar protein sorting-associated protein 26A ||Uncharacterized protein [Source:UniProtKB/TrEMBL;Acc:H9GZR5]|Un0608|ENSECAG00000004011|ENSECAT00000003868
ENSECAP00000004985	2.0822	1.37893	0.0494004	18.0902	VPS28	VPS28|HGNC Symbol|vacuolar protein sorting 28 homolog (S. cerevisiae) [Source:HGNC Symbol;Acc:18178]|9|ENSECAG00000006505|ENSECAT00000006916
ENSECAP00000010610	9.91101	n.a.	infinity	0	VPS37C	VPS37C|HGNC Symbol|vacuolar protein sorting 37 homolog C (S. cerevisiae) [Source:HGNC Symbol;Acc:26097]|12|ENSECAG00000012866|ENSECAT00000013370
ENSECAP00000010665	24.8508	0.00176202	437.419	46.4916	VTI1A	VTI1A|HGNC Symbol|vesicle transport through interaction with t-SNAREs 1A [Source:HGNC Symbol;Acc:17792]|1|ENSECAG00000012950|ENSECAT00000013431
ENSECAP00000014972	2.15173	1.17409	5.56544	1.19684	WDR5	WDR5|HGNC Symbol|WD repeat domain 5 [Source:HGNC Symbol;Acc:12757]|25|ENSECAG00000017389|ENSECAT00000018357
ENSECAP00000006024	infinity	n.a.	infinity	n.a.	WFIKKN1	WFIKKN1|HGNC Symbol|WAP, follistatin/kazal, immunoglobulin, kunitz and netrin domain containing 1 [Source:HGNC Symbol;Acc:30912]|13|ENSECAG00000007997|ENSECAT00000008094
ENSECAP00000008228	2.76386	1.53394	6.34645	0.94428	YARS	YARS|HGNC Symbol|tyrosyl-tRNA synthetase [Source:HGNC Symbol;Acc:12840]|2|ENSECAG00000010015|ENSECAT00000010637
ENSECAP00000013214	2.10364	2.15984	0	0	YIF1B	YIF1B|HGNC Symbol|Yip1 interacting factor homolog B (S. cerevisiae) [Source:HGNC Symbol;Acc:30511]|10|ENSECAG00000015409|ENSECAT00000016359
ENSECAP00000008282	2.04658	0.683191	n.a.	2.16474	ZBTB45	ZBTB45|HGNC Symbol|zinc finger and BTB domain containing 45 [Source:HGNC Symbol;Acc:23715]|10|ENSECAG00000010390|ENSECAT00000010692
ENSECAP00000012810	2.78295	2.78295	n.a.	n.a.	ZSCAN4	ZSCAN4; zinc finger and SCAN domain-containing protein 4 ||Uncharacterized protein [Source:UniProtKB/TrEMBL;Acc:F7DW37]|10|ENSECAG00000015200|ENSECAT00000015889

## Sheet: LPS interindividual differences
Supplemental Table 2: equine granulocyte proteins from whole granulocyte proteome with LPS / mc ratio ≥ 2. Interindividual ratio differences between the three horses used in the experiments are shown in columns C-E.
	Ratio	Ratio
Ensembl Accession	LPS/ MC all	LPS/ MC horse 1	LPS/ MC horse 2	LPS/ MC horse 3	Gene symbol	Description
ENSECAP00000005055	2.20308	0.334543	1.19055	5.52393	SEPT11	SEPT11|HGNC Symbol|septin 11 [Source:HGNC Symbol;Acc:25589]|3|ENSECAG00000005768|ENSECAT00000006999
ENSECAP00000008477	2.32434	7.19161	87.9652	0.986081	AAMDC	AAMDC|HGNC Symbol|adipogenesis associated, Mth938 domain containing [Source:HGNC Symbol;Acc:30205]|7|ENSECAG00000010625|ENSECAT00000010918
ENSECAP00000002991	1.95846	0	n.a.	infinity	ACTBL2	ACTBL2|HGNC Symbol|actin, beta-like 2 [Source:HGNC Symbol;Acc:17780]|21|ENSECAG00000004482|ENSECAT00000004334
ENSECAP00000013259	9.94322	0	n.a.	10.829	ALAD	ALAD|HGNC Symbol|aminolevulinate dehydratase [Source:HGNC Symbol;Acc:395]|25|ENSECAG00000015427|ENSECAT00000016415
ENSECAP00000000541	2.07964	0.376893	52.7933	1.85407	ARID1B	ARID1B|HGNC Symbol|AT rich interactive domain 1B (SWI1-like) [Source:HGNC Symbol;Acc:18040]|31|ENSECAG00000000518|ENSECAT00000000687
ENSECAP00000007505	2.4504	0.635772	infinity	infinity	ATP2B1	ATP2B1|UniProtKB Gene Name|Uncharacterized protein [Source:UniProtKB/TrEMBL;Acc:F6XSG4]|28|ENSECAG00000008450|ENSECAT00000009808
ENSECAP00000014372	infinity	n.a.	n.a.	infinity	BAX	BAX|HGNC Symbol|BCL2-associated X protein [Source:HGNC Symbol;Acc:959]|10|ENSECAG00000016635|ENSECAT00000017679
ENSECAP00000021555	3.57681	0.562449	19.7945	0.733377	CALCOCO1	CALCOCO1|HGNC Symbol|calcium binding and coiled-coil domain 1 [Source:HGNC Symbol;Acc:29306]|6|ENSECAG00000024023|ENSECAT00000025888
ENSECAP00000014376	3.09369	0.750641	560.677	2.7161	CPNE6	CPNE6|HGNC Symbol|copine VI (neuronal) [Source:HGNC Symbol;Acc:2319]|1|ENSECAG00000016307|ENSECAT00000017686
ENSECAP00000018953	2.01667	1.25153	2.25197	5.30508	DCUN1D1	DCUN1D1|HGNC Symbol|DCN1, defective in cullin neddylation 1, domain containing 1 [Source:HGNC Symbol;Acc:18184]|19|ENSECAG00000021365|ENSECAT00000022906
ENSECAP00000007861	1.96763	2.51751	2.48162	1.51931	DCXR	DCXR|HGNC Symbol|dicarbonyl/L-xylulose reductase [Source:HGNC Symbol;Acc:18985]|11|ENSECAG00000009805|ENSECAT00000010214
ENSECAP00000009436	2.53691	0.480751	0.966203	12.2759	DHX58	DHX58|HGNC Symbol|DEXH (Asp-Glu-X-His) box polypeptide 58 [Source:HGNC Symbol;Acc:29517]|11|ENSECAG00000011439|ENSECAT00000012002
ENSECAP00000001474	2.98772	3.22689	2.72619	3.27734	DMTN	DMTN|HGNC Symbol|dematin actin binding protein [Source:HGNC Symbol;Acc:3382]|2|ENSECAG00000000791|ENSECAT00000002072
ENSECAP00000003720	5.40008	infinity	infinity	1.01737	DNASE1L1	DNASE1L1|HGNC Symbol|deoxyribonuclease I-like 1 [Source:HGNC Symbol;Acc:2957]|X|ENSECAG00000003758|ENSECAT00000005297
ENSECAP00000018212	2.96711	9.78339	0.717357	8.58173	ECHDC1	ECHDC1|HGNC Symbol|enoyl CoA hydratase domain containing 1 [Source:HGNC Symbol;Acc:21489]|10|ENSECAG00000020652|ENSECAT00000022059
ENSECAP00000005731	1.97651	0.942173	4.26543	2.33173	EEA1	EEA1|HGNC Symbol|early endosome antigen 1 [Source:HGNC Symbol;Acc:3185]|28|ENSECAG00000007262|ENSECAT00000007768
ENSECAP00000012905	2.04434	0.922159	0.861581	4.85877	EIF4G2	EIF4G2|HGNC Symbol|eukaryotic translation initiation factor 4 gamma, 2 [Source:HGNC Symbol;Acc:3297]|7|ENSECAG00000014700|ENSECAT00000016004
ENSECAP00000014810;ENSECAP00000017713	2.19579	29.5747	1.23936	3.43863	ENSA	ENSA|HGNC Symbol|endosulfine alpha [Source:HGNC Symbol;Acc:3360]|5|ENSECAG00000017165|ENSECAT00000018166
ENSECAP00000020920	120.061	4.15423	2.7505	343.779	FARSB	FARSB|HGNC Symbol|phenylalanyl-tRNA synthetase, beta subunit [Source:HGNC Symbol;Acc:17800]|6|ENSECAG00000023086|ENSECAT00000025155
ENSECAP00000007463	2.77562	1.06945	7.51973	3.2832	GLYR1	GLYR1|HGNC Symbol|glyoxylate reductase 1 homolog (Arabidopsis) [Source:HGNC Symbol;Acc:24434]|13|ENSECAG00000009093|ENSECAT00000009756
ENSECAP00000021002	2.98083	1.80124	876.788	4.82708	GNS	GNS|HGNC Symbol|glucosamine (N-acetyl)-6-sulfatase [Source:HGNC Symbol;Acc:4422]|6|ENSECAG00000023318|ENSECAT00000025253
ENSECAP00000020285	infinity	infinity	infinity	infinity	HCFC1	HCFC1|HGNC Symbol|host cell factor C1 (VP16-accessory protein) [Source:HGNC Symbol;Acc:4839]|X|ENSECAG00000022440|ENSECAT00000024419
ENSECAP00000013194	4.40207	0	infinity	7.80923	HIKESHI	HIKESHI|HGNC Symbol|heat shock protein nuclear import factor hikeshi [Source:HGNC Symbol;Acc:26938]|7|ENSECAG00000015605|ENSECAT00000016335
ENSECAP00000002794	20.9256	infinity	infinity	0.5168	IPCEF1	IPCEF1; Interaction protein for cytohesin exchange factors 1 ||Uncharacterized protein [Source:UniProtKB/TrEMBL;Acc:F6WQL6]|31|ENSECAG00000003511|ENSECAT00000004039
ENSECAP00000007770	2.72389	n.a.	n.a.	2.72389	IWS1	IWS1|HGNC Symbol|IWS1 homolog (S. cerevisiae) [Source:HGNC Symbol;Acc:25467]|18|ENSECAG00000009694|ENSECAT00000010106
ENSECAP00000008652	16.4565	0	infinity	infinity	LST1	LST1|HGNC Symbol|leukocyte specific transcript 1 [Source:HGNC Symbol;Acc:14189]|20|ENSECAG00000010783|ENSECAT00000011113
ENSECAP00000005702	5.36854	2.43789	0	25.368	PPP1R18	PPP1R18|HGNC Symbol|protein phosphatase 1, regulatory subunit 18 [Source:HGNC Symbol;Acc:29413]|20|ENSECAG00000007626|ENSECAT00000007737
ENSECAP00000011835	3.00929	1.66225	4.42097	2.45662	PROM1	PROM1|HGNC Symbol|prominin 1 [Source:HGNC Symbol;Acc:9454]|3|ENSECAG00000013323|ENSECAT00000014789
ENSECAP00000010935	1.97119	0.898618	0.435138	5.37252	PSIP1	PSIP1|UniProtKB Gene Name|Equus caballus PC4 and SFRS1 interacting protein 1 (PSIP1), mRNA. [Source:RefSeq mRNA;Acc:NM_001082513]|23|ENSECAG00000012666|ENSECAT00000013750
ENSECAP00000002532	3.05601	1.94631	5.07686	4.84675	PSMC1	PSMC1|HGNC Symbol|proteasome (prosome, macropain) 26S subunit, ATPase, 1 [Source:HGNC Symbol;Acc:9547]|24|ENSECAG00000003601|ENSECAT00000003590
ENSECAP00000008072	2.5854	1.88847	3.28628	1.51707	RHEB	RHEB|HGNC Symbol|Ras homolog enriched in brain [Source:HGNC Symbol;Acc:10011]|4|ENSECAG00000010046|ENSECAT00000010460
ENSECAP00000015816	6.58961	infinity	infinity	2.04056	RPRD1B	RPRD1B|HGNC Symbol|regulation of nuclear pre-mRNA domain containing 1B [Source:HGNC Symbol;Acc:16209]|22|ENSECAG00000018017|ENSECAT00000019331
ENSECAP00000008853	1.96944	0.574745	2.51965	5.44938	RPS4X	RPS4X|UniProtKB Gene Name|ribosomal protein S4 X-linked [Source:RefSeq mRNA;Acc:NM_001163950]|X|ENSECAG00000010852|ENSECAT00000011336
ENSECAP00000002215	2.3251	0.763622	81.4108	0.318783	RPS4X	RPS4X; ribosomal protein S4 X-linked ||Uncharacterized protein [Source:UniProtKB/TrEMBL;Acc:F6X7U7]|6|ENSECAG00000003269|ENSECAT00000003099
ENSECAP00000009904	2.24794	1.36609	30.0064	2.11693	SDHB	SDHB|UniProtKB Gene Name|succinate dehydrogenase [Source:RefSeq peptide;Acc:NP_001157295]|2|ENSECAG00000011758|ENSECAT00000012535
ENSECAP00000000969	infinity	infinity	infinity	infinity	SEC23IP	SEC23IP|HGNC Symbol|SEC23 interacting protein [Source:HGNC Symbol;Acc:17018]|1|ENSECAG00000000536|ENSECAT00000001244
ENSECAP00000011463	3.07255	0	0	6.71693	SH2D5	SH2D5|HGNC Symbol|SH2 domain containing 5 [Source:HGNC Symbol;Acc:28819]|2|ENSECAG00000013721|ENSECAT00000014348
ENSECAP00000016711	2.42798	2.37444	10.3924	1.00811	SIRPB1	SIRPB1; signal-regulatory protein beta-1 isoform X3 ||Uncharacterized protein [Source:UniProtKB/TrEMBL;Acc:F7ACN9]|22|ENSECAG00000019130|ENSECAT00000020358
ENSECAP00000009195	2.90381	5.69742	0.673789	10.2315	SLC47A2	SLC47A2|HGNC Symbol|solute carrier family 47 (multidrug and toxin extrusion), member 2 [Source:HGNC Symbol;Acc:26439]|11|ENSECAG00000010626|ENSECAT00000011724
ENSECAP00000017908	19.7331	3.85289	3.27853	41.4108	TBCC	TBCC|HGNC Symbol|tubulin folding cofactor C [Source:HGNC Symbol;Acc:11580]|20|ENSECAG00000020484|ENSECAT00000021721
ENSECAP00000009844	2.46944	1.28695	2.47418	3.91018	TMEM128	TMEM128|HGNC Symbol|transmembrane protein 128 [Source:HGNC Symbol;Acc:28201]|3|ENSECAG00000012014|ENSECAT00000012461
ENSECAP00000013123	2.93053	0	infinity	infinity	UBE2H	UBE2H|HGNC Symbol|ubiquitin-conjugating enzyme E2H [Source:HGNC Symbol;Acc:12484]|4|ENSECAG00000015420|ENSECAT00000016255
ENSECAP00000010610	3.202	n.a.	infinity	0	VPS37C	VPS37C|HGNC Symbol|vacuolar protein sorting 37 homolog C (S. cerevisiae) [Source:HGNC Symbol;Acc:26097]|12|ENSECAG00000012866|ENSECAT00000013370
ENSECAP00000009749	1.95952	0.584549	2.14496	3.23318	WASHC2A	WASHC2A; WASH complex subunit 2A isoform ||Uncharacterized protein [Source:UniProtKB/TrEMBL;Acc:F7BEF7]|1|ENSECAG00000011080|ENSECAT00000012347
ENSECAP00000010314	8.28275	0	infinity	77.7633	WDR44	WDR44|HGNC Symbol|WD repeat domain 44 [Source:HGNC Symbol;Acc:30512]|X|ENSECAG00000012077|ENSECAT00000013036
ENSECAP00000015268	4.11447	0.279095	8.17206	0.125567	ZNF207	ZNF207|HGNC Symbol|zinc finger protein 207 [Source:HGNC Symbol;Acc:12998]|11|ENSECAG00000017464|ENSECAT00000018703
