# Supplementary material for: IL8 and PMA Trigger the Regulation of Different Biological Processes in Granulocyte Activation
Source: Front Immunol. 2020 Jan 14;10:3064. doi: 10.3389/fimmu.2019.03064 (PMC6973177; doi:10.3389/fimmu.2019.03064)
Supplement: Supplementary file 4 [file Table_4.XLSX]

## Sheet: GO Categories shared
Supplemental Table 4: high level GO categories, to which identified proteins were allocated via ShinyGO software.
High level GO Categories for shared proteins
LPS + PMA + IL8			PMA + IL8			LPS + IL8			PMA + LPS
N	High level GO category	Genes	N	High level GO category	Genes	N	High level GO category	Genes	N	High level GO category	Genes
5	Cellular component biogenesis	DMTN FARSB PSIP1 HCFC1 VPS37C	4	Cellular component biogenesis	EXOSC2 KCNA10 IMPDH2 RAP1A	5	Catabolic process	ECHDC1 GNS ALAD PSMC1 BAX	3	Anatomical structure morphogenesis	PROM1 EIF4G2 TBCC
5	Interspecies interaction between organisms	PSIP1 HCFC1 EEA1 VPS37C RPS4X	4	Cellular localization	RAP1A DNM1 EXOSC2 SRSF4	5	Cellular component biogenesis	ZNF207 BAX ARID1B ALAD SEC23IP	3	Regulation of developmental process	RHEB EIF4G2 PROM1
5	Cellular localization	VPS37C DMTN EEA1 PSIP1 RPS4X	4	Regulation of biological quality	RAP1A DNM1 VKORC1 EXOSC2	4	Immune system process	BAX PSMC1 GNS ALAD	3	Regulation of multicellular organismal process	RHEB EIF4G2 PROM1
5	Multi-organism process	PSIP1 HCFC1 EEA1 VPS37C RPS4X	3	Regulation of localization	RAP1A DNM1 KCNA10	4	Response to stress	BAX ARID1B ALAD PSMC1	3	Regulation of biological quality	PROM1 RHEB EIF4G2
5	Regulation of biological quality	ATP2B1 ENSA HCFC1 DMTN LST1	3	Macromolecule localization	RAP1A EXOSC2 SRSF4	4	Immune response	BAX PSMC1 GNS ALAD	2	Autophagy	EIF4G2 RHEB
4	Response to stress	ATP2B1 DMTN PSIP1 IPCEF1	3	Regulation of response to stimulus	DNM1 RAP1A VKORC1	3	Response to abiotic stimulus	BAX ALAD PSMC1	2	Catabolic process	EIF4G2 RHEB
4	Macromolecule localization	VPS37C ENSA DMTN RPS4X	2	Immune effector process	RAP1A IMPDH2	3	Anatomical structure morphogenesis	CPNE6 BAX PSMC1	2	Cell cycle process	RHEB EIF4G2
4	Regulation of developmental process	AAMDC ATP2B1 DMTN LST1	2	Immune system process	RAP1A IMPDH2	3	Cell cycle process	ZNF207 BAX PSMC1	2	Regulation of localization	SIRPB1 IWS1
3	Immune system process	LST1 DMTN DNASE1L1	2	Immune response	RAP1A IMPDH2	3	Leukocyte activation	BAX GNS ALAD
3	Cell proliferation	RPRD1B LST1 RPS4X	2	Response to endogenous stimulus	RAP1A SRSF4	3	Regulation of developmental process	CPNE6 BAX PSMC1
3	Catabolic process	DNASE1L1 VPS37C RPS4X	2	Regulation of signaling	DNM1 RAP1A	3	Regulation of multicellular organismal process	CPNE6 BAX PSMC1
3	Response to external stimulus	ATP2B1 DMTN ENSA	2	Leukocyte activation	IMPDH2 RAP1A	3	Regulation of biological quality	BAX ZNF207 PSMC1
3	Regulation of signaling	ENSA DMTN ATP2B1	2	Regulation of multicellular organismal process	RAP1A VKORC1	2	Immune effector process	GNS ALAD
3	Regulation of localization	ENSA ATP2B1 DMTN				2	Activation of immune response	BAX PSMC1
2	Immune response	LST1 DNASE1L1				2	Immune system development	BAX PSMC1
2	Response to abiotic stimulus	ATP2B1 PSIP1				2	Regulation of immune system process	BAX PSMC1
2	Anatomical structure morphogenesis	DMTN LST1				2	Response to endogenous stimulus	ARID1B ALAD
2	Response to endogenous stimulus	DMTN ATP2B1				2	Regulation of signaling	BAX PSMC1
2	Cell cycle process	RPRD1B ENSA				2	Macromolecule localization	BAX SEC23IP
2	Regulation of cellular component biogenesis	HCFC1 DMTN				2	Regulation of response to stimulus	BAX PSMC1
2	Leukocyte activation	LST1 DNASE1L1				2	Cellular localization	SEC23IP BAX
2	Regulation of response to stimulus	DMTN ATP2B1				2	Multi-organism process	BAX ALAD
2	Regulation of multicellular organismal process	ATP2B1 DMTN

## Sheet: GO Categories unique
Supplemental Table 4: high level GO categories to which identified proteins were allocated via ShinyGO software.
High level GO Categories for unique proteins
IL8
N	High level GO category	Genes
10	Immune system process	PAG1 DDOST CDC37 CASP1 ADAMDEC1 PSMC6 IKBKB CREG1 VAV2 PSMD12
10	Immune response	PAG1 CDC37 CASP1 ADAMDEC1 PSMC6 IKBKB CREG1 VAV2 PSMD12 DDOST
9	Regulation of signaling	PAG1 SH3GLB1 VAV2 CASP1 IKBKB CDC37 SIK3 PSMC6 PSMD12
9	Regulation of response to stimulus	PAG1 SH3GLB1 VAV2 CASP1 IKBKB CDC37 SIK3 PSMC6 PSMD12
8	Response to stress	PSMC6 CDC37 AIFM1 SH3GLB1 CASP1 IKBKB VAV2 PSMD12
8	Catabolic process	PSMC6 CARHSP1 PSMD12 CRYZ SH3GLB1 CDC37 AIFM1 CNP
7	Regulation of biological quality	SH3GLB1 CDC37 CARHSP1 CNP VAV2 PSMC6 PSMD12
6	Regulation of immune system process	PAG1 CDC37 PSMC6 IKBKB VAV2 PSMD12
6	Macromolecule localization	SH3GLB1 CASP1 SARNP HDLBP IKBKB CDC37
6	Regulation of molecular function	IKBKB CASP1 AIFM1 SH3GLB1 CDC37 VAV2
5	Activation of immune response	PAG1 PSMC6 IKBKB VAV2 PSMD12
5	Response to external stimulus	AIFM1 CNP CASP1 SH3GLB1 IKBKB
5	Cellular component biogenesis	PSMC6 SH3GLB1 VAV2 IKBKB CRYZ
4	Immune effector process	CREG1 VAV2 PSMD12 DDOST
4	Response to abiotic stimulus	AIFM1 CASP1 PSMC6 PSMD12
4	Anatomical structure morphogenesis	VAV2 CNP PSMC6 PSMD12
4	Leukocyte activation	PAG1 DDOST CREG1 PSMD12
4	Regulation of multicellular organismal process	CASP1 IKBKB PSMC6 PSMD12
4	Cellular localization	SH3GLB1 SARNP IKBKB CDC37
3	Response to biotic stimulus	CNP CASP1 IKBKB
3	Antigen processing and presentation	PSMC6 IKBKB PSMD12
3	Cell cycle process	SH3GLB1 PSMC6 PSMD12
3	Regulation of cellular component biogenesis	PSMC6 SH3GLB1 IKBKB
3	Regulation of developmental process	IKBKB PSMC6 PSMD12
3	Multi-organism process	IKBKB CNP CASP1
3	Response to other organism	CNP CASP1 IKBKB
2	Immune system development	PSMC6 PSMD12
2	Protein folding	CDC37 SH3GLB1
2	Autophagy	SH3GLB1 CDC37
2	Cell adhesion	PAG1 ADAMDEC1
2	Biological adhesion	PAG1 ADAMDEC1
2	Regulation of cell adhesion	PAG1 ADAMDEC1
2	Regulation of localization	SH3GLB1 CASP1
High level GO Categories for unique proteins
PMA
N	High level GO category	Genes
55	Regulation of biological quality	VPS11 ATP6AP1 ADD2 JAK3 ATP8A1 SYT5 GMFG TRPC3 ADD3 MCU SEMA3E DHCR7 BAK1 SYNE2 RHAG TAPBP SYNE1 S100A7 CARMIL2 NUCKS1 RPS6KA2 DNM1L COMT VARS COL4A3BP SEC24A QSOX1 IMMT NUMB RNASEL BIN1 ADAM10 HSD17B12 FABP5 ARL6IP1 BPGM ISG15 GM2A GRN SOD2 NAF1 EPB41 MYADM DOCK10 ZSCAN4 SERBP1 PSMA7 RENBP PSMD7 HVCN1 A2M PSMB8 HBE1 PSMB9 HIST1H3A
49	Macromolecule localization	HUWE1 NAF1 VPS11 BCAP29 TBC1D13 COL4A3BP CHMP3 SPCS2 VPS26A ATP8A1 TM9SF2 UQCRC2 SNX27 VTI1A VPS28 TMED10 ARL6IP1 RAB43 NUP62 SYNE2 KARS DNM1L SYNE1 ACSL4 RIPOR2 SEC24A ESYT2 IRF3 NUP210 ADAM10 SYTL3 MCFD2 GM2A RBM8A PPM1F MTCH2 CPSF6 NUMB MCU EPB41 MYADM RPL18 ATP6AP1 SRSF6 SSR1 RPS8 RPL9 RPL15 RPL12
48	Immune system process	KARS BMX JAK3 IRF3 GRN OAS3 RNASEL S100A7 A2M CD300LF ISG15 BAK1 ATP6AP1 ADD2 IRAK3 RIPOR2 RHAG TAPBP CD109 MYO1E ISG20 BPGM RAB43 PSMB8 PSMB9 ADAM10 DOCK10 COL4A3BP PKP1 HUWE1 PSMA7 PGRMC1 PSMD7 SEC24A QSOX1 HVCN1 ATP8A1 UBR4 GMFG DCTN3 IGSF6 SNX27 FABP5 GHDC AGPAT2 WDR5 GM2A HIST1H3A
48	Cellular localization	HUWE1 VPS11 BCAP29 DNM1L TBC1D13 COL4A3BP CHMP3 SPCS2 VPS26A TM9SF2 SYT5 UQCRC2 SNX27 VTI1A VPS28 TMED10 ARL6IP1 RAB43 NUP62 SYNE2 SEC24A SYNE1 TRPC3 BAK1 ATP6AP1 DENND3 RIPOR2 ESYT2 NUMB BIN1 ADAM10 SYTL3 PPM1F MTCH2 CPSF6 EPB41 MYADM RPL18 SRSF6 SSR1 NUP210 DCTN3 RPS8 RPL9 RPL15 MCFD2 RPL12 RBM8A
44	Cellular component biogenesis	ADD2 PKP1 DNM1L EIF4H SRSF6 HIST1H1A GMFG RPS8 NAF1 ADD3 VPS11 TRMT112 PRPF8 RPL12 HBE1 SF3A1 PPM1F CPSF6 TAPBP SEC24A CHMP3 GRHPR MCU CARMIL2 RBBP4 ARL6IP1 HIST1H3A SYNE2 VDAC3 RIPOR2 RNASEL BIN1 EIF3H EPB41 TMED10 ISG20 NUP62 MYADM SOD2 STRN RBBP7 DCTN3 VPS28 MCFD2
43	Catabolic process	HUWE1 DNM1L COMT PSMA7 PSMD7 UBR4 ECHS1 VPS28 CYP2C19 PSMB8 HBE1 PSMB9 RBM8A NUDT3 CAMKK2 ISG20 IRAK3 RENBP DENND3 NT5C1A USP15 RNASEL ADPGK VPS11 BPGM ISG15 GM2A PKP1 QSOX1 NAF1 VTI1A SERBP1 RPL18 CHMP3 VPS26A NUP210 RPS8 RPL9 FABP5 CES2 RPL15 RPL12 NUP62
43	Regulation of response to stimulus	KARS IRAK3 BMX WFIKKN1 SYT5 TAOK3 SEMA3E AGPAT2 GRN DOT1L STK38 TRPC3 S100A7 CD109 A2M NUP62 BAK1 NUCKS1 ATP6AP1 ERH RIPOR2 IRF3 GMFG FABP5 ARL6IP1 DNM1L PPM1F SOD2 SRSF6 ADAM10 MYADM CD300LF JAK3 TAF2 ARHGAP10 PSMA7 RBBP7 PSMD7 NUP210 RNASEL RBBP4 PSMB8 PSMB9
42	Response to stress	RECQL BAK1 HUWE1 DOT1L CASP14 TAOK3 GRN KARS RBBP7 OAS3 RNASEL TRPC3 S100A7 CD109 CARMIL2 A2M ISG15 VDAC3 DNM1L IRAK3 COMT JAK3 SOD2 COL4A3BP IRF3 ISG20 RAB43 NUCKS1 SRSF6 CD300LF PSMA7 PSMD7 CAMKK2 HSPE1 SSR1 NUP210 COPS6 PSMB8 NUP62 HBE1 PSMB9 HIST1H3A
39	Regulation of localization	HUWE1 NAF1 VPS11 HIST1H1A SYT5 SEMA3E KARS DNM1L DOCK10 TRPC3 S100A7 CARMIL2 BAK1 SYNE2 ATP6AP1 COMT RIPOR2 SEC24A HVCN1 ATP8A1 IRF3 NUMB RNASEL BIN1 ADAM10 EPB41 FABP5 ARL6IP1 NUP62 PPM1F GRN CASS4 CPSF6 SOD2 CHMP3 MCU VPS28 MYADM CD300LF
39	Multi-organism process	HIST1H1A TRPC3 GNG12 IRAK3 OAS3 CHMP3 RNASEL ISG20 BAK1 KARS ACSL4 RPS6KA2 COMT PSMA7 EIF4H IRF3 UBR4 SYNE1 BIN1 ADAM10 COPS6 PRPF8 ISG15 PSMB8 NUP62 PSMB9 S100A7 NUCKS1 RAB43 PI4KA GRN RPL18 HVCN1 NUP210 RPS8 VPS28 RPL9 RPL15 RPL12
35	Immune response	KARS BMX GRN A2M ISG15 IRAK3 JAK3 OAS3 IRF3 ISG20 RAB43 S100A7 CD300LF DOCK10 COL4A3BP PKP1 HUWE1 PSMA7 PGRMC1 PSMD7 TAPBP QSOX1 HVCN1 ATP8A1 UBR4 GMFG RNASEL ADAM10 IGSF6 FABP5 GHDC AGPAT2 GM2A PSMB8 PSMB9
35	Regulation of signaling	KARS IRAK3 WFIKKN1 TAOK3 AGPAT2 DOT1L STK38 S100A7 CD109 NUP62 BAK1 GRN NUCKS1 ATP6AP1 DNM1L ERH RIPOR2 IRF3 GMFG FABP5 SOD2 MCU MYADM CD300LF TAF2 ARHGAP10 PSMA7 RBBP7 PSMD7 JAK3 RNASEL RBBP4 A2M PSMB8 PSMB9
34	Regulation of molecular function	KARS IRAK3 PPM1F DOT1L TBC1D13 OAS3 TAOK3 BAK1 RASGRP2 ADD2 CASS4 STK38 EPB41 ARL6IP1 GRN ARHGAP10 SMAP2 DNM1L RENBP RIPOR2 WFIKKN1 GMFG BIN1 CD109 A2M GM2A NUP62 NUCKS1 NAF1 PSMB8 PSMB9 DOCK10 HSPE1 CAMKK2
30	Regulation of multicellular organismal process	IRAK3 SEMA3E GRN SARS KARS SOD2 SRSF6 TRPC3 MYADM ATP6AP1 DNM1L COMT IRF3 NUMB BIN1 ADAM10 CD109 EPB41 FABP5 ISG15 PPM1F AGPAT2 JAK3 PSMA7 PSMD7 DES WDR5 PSMB8 PSMB9 HIST1H3A
26	Immune effector process	KARS GRN OAS3 RNASEL A2M IRAK3 IRF3 ISG20 ISG15 JAK3 DOCK10 PKP1 HUWE1 PGRMC1 PSMD7 QSOX1 HVCN1 ATP8A1 UBR4 GMFG ADAM10 S100A7 FABP5 GHDC AGPAT2 GM2A
25	Interspecies interaction between organisms	OAS3 CHMP3 RNASEL KARS PSMA7 EIF4H IRF3 UBR4 BIN1 COPS6 ISG15 PSMB8 NUP62 PSMB9 NUCKS1 ISG20 RAB43 PI4KA RPL18 NUP210 RPS8 VPS28 RPL9 RPL15 RPL12
24	Regulation of developmental process	SEMA3E GRN SOD2 SRSF6 MYADM ATP6AP1 DNM1L IRAK3 NUMB ADAM10 CD109 ISG15 SARS CASS4 RIPOR2 BIN1 EPB41 JAK3 PSMA7 PSMD7 WDR5 PSMB8 PSMB9 HIST1H3A
23	Response to external stimulus	SEMA3E GNG12 IRAK3 GRN KARS OAS3 RNASEL TRPC3 S100A7 CD109 ISG20 A2M BAK1 ACSL4 DNM1L COMT RIPOR2 IRF3 B3GNT2 PRPF8 ISG15 PPM1F ADAM10
23	Anatomical structure morphogenesis	SEMA3E SRSF6 CARMIL2 MYADM BAK1 DNM1L RIPOR2 COL4A3BP NUMB ADAM10 CD109 MYO1E B3GNT2 SARS CASS4 EPB41 GRN DOCK10 S100A7 PSMA7 PSMD7 PSMB8 PSMB9
23	Leukocyte activation	KARS JAK3 GRN CD300LF BAK1 RIPOR2 ADAM10 DOCK10 PKP1 HUWE1 PGRMC1 PSMD7 QSOX1 HVCN1 ATP8A1 UBR4 GMFG SNX27 S100A7 FABP5 GHDC AGPAT2 GM2A
21	Cell proliferation	TACC3 JAK3 GRN KARS RPS6KA2 DOT1L SOD2 SRSF6 NUP62 BAK1 COMT COL4A3BP NUMB CD109 DHCR7 STRN ADAM10 RBBP7 SSR1 RBBP4 ISG20
20	Regulation of immune system process	KARS BMX JAK3 GRN S100A7 A2M CD300LF ATP6AP1 IRAK3 RIPOR2 ISG15 ADAM10 PSMA7 PSMD7 IRF3 RNASEL WDR5 PSMB8 PSMB9 HIST1H3A
18	System process	TRPC3 RPS6KA2 VDAC3 DNM1L COMT RIPOR2 COL4A3BP ATP8A1 BIN1 MYO1E EPB41 FABP5 B3GNT2 GM2A GRHPR SOD2 RENBP DES
18	Locomotion	CASS4 SEMA3E KARS DOCK10 S100A7 CARMIL2 SYNE2 RIPOR2 ATP8A1 B3GNT2 PPM1F CHMP3 NUMB GRN ADD2 SOD2 ADAM10 MYADM
17	Immune system development	JAK3 BAK1 ATP6AP1 ADD2 IRAK3 RHAG CD109 MYO1E BPGM ISG15 DOCK10 PSMA7 PSMD7 WDR5 PSMB8 PSMB9 HIST1H3A
16	Response to abiotic stimulus	RBBP7 HVCN1 BAK1 KARS DNM1L RIPOR2 LZIC NUCKS1 ATP6AP1 PSMA7 PSMD7 NUP210 TRPC3 PSMB8 NUP62 PSMB9
16	Regulation of locomotion	SEMA3E KARS DOCK10 S100A7 CARMIL2 SYNE2 RIPOR2 ATP8A1 PPM1F CHMP3 NUMB GRN CASS4 SOD2 ADAM10 MYADM
16	Cell motility	CASS4 SEMA3E KARS DOCK10 S100A7 CARMIL2 SYNE2 RIPOR2 ATP8A1 PPM1F NUMB GRN ADD2 SOD2 ADAM10 MYADM
16	Localization of cell	CASS4 SEMA3E KARS DOCK10 S100A7 CARMIL2 SYNE2 RIPOR2 ATP8A1 PPM1F NUMB GRN ADD2 SOD2 ADAM10 MYADM
15	Cell cycle process	SYNE2 BIN1 DCTN3 TACC3 RPS6KA2 TAF2 CHMP3 TAOK3 NUP62 PSMA7 RBBP7 PSMD7 RBBP4 PSMB8 PSMB9
14	Regulation of cellular component biogenesis	ADD2 GMFG ADD3 VPS11 DNM1L PPM1F CARMIL2 SYNE2 VDAC3 RIPOR2 BIN1 TRMT112 MYADM NUP62
12	Response to biotic stimulus	GNG12 IRAK3 OAS3 RNASEL ISG20 BAK1 COMT IRF3 PRPF8 ISG15 S100A7 GRN
12	Response to other organism	GNG12 IRAK3 OAS3 RNASEL ISG20 BAK1 COMT IRF3 PRPF8 ISG15 S100A7 GRN
11	Reproduction	HIST1H1A TRPC3 BAK1 ACSL4 RPS6KA2 COMT EIF4H SYNE1 ADAM10 NUP62 HVCN1
11	Cell adhesion	PKP1 JAK3 ADAM10 MYADM CASS4 BMX RIPOR2 HSD17B12 SEMA3E ADD2 PPM1F
11	Reproductive process	HIST1H1A TRPC3 BAK1 ACSL4 RPS6KA2 COMT EIF4H SYNE1 ADAM10 NUP62 HVCN1
11	Biological adhesion	PKP1 JAK3 ADAM10 MYADM CASS4 BMX RIPOR2 HSD17B12 SEMA3E ADD2 PPM1F
10	Multi-organism reproductive process	HIST1H1A TRPC3 ACSL4 RPS6KA2 COMT EIF4H SYNE1 ADAM10 NUP62 HVCN1
9	Activation of immune response	BMX A2M IRAK3 CD300LF PSMA7 PSMD7 IRF3 PSMB8 PSMB9
9	Response to endogenous stimulus	WFIKKN1 USP15 CD109 NUCKS1 RBBP7 SRSF6 NUP62 ATP6AP1 JAK3
8	Autophagy	DNM1L CAMKK2 VPS11 QSOX1 VTI1A CHMP3 VPS26A VPS28
8	Sexual reproduction	HIST1H1A TRPC3 RPS6KA2 EIF4H SYNE1 ADAM10 NUP62 HVCN1
8	Regulation of cell adhesion	JAK3 ADAM10 MYADM RIPOR2 HSD17B12 SEMA3E CASS4 PPM1F
7	Antigen processing and presentation	TAPBP PSMB8 PSMA7 PSMD7 SEC24A DCTN3 PSMB9
7	Multicellular organism reproduction	HIST1H1A ACSL4 RPS6KA2 COMT SYNE1 ADAM10 NUP62
7	Growth	SEMA3E RBBP7 EIF4H DHCR7 PPM1F ADAM10 RASGRP2
7	Taxis	SEMA3E KARS S100A7 RIPOR2 B3GNT2 PPM1F ADAM10
7	Regulation of multi-organism process	OAS3 RNASEL NUCKS1 CHMP3 ISG20 ISG15 GRN
7	Multicellular organismal reproductive process	HIST1H1A ACSL4 RPS6KA2 COMT SYNE1 ADAM10 NUP62
6	Anatomical structure formation involved in morphogenesis	CD109 SEMA3E SARS RIPOR2 GRN S100A7
5	Myeloid cell homeostasis	JAK3 BAK1 RHAG BPGM ISG15
5	Behavior	VDAC3 COMT ATP8A1 GM2A STRN
5	Regulation of growth	SEMA3E RBBP7 PPM1F ADAM10 RASGRP2
5	Leukocyte migration	KARS S100A7 RIPOR2 ADD2 ADAM10
4	Protein folding	HSPE1 GRN MPDU1 MOGS
4	Cell growth	SEMA3E RBBP7 ADAM10 RASGRP2
4	Methylation	TRMT112 WDR5 DOT1L COMT
4	Maintenance of location	SYNE2 SYNE1 S100A7 GM2A
3	Leukocyte homeostasis	JAK3 BAK1 DOCK10
3	Production of molecular mediator of immune response	KARS IRAK3 JAK3
3	Hormone metabolic process	DHCR7 COMT HSD17B12
3	Developmental growth	SEMA3E EIF4H DHCR7
3	Multi-organism localization	NUP210 VPS28 NUP62
2	Developmental process involved in reproduction	BAK1 RPS6KA2
2	Neurotransmitter secretion	SYT5 DNM1L
2	Synaptic vesicle exocytosis	SYT5 DNM1L
2	Multi-multicellular organism process	ACSL4 COMT
2	Multi-organism cellular process	PI4KA IRF3
2	Detoxification	SOD2 HBE1
2	Cellular detoxification	SOD2 HBE1
High level GO Categories for unique proteins
LPS
N	High level GO category	Genes
3	Catabolic process	UBE2H DCXR RPS4X
3	Macromolecule localization	HIKESHI WASHC2A RPS4X
3	Cellular localization	HIKESHI WASHC2A RPS4X
2	Response to stress	DHX58 HIKESHI
2	Cellular component biogenesis	SEPT11 DCXR
2	Interspecies interaction between organisms	DHX58 RPS4X
2	Regulation of response to stimulus	DHX58 HIKESHI
2	Multi-organism process	DHX58 RPS4X
